# Supplementary material for: Activity-Guided Proteomic Profiling of Proteasomes Uncovers a Variety of Active (and Inactive) Proteasome Species
Source: Mol Cell Proteomics. 2024 Jan 29;23(3):100728. doi: 10.1016/j.mcpro.2024.100728 (PMC10907802; doi:10.1016/j.mcpro.2024.100728)
Supplement: Supplemental Tables [file mmc2.xlsx]

## Sheet: Table S1 whole cell proteome
Protein IDs	Majority protein IDs	Peptide counts (all)	Peptide counts (unique)	Protein names	Gene names	Fasta headers	Number of proteins	Peptides alpha3_1	Peptides alpha3_2	Peptides alpha3_3	Peptides sem1_1	Peptides sem1_2	Peptides sem1_3	Peptides wt_1	Peptides wt_2	Peptides wt_3	Unique peptides alpha3_1	Unique peptides alpha3_2	Unique peptides alpha3_3	Unique peptides sem1_1	Unique peptides sem1_2	Unique peptides sem1_3	Unique peptides wt_1	Unique peptides wt_2	Unique peptides wt_3	Sequence coverage [%]	Unique + razor sequence coverage [%]	Unique sequence coverage [%]	Mol. weight [kDa]	Sequence length	Q-value	Score	Identification type alpha3_1	Identification type alpha3_2	Identification type alpha3_3	Identification type sem1_1	Identification type sem1_2	Identification type sem1_3	Identification type wt_1	Identification type wt_2	Identification type wt_3	Sequence coverage alpha3_1 [%]	Sequence coverage alpha3_2 [%]	Sequence coverage alpha3_3 [%]	Sequence coverage sem1_1 [%]	Sequence coverage sem1_2 [%]	Sequence coverage sem1_3 [%]	Sequence coverage wt_1 [%]	Sequence coverage wt_2 [%]
P05030	P05030	45	17	Plasma membrane ATPase 1	PMA1	sp|P05030|PMA1_YEAST Plasma membrane ATPase 1 OS=Saccharomyces cerevisiae (strain ATCC 204508 / S288c) (Bakers yeast) OX=559292 GN=PMA1 PE=1 SV=2	1	44	35	32	30	27	27	39	38	44	17	13	10	13	11	9	17	16	17	51.1	51.1	23.2	99.618	918	0	323.31	By MS/MS	By MS/MS	By MS/MS	By MS/MS	By MS/MS	By MS/MS	By MS/MS	By MS/MS	By MS/MS	51.1	40.7	33.9	33.9	34.6	32.1	43.2	48.9
P16140	P16140	45	45	V-type proton ATPase subunit B	VMA2	sp|P16140|VATB_YEAST V-type proton ATPase subunit B OS=Saccharomyces cerevisiae (strain ATCC 204508 / S288c) (Bakers yeast) OX=559292 GN=VMA2 PE=1 SV=2	1	36	33	32	34	34	36	41	37	38	36	33	32	34	34	36	41	37	38	80.7	80.7	80.7	57.749	517	0	323.31	By MS/MS	By MS/MS	By MS/MS	By MS/MS	By MS/MS	By MS/MS	By MS/MS	By MS/MS	By MS/MS	72.3	74.9	71.8	73.9	71.8	76.6	78.9	76.8
P25659	P25659	2	2	Silencing boundary-establishment protein FUB1	FUB1	sp|P25659|FUB1_YEAST Silencing boundary-establishment protein FUB1 OS=Saccharomyces cerevisiae (strain ATCC 204508 / S288c) (Bakers yeast) OX=559292 GN=FUB1 PE=1 SV=1	1	1	2	2	1	2	1	1	1	2	1	2	2	1	2	1	1	1	2	10.8	10.8	10.8	26.756	250	0	23.148	By MS/MS	By MS/MS	By MS/MS	By MS/MS	By MS/MS	By MS/MS	By MS/MS	By MS/MS	By MS/MS	4	10.8	10.8	4	10.8	6.8	4	4
P02829	P02829	62	12	ATP-dependent molecular chaperone HSP82	HSP82	sp|P02829|HSP82_YEAST ATP-dependent molecular chaperone HSP82 OS=Saccharomyces cerevisiae (strain ATCC 204508 / S288c) (Bakers yeast) OX=559292 GN=HSP82 PE=1 SV=1	1	51	50	52	50	47	47	53	54	54	9	10	10	11	9	10	9	11	9	60.6	15.7	15.7	81.405	709	0	323.31	By MS/MS	By MS/MS	By MS/MS	By MS/MS	By MS/MS	By MS/MS	By MS/MS	By MS/MS	By MS/MS	54.3	53.7	51.9	48.9	52.8	50.4	51.3	56.8
P15108	P15108	67	17	ATP-dependent molecular chaperone HSC82	HSC82	sp|P15108|HSC82_YEAST ATP-dependent molecular chaperone HSC82 OS=Saccharomyces cerevisiae (strain ATCC 204508 / S288c) (Bakers yeast) OX=559292 GN=HSC82 PE=1 SV=4	1	58	54	57	54	55	53	59	59	62	16	14	15	15	17	16	15	16	17	64.4	64.4	17.6	80.899	705	0	323.31	By MS/MS	By MS/MS	By MS/MS	By MS/MS	By MS/MS	By MS/MS	By MS/MS	By MS/MS	By MS/MS	55.9	53.8	56.2	50.9	61.3	54.6	56	60.6
Q08444	Q08444	5	5	20S-pre-rRNA D-site endonuclease NOB1	NOB1	sp|Q08444|NOB1_YEAST 20S-pre-rRNA D-site endonuclease NOB1 OS=Saccharomyces cerevisiae (strain ATCC 204508 / S288c) (Bakers yeast) OX=559292 GN=NOB1 PE=1 SV=1	1	2	2	0	1	1	2	3	4	2	2	2	0	1	1	2	3	4	2	11.8	11.8	11.8	51.741	459	0	12.321	By MS/MS	By MS/MS		By MS/MS	By MS/MS	By MS/MS	By MS/MS	By MS/MS	By MS/MS	6.1	3.7	0	2.6	2.6	6.1	8.1	10
Q99216	Q99216	10	10	Pre-rRNA-processing protein PNO1	PNO1	sp|Q99216|PNO1_YEAST Pre-rRNA-processing protein PNO1 OS=Saccharomyces cerevisiae (strain ATCC 204508 / S288c) (Bakers yeast) OX=559292 GN=PNO1 PE=1 SV=1	1	3	4	2	6	4	5	7	8	3	3	4	2	6	4	5	7	8	3	38.7	38.7	38.7	30.331	274	0	50.471	By MS/MS	By MS/MS	By MS/MS	By MS/MS	By MS/MS	By MS/MS	By MS/MS	By MS/MS	By MS/MS	15	18.2	9.9	24.1	17.9	20.8	29.2	31.8
P38737	P38737	52	52	Proteasome component ECM29	ECM29	sp|P38737|ECM29_YEAST Proteasome component ECM29 OS=Saccharomyces cerevisiae (strain ATCC 204508 / S288c) (Bakers yeast) OX=559292 GN=ECM29 PE=1 SV=1	1	40	29	33	31	29	37	35	29	28	40	29	33	31	29	37	35	29	28	36	36	36	210.43	1868	0	323.31	By MS/MS	By MS/MS	By MS/MS	By MS/MS	By MS/MS	By MS/MS	By MS/MS	By MS/MS	By MS/MS	26.9	20.2	21.7	21.9	19.8	25.5	23.4	21.2
P38779	P38779	10	10	Proteasome-interacting protein CIC1	CIC1	sp|P38779|CIC1_YEAST Proteasome-interacting protein CIC1 OS=Saccharomyces cerevisiae (strain ATCC 204508 / S288c) (Bakers yeast) OX=559292 GN=CIC1 PE=1 SV=1	1	3	5	2	5	4	4	9	6	4	3	5	2	5	4	4	9	6	4	31.9	31.9	31.9	42.529	376	0	61.952	By MS/MS	By MS/MS	By MS/MS	By MS/MS	By MS/MS	By MS/MS	By MS/MS	By MS/MS	By MS/MS	10.9	14.9	6.4	15.4	9.6	10.4	29.5	17.6
P43583	P43583	20	20	Proteasome activator BLM10	BLM10	sp|P43583|BLM10_YEAST Proteasome activator BLM10 OS=Saccharomyces cerevisiae (strain ATCC 204508 / S288c) (Bakers yeast) OX=559292 GN=BLM10 PE=1 SV=2	1	8	6	10	5	5	8	10	5	3	8	6	10	5	5	8	10	5	3	11	11	11	245.99	2143	0	71.323	By MS/MS	By MS/MS	By MS/MS	By MS/MS	By MS/MS	By MS/MS	By MS/MS	By MS/MS	By MS/MS	5.1	3.6	5.9	2.9	2.4	4.7	5.2	2.4
P53899	P53899	8	8	CDC48-associated ubiquitin-like/zinc finger protein 1	CUZ1	sp|P53899|CUZ1_YEAST CDC48-associated ubiquitin-like/zinc finger protein 1 OS=Saccharomyces cerevisiae (strain ATCC 204508 / S288c) (Bakers yeast) OX=559292 GN=CUZ1 PE=1 SV=1	1	4	4	5	3	5	3	2	2	3	4	4	5	3	5	3	2	2	3	29.2	29.2	29.2	31.516	274	0	20.65	By MS/MS	By MS/MS	By MS/MS	By MS/MS	By MS/MS	By MS/MS	By MS/MS	By MS/MS	By MS/MS	19.7	14.6	22.3	11.3	21.9	11.3	8	8.8
P36040	P36040	7	7	Proteasome assembly chaperone 2	ADD66	sp|P36040|POC2_YEAST Proteasome assembly chaperone 2 OS=Saccharomyces cerevisiae (strain ATCC 204508 / S288c) (Bakers yeast) OX=559292 GN=ADD66 PE=1 SV=1	1	3	6	5	6	7	7	6	5	5	3	6	5	6	7	7	6	5	5	29.6	29.6	29.6	30.739	267	0	44.431	By MS/MS	By MS/MS	By MS/MS	By MS/MS	By MS/MS	By MS/MS	By MS/MS	By MS/MS	By MS/MS	18.4	26.6	26.6	29.6	29.6	29.6	29.6	24.7
P38293	P38293	4	4	Proteasome maturation factor UMP1	UMP1	sp|P38293|UMP1_YEAST Proteasome maturation factor UMP1 OS=Saccharomyces cerevisiae (strain ATCC 204508 / S288c) (Bakers yeast) OX=559292 GN=UMP1 PE=1 SV=1	1	2	4	4	0	0	0	0	0	0	2	4	4	0	0	0	0	0	0	37.8	37.8	37.8	16.76	148	0	18.715	By MS/MS	By MS/MS	By MS/MS							23	37.8	37.8	0	0	0	0	0
Q05778	Q05778	7	7	Proteasome chaperone 1	PBA1	sp|Q05778|POC1_YEAST Proteasome chaperone 1 OS=Saccharomyces cerevisiae (strain ATCC 204508 / S288c) (Bakers yeast) OX=559292 GN=PBA1 PE=1 SV=2	1	6	5	5	5	7	6	4	6	4	6	5	5	5	7	6	4	6	4	28.3	28.3	28.3	30.695	276	0	15.867	By MS/MS	By MS/MS	By MS/MS	By MS/MS	By MS/MS	By MS/MS	By MS/MS	By MS/MS	By MS/MS	25	22.8	22.5	22.1	28.3	25.4	18.5	24.6
Q07951	Q07951	3	3	Proteasome chaperone 3	IRC25	sp|Q07951|POC3_YEAST Proteasome chaperone 3 OS=Saccharomyces cerevisiae (strain ATCC 204508 / S288c) (Bakers yeast) OX=559292 GN=IRC25 PE=1 SV=1	1	1	1	2	1	1	2	2	2	2	1	1	2	1	1	2	2	2	2	21.2	21.2	21.2	20.06	179	0	5.6062	By MS/MS	By MS/MS	By MS/MS	By MS/MS	By MS/MS	By MS/MS	By MS/MS	By MS/MS	By MS/MS	6.1	6.1	13.4	6.1	6.1	13.4	14	13.4
Q12245	Q12245	2	2	Proteasome chaperone 4	POC4	sp|Q12245|POC4_YEAST Proteasome chaperone 4 OS=Saccharomyces cerevisiae (strain ATCC 204508 / S288c) (Bakers yeast) OX=559292 GN=POC4 PE=1 SV=1	1	1	2	2	1	2	2	1	1	2	1	2	2	1	2	2	1	1	2	16.2	16.2	16.2	16.573	148	0	9.9866	By MS/MS	By MS/MS	By MS/MS	By MS/MS	By MS/MS	By MS/MS	By MS/MS	By MS/MS	By MS/MS	10.1	16.2	16.2	6.1	16.2	16.2	6.1	6.1
P21242	P21242	14	14	Probable proteasome subunit alpha type-7	PRE10	sp|P21242|PSA7_YEAST Probable proteasome subunit alpha type-7 OS=Saccharomyces cerevisiae (strain ATCC 204508 / S288c) (Bakers yeast) OX=559292 GN=PRE10 PE=1 SV=2	1	7	7	5	9	7	6	11	11	8	7	7	5	9	7	6	11	11	8	58.7	58.7	58.7	31.536	288	0	323.31	By MS/MS	By MS/MS	By MS/MS	By MS/MS	By MS/MS	By MS/MS	By MS/MS	By MS/MS	By MS/MS	35.1	33	22.2	43.1	32.3	28.1	45.5	50
P21243	P21243	20	20	Proteasome subunit alpha type-1	SCL1	sp|P21243|PSA1_YEAST Proteasome subunit alpha type-1 OS=Saccharomyces cerevisiae (strain ATCC 204508 / S288c) (Bakers yeast) OX=559292 GN=SCL1 PE=1 SV=1	1	17	13	16	14	17	17	15	18	17	17	13	16	14	17	17	15	18	17	87.7	87.7	87.7	28.001	252	0	323.31	By MS/MS	By MS/MS	By MS/MS	By MS/MS	By MS/MS	By MS/MS	By MS/MS	By MS/MS	By MS/MS	76.6	60.3	80.2	60.3	82.9	82.9	66.7	83.7
P22141	P22141	11	11	Proteasome subunit beta type-4	PRE1	sp|P22141|PSB4_YEAST Proteasome subunit beta type-4 OS=Saccharomyces cerevisiae (strain ATCC 204508 / S288c) (Bakers yeast) OX=559292 GN=PRE1 PE=1 SV=2	1	8	7	10	9	9	9	10	9	9	8	7	10	9	9	9	10	9	9	62.6	62.6	62.6	22.516	198	0	178.73	By MS/MS	By MS/MS	By MS/MS	By MS/MS	By MS/MS	By MS/MS	By MS/MS	By MS/MS	By MS/MS	49	51.5	62.6	43.9	58.6	58.6	58.6	58.6
P23638	P23638	17	17	Proteasome subunit alpha type-3	PRE9	sp|P23638|PSA3_YEAST Proteasome subunit alpha type-3 OS=Saccharomyces cerevisiae (strain ATCC 204508 / S288c) (Bakers yeast) OX=559292 GN=PRE9 PE=1 SV=1	1	0	0	0	11	13	13	16	15	15	0	0	0	11	13	13	16	15	15	65.9	65.9	65.9	28.714	258	0	323.31				By MS/MS	By MS/MS	By MS/MS	By MS/MS	By MS/MS	By MS/MS	0	0	0	50.8	50.8	60.1	64	61.6
P23639	P23639	12	12	Proteasome subunit alpha type-2	PRE8	sp|P23639|PSA2_YEAST Proteasome subunit alpha type-2 OS=Saccharomyces cerevisiae (strain ATCC 204508 / S288c) (Bakers yeast) OX=559292 GN=PRE8 PE=1 SV=1	1	10	10	11	11	9	8	10	9	10	10	10	11	11	9	8	10	9	10	42	42	42	27.162	250	0	323.31	By MS/MS	By MS/MS	By MS/MS	By MS/MS	By MS/MS	By MS/MS	By MS/MS	By MS/MS	By MS/MS	34	34	37.6	37.6	36.4	36	38.4	34
P23724	P23724	13	13	Proteasome subunit beta type-6	PRE7	sp|P23724|PSB6_YEAST Proteasome subunit beta type-6 OS=Saccharomyces cerevisiae (strain ATCC 204508 / S288c) (Bakers yeast) OX=559292 GN=PRE7 PE=1 SV=1	1	9	9	7	8	8	8	12	9	9	9	9	7	8	8	8	12	9	9	44.8	44.8	44.8	26.871	241	0	155.58	By MS/MS	By MS/MS	By MS/MS	By MS/MS	By MS/MS	By MS/MS	By MS/MS	By MS/MS	By MS/MS	40.7	39.8	28.6	32.8	32.8	32.4	44.4	40.2
P25043	P25043	10	10	Proteasome subunit beta type-2	PUP1	sp|P25043|PSB2_YEAST Proteasome subunit beta type-2 OS=Saccharomyces cerevisiae (strain ATCC 204508 / S288c) (Bakers yeast) OX=559292 GN=PUP1 PE=1 SV=1	1	5	6	6	7	5	5	7	6	5	5	6	6	7	5	5	7	6	5	36	36	36	28.268	261	0	52.898	By MS/MS	By MS/MS	By MS/MS	By MS/MS	By MS/MS	By MS/MS	By MS/MS	By MS/MS	By MS/MS	18.4	21.5	22.2	23.8	19.9	19.9	24.9	21.5
P25451	P25451	10	10	Proteasome subunit beta type-3	PUP3	sp|P25451|PSB3_YEAST Proteasome subunit beta type-3 OS=Saccharomyces cerevisiae (strain ATCC 204508 / S288c) (Bakers yeast) OX=559292 GN=PUP3 PE=1 SV=1	1	6	5	7	8	9	8	3	7	8	6	5	7	8	9	8	3	7	8	51.7	51.7	51.7	22.605	205	0	165.68	By MS/MS	By MS/MS	By MS/MS	By MS/MS	By MS/MS	By MS/MS	By MS/MS	By MS/MS	By MS/MS	42	32.2	44.4	34.1	51.7	42.4	23.4	42.4
P30656	P30656	15	15	Proteasome subunit beta type-5	PRE2	sp|P30656|PSB5_YEAST Proteasome subunit beta type-5 OS=Saccharomyces cerevisiae (strain ATCC 204508 / S288c) (Bakers yeast) OX=559292 GN=PRE2 PE=1 SV=3	1	8	9	10	12	13	9	11	9	11	8	9	10	12	13	9	11	9	11	67.2	67.2	67.2	31.636	287	0	274.19	By MS/MS	By MS/MS	By MS/MS	By MS/MS	By MS/MS	By MS/MS	By MS/MS	By MS/MS	By MS/MS	41.5	40.8	50.5	52.3	60.6	42.2	53.7	39.7
P30657	P30657	11	11	Proteasome subunit beta type-7	PRE4	sp|P30657|PSB7_YEAST Proteasome subunit beta type-7 OS=Saccharomyces cerevisiae (strain ATCC 204508 / S288c) (Bakers yeast) OX=559292 GN=PRE4 PE=1 SV=1	1	6	7	9	8	7	8	7	9	9	6	7	9	8	7	8	7	9	9	58.3	58.3	58.3	29.443	266	0	298.38	By MS/MS	By MS/MS	By MS/MS	By MS/MS	By MS/MS	By MS/MS	By MS/MS	By MS/MS	By MS/MS	38.3	45.9	54.1	46.2	42.1	50.4	34.6	46.2
P32379	P32379	15	15	Proteasome subunit alpha type-5	PUP2	sp|P32379|PSA5_YEAST Proteasome subunit alpha type-5 OS=Saccharomyces cerevisiae (strain ATCC 204508 / S288c) (Bakers yeast) OX=559292 GN=PUP2 PE=1 SV=2	1	14	12	14	11	12	11	15	13	14	14	12	14	11	12	11	15	13	14	69.6	69.6	69.6	28.617	260	0	323.31	By MS/MS	By MS/MS	By MS/MS	By MS/MS	By MS/MS	By MS/MS	By MS/MS	By MS/MS	By MS/MS	66.5	61.5	68.8	59.6	62.7	55.8	69.6	63.5
P38624	P38624	14	14	Proteasome subunit beta type-1	PRE3	sp|P38624|PSB1_YEAST Proteasome subunit beta type-1 OS=Saccharomyces cerevisiae (strain ATCC 204508 / S288c) (Bakers yeast) OX=559292 GN=PRE3 PE=1 SV=2	1	10	7	10	5	8	8	9	8	7	10	7	10	5	8	8	9	8	7	64.7	64.7	64.7	23.547	215	0	115.91	By MS/MS	By MS/MS	By MS/MS	By MS/MS	By MS/MS	By MS/MS	By MS/MS	By MS/MS	By MS/MS	50.2	45.6	64.2	28.4	44.7	52.6	45.6	43.3
P40302	P40302	17	17	Proteasome subunit alpha type-6	PRE5	sp|P40302|PSA6_YEAST Proteasome subunit alpha type-6 OS=Saccharomyces cerevisiae (strain ATCC 204508 / S288c) (Bakers yeast) OX=559292 GN=PRE5 PE=1 SV=1	1	15	13	14	13	14	12	16	14	15	15	13	14	13	14	12	16	14	15	78.2	78.2	78.2	25.604	234	0	311.65	By MS/MS	By MS/MS	By MS/MS	By MS/MS	By MS/MS	By MS/MS	By MS/MS	By MS/MS	By MS/MS	73.1	68.8	68.8	66.2	68.8	58.5	78.2	73.1
P40303	P40303	11	11	Proteasome subunit alpha type-4	PRE6	sp|P40303|PSA4_YEAST Proteasome subunit alpha type-4 OS=Saccharomyces cerevisiae (strain ATCC 204508 / S288c) (Bakers yeast) OX=559292 GN=PRE6 PE=1 SV=1	1	9	9	10	10	8	9	8	10	9	9	9	10	10	8	9	8	10	9	48.8	48.8	48.8	28.439	254	0	323.31	By MS/MS	By MS/MS	By MS/MS	By MS/MS	By MS/MS	By MS/MS	By MS/MS	By MS/MS	By MS/MS	44.9	39.8	44.5	48.4	41.7	45.3	44.9	48.8
Q00772	Q00772	12	11	Mitogen-activated protein kinase SLT2/MPK1	SLT2	sp|Q00772|SLT2_YEAST Mitogen-activated protein kinase SLT2/MPK1 OS=Saccharomyces cerevisiae (strain ATCC 204508 / S288c) (Bakers yeast) OX=559292 GN=SLT2 PE=1 SV=2	1	5	5	5	5	2	4	5	4	3	4	4	5	4	2	3	4	3	2	33.1	31.4	31.4	55.635	484	0	89.094	By MS/MS	By MS/MS	By MS/MS	By MS/MS	By MS/MS	By MS/MS	By MS/MS	By MS/MS	By MS/MS	10.7	14	12	12	5.6	9.3	14.5	8.1
P38348	P38348	6	6	DNA mismatch repair protein HSM3	HSM3	sp|P38348|HSM3_YEAST DNA mismatch repair protein HSM3 OS=Saccharomyces cerevisiae (strain ATCC 204508 / S288c) (Bakers yeast) OX=559292 GN=HSM3 PE=1 SV=1	1	3	1	3	2	3	3	2	2	2	3	1	3	2	3	3	2	2	2	13.8	13.8	13.8	55.542	480	0	9.7412	By MS/MS	By MS/MS	By MS/MS	By MS/MS	By MS/MS	By MS/MS	By MS/MS	By MS/MS	By MS/MS	6.7	2.1	6.9	3.8	7.1	6.9	4.2	5.4
P40555	P40555	5	5	Probable 26S proteasome regulatory subunit p27	NAS2	sp|P40555|PSMD9_YEAST Probable 26S proteasome regulatory subunit p27 OS=Saccharomyces cerevisiae (strain ATCC 204508 / S288c) (Bakers yeast) OX=559292 GN=NAS2 PE=1 SV=1	1	3	4	4	4	4	4	4	4	4	3	4	4	4	4	4	4	4	4	22.7	22.7	22.7	24.846	220	0	12.101	By MS/MS	By MS/MS	By MS/MS	By MS/MS	By MS/MS	By MS/MS	By MS/MS	By MS/MS	By MS/MS	15.5	19.1	19.1	19.1	19.1	19.1	18.2	19.1
P50086	P50086	8	8	Probable 26S proteasome regulatory subunit p28	NAS6	sp|P50086|PSD10_YEAST Probable 26S proteasome regulatory subunit p28 OS=Saccharomyces cerevisiae (strain ATCC 204508 / S288c) (Bakers yeast) OX=559292 GN=NAS6 PE=1 SV=1	1	6	4	6	4	4	6	8	5	4	6	4	6	4	4	6	8	5	4	37.7	37.7	37.7	25.616	228	0	127.27	By MS/MS	By MS/MS	By MS/MS	By MS/MS	By MS/MS	By MS/MS	By MS/MS	By MS/MS	By MS/MS	36.8	20.6	31.1	20.6	20.6	29.8	37.7	22.4
P53196	P53196	3	3	26S proteasome regulatory subunit RPN14	RPN14	sp|P53196|RPN14_YEAST 26S proteasome regulatory subunit RPN14 OS=Saccharomyces cerevisiae (strain ATCC 204508 / S288c) (Bakers yeast) OX=559292 GN=RPN14 PE=1 SV=1	1	1	0	1	2	0	1	1	1	0	1	0	1	2	0	1	1	1	0	9.8	9.8	9.8	46.382	417	0	3.7882	By MS/MS		By MS/MS	By MS/MS		By MS/MS	By MS/MS	By MS/MS		2.4	0	4.3	5.5	0	2.4	3.1	2.4
Q12513	Q12513	8	8	Translation machinery-associated protein 17	TMA17	sp|Q12513|TMA17_YEAST Translation machinery-associated protein 17 OS=Saccharomyces cerevisiae (strain ATCC 204508 / S288c) (Bakers yeast) OX=559292 GN=TMA17 PE=1 SV=1	1	6	6	6	5	6	5	8	6	6	6	6	6	5	6	5	8	6	6	58.7	58.7	58.7	16.771	150	0	249.6	By MS/MS	By MS/MS	By MS/MS	By MS/MS	By MS/MS	By MS/MS	By MS/MS	By MS/MS	By MS/MS	40	40	40	39.3	40	39.3	58.7	40
O13563	O13563	5	5	26S proteasome regulatory subunit RPN13	RPN13	sp|O13563|RPN13_YEAST 26S proteasome regulatory subunit RPN13 OS=Saccharomyces cerevisiae (strain ATCC 204508 / S288c) (Bakers yeast) OX=559292 GN=RPN13 PE=1 SV=1	1	5	5	5	4	5	5	4	5	4	5	5	5	4	5	5	4	5	4	40.4	40.4	40.4	17.902	156	0	64.325	By MS/MS	By MS/MS	By MS/MS	By MS/MS	By MS/MS	By MS/MS	By MS/MS	By MS/MS	By MS/MS	40.4	40.4	40.4	27.6	40.4	40.4	35.3	40.4
O94742	O94742	1	1	26S proteasome complex subunit SEM1	SEM1	sp|O94742|SEM1_YEAST 26S proteasome complex subunit SEM1 OS=Saccharomyces cerevisiae (strain ATCC 204508 / S288c) (Bakers yeast) OX=559292 GN=SEM1 PE=1 SV=1	1	1	1	1	1	1	1	1	1	1	1	1	1	1	1	1	1	1	1	13.5	13.5	13.5	10.386	89	0	39.693	By MS/MS	By MS/MS	By MS/MS	By MS/MS	By MS/MS	By MS/MS	By MS/MS	By MS/MS	By MS/MS	13.5	13.5	13.5	13.5	13.5	13.5	13.5	13.5
P32496	P32496	17	17	26S proteasome regulatory subunit RPN12	RPN12	sp|P32496|RPN12_YEAST 26S proteasome regulatory subunit RPN12 OS=Saccharomyces cerevisiae (strain ATCC 204508 / S288c) (Bakers yeast) OX=559292 GN=RPN12 PE=1 SV=3	1	12	13	14	12	11	13	12	13	14	12	13	14	12	11	13	12	13	14	68.2	68.2	68.2	31.919	274	0	323.31	By MS/MS	By MS/MS	By MS/MS	By MS/MS	By MS/MS	By MS/MS	By MS/MS	By MS/MS	By MS/MS	47.4	53.3	62	45.3	39.4	51.1	46.4	46
P32565	P32565	54	53	26S proteasome regulatory subunit RPN2	RPN2	sp|P32565|RPN2_YEAST 26S proteasome regulatory subunit RPN2 OS=Saccharomyces cerevisiae (strain ATCC 204508 / S288c) (Bakers yeast) OX=559292 GN=RPN2 PE=1 SV=4	1	40	31	40	31	32	32	46	39	47	39	31	39	30	31	32	45	38	46	57.8	57.8	57	104.23	945	0	323.31	By MS/MS	By MS/MS	By MS/MS	By MS/MS	By MS/MS	By MS/MS	By MS/MS	By MS/MS	By MS/MS	45.1	35.9	44.4	33.7	37.8	36.9	46.1	45.5
P33297	P33297	25	25	26S protease regulatory subunit 6A	RPT5	sp|P33297|PRS6A_YEAST 26S proteasome regulatory subunit 6A OS=Saccharomyces cerevisiae (strain ATCC 204508 / S288c) (Bakers yeast) OX=559292 GN=RPT5 PE=1 SV=3	1	20	19	22	19	20	18	17	21	17	20	19	22	19	20	18	17	21	17	61.5	61.5	61.5	48.255	434	0	323.31	By MS/MS	By MS/MS	By MS/MS	By MS/MS	By MS/MS	By MS/MS	By MS/MS	By MS/MS	By MS/MS	53	48.8	56.5	51.6	52.3	48.6	41.2	59.7
P33298	P33298	22	21	26S protease regulatory subunit 6B homolog	RPT3	sp|P33298|PRS6B_YEAST 26S proteasome regulatory subunit 6B homolog OS=Saccharomyces cerevisiae (strain ATCC 204508 / S288c) (Bakers yeast) OX=559292 GN=RPT3 PE=1 SV=2	1	13	13	17	14	14	13	18	16	15	12	12	16	13	13	12	17	15	14	53.3	50.5	50.5	47.893	428	0	247.98	By MS/MS	By MS/MS	By MS/MS	By MS/MS	By MS/MS	By MS/MS	By MS/MS	By MS/MS	By MS/MS	40.9	40.9	47.9	39	36.4	37.6	47	44.4
P33299	P33299	24	24	26S protease regulatory subunit 7 homolog	RPT1	sp|P33299|PRS7_YEAST 26S proteasome regulatory subunit 7 homolog OS=Saccharomyces cerevisiae (strain ATCC 204508 / S288c) (Bakers yeast) OX=559292 GN=RPT1 PE=1 SV=1	1	20	20	15	14	13	15	20	16	15	20	20	15	14	13	15	20	16	15	53.3	53.3	53.3	51.982	467	0	307.8	By MS/MS	By MS/MS	By MS/MS	By MS/MS	By MS/MS	By MS/MS	By MS/MS	By MS/MS	By MS/MS	46.9	45.4	35.1	33.2	32.1	35.1	44.3	38.5
P38764	P38764	48	48	26S proteasome regulatory subunit RPN1	RPN1	sp|P38764|RPN1_YEAST 26S proteasome regulatory subunit RPN1 OS=Saccharomyces cerevisiae (strain ATCC 204508 / S288c) (Bakers yeast) OX=559292 GN=RPN1 PE=1 SV=3	1	38	37	37	36	36	36	41	41	39	38	37	37	36	36	36	41	41	39	52.9	52.9	52.9	109.49	993	0	323.31	By MS/MS	By MS/MS	By MS/MS	By MS/MS	By MS/MS	By MS/MS	By MS/MS	By MS/MS	By MS/MS	43.3	41.6	42.2	41.1	43.7	44.3	45.1	51.3
P38886	P38886	12	12	26S proteasome regulatory subunit RPN10	RPN10	sp|P38886|RPN10_YEAST 26S proteasome regulatory subunit RPN10 OS=Saccharomyces cerevisiae (strain ATCC 204508 / S288c) (Bakers yeast) OX=559292 GN=RPN10 PE=1 SV=3	1	10	9	8	7	7	6	8	8	8	10	9	8	7	7	6	8	8	8	47.8	47.8	47.8	29.747	268	0	263.62	By MS/MS	By MS/MS	By MS/MS	By MS/MS	By MS/MS	By MS/MS	By MS/MS	By MS/MS	By MS/MS	47.8	42.5	38.4	37.7	37.7	28.4	38.4	32.5
P40016	P40016	18	18	26S proteasome regulatory subunit RPN3	RPN3	sp|P40016|RPN3_YEAST 26S proteasome regulatory subunit RPN3 OS=Saccharomyces cerevisiae (strain ATCC 204508 / S288c) (Bakers yeast) OX=559292 GN=RPN3 PE=1 SV=5	1	11	9	7	6	3	3	15	10	5	11	9	7	6	3	3	15	10	5	37.1	37.1	37.1	60.392	523	0	215.33	By MS/MS	By MS/MS	By MS/MS	By MS/MS	By MS/MS	By MS/MS	By MS/MS	By MS/MS	By MS/MS	26.2	21	17.6	12.2	6.3	6.3	31.2	21.2
P40327	P40327	25	25	26S protease regulatory subunit 4 homolog	RPT2	sp|P40327|PRS4_YEAST 26S proteasome regulatory subunit 4 homolog OS=Saccharomyces cerevisiae (strain ATCC 204508 / S288c) (Bakers yeast) OX=559292 GN=RPT2 PE=1 SV=3	1	22	21	18	16	14	16	15	17	18	22	21	18	16	14	16	15	17	18	60.6	60.6	60.6	48.828	437	0	323.31	By MS/MS	By MS/MS	By MS/MS	By MS/MS	By MS/MS	By MS/MS	By MS/MS	By MS/MS	By MS/MS	57.4	55.4	48.5	40.7	40.7	46.5	40.3	50.1
P43588	P43588	18	18	Ubiquitin carboxyl-terminal hydrolase RPN11	RPN11	sp|P43588|RPN11_YEAST Ubiquitin carboxyl-terminal hydrolase RPN11 OS=Saccharomyces cerevisiae (strain ATCC 204508 / S288c) (Bakers yeast) OX=559292 GN=RPN11 PE=1 SV=1	1	12	13	11	11	11	9	14	11	12	12	13	11	11	11	9	14	11	12	59.2	59.2	59.2	34.398	306	0	279.1	By MS/MS	By MS/MS	By MS/MS	By MS/MS	By MS/MS	By MS/MS	By MS/MS	By MS/MS	By MS/MS	49.3	39.9	48.4	39.5	48.7	33	45.8	37.6
P43593	P43593	30	30	Ubiquitin carboxyl-terminal hydrolase 6	UBP6	sp|P43593|UBP6_YEAST Ubiquitin carboxyl-terminal hydrolase 6 OS=Saccharomyces cerevisiae (strain ATCC 204508 / S288c) (Bakers yeast) OX=559292 GN=UBP6 PE=1 SV=1	1	18	17	16	13	12	12	20	19	18	18	17	16	13	12	12	20	19	18	65.7	65.7	65.7	57.11	499	0	323.31	By MS/MS	By MS/MS	By MS/MS	By MS/MS	By MS/MS	By MS/MS	By MS/MS	By MS/MS	By MS/MS	46.1	44.1	47.3	34.9	33.1	33.7	46.5	48.9
P53549	P53549	22	20	26S protease subunit RPT4	RPT4	sp|P53549|PRS10_YEAST 26S proteasome subunit RPT4 OS=Saccharomyces cerevisiae (strain ATCC 204508 / S288c) (Bakers yeast) OX=559292 GN=RPT4 PE=1 SV=4	1	16	14	15	15	12	12	19	15	13	14	12	13	13	11	10	17	14	11	48.3	48.3	45.5	49.408	437	0	323.31	By MS/MS	By MS/MS	By MS/MS	By MS/MS	By MS/MS	By MS/MS	By MS/MS	By MS/MS	By MS/MS	39.8	36.2	37.8	37.5	36.2	33.4	45.1	43.7
Q01939	Q01939	23	22	26S protease regulatory subunit 8 homolog	RPT6	sp|Q01939|PRS8_YEAST 26S proteasome regulatory subunit 8 homolog OS=Saccharomyces cerevisiae (strain ATCC 204508 / S288c) (Bakers yeast) OX=559292 GN=RPT6 PE=1 SV=4	1	20	20	16	15	16	16	19	19	17	19	19	15	14	16	15	18	19	16	64	64	62.2	45.271	405	0	323.31	By MS/MS	By MS/MS	By MS/MS	By MS/MS	By MS/MS	By MS/MS	By MS/MS	By MS/MS	By MS/MS	57	56.8	48.9	47.7	49.6	48.4	56.5	55.1
Q04062	Q04062	24	24	26S proteasome regulatory subunit RPN9	RPN9	sp|Q04062|RPN9_YEAST 26S proteasome regulatory subunit RPN9 OS=Saccharomyces cerevisiae (strain ATCC 204508 / S288c) (Bakers yeast) OX=559292 GN=RPN9 PE=1 SV=1	1	19	16	11	11	10	9	16	14	14	19	16	11	11	10	9	16	14	14	49.1	49.1	49.1	45.782	393	0	234.98	By MS/MS	By MS/MS	By MS/MS	By MS/MS	By MS/MS	By MS/MS	By MS/MS	By MS/MS	By MS/MS	43.3	41	32.8	34.4	32.1	28.2	38.7	33.1
Q06103	Q06103	17	17	26S proteasome regulatory subunit RPN7	RPN7	sp|Q06103|RPN7_YEAST 26S proteasome regulatory subunit RPN7 OS=Saccharomyces cerevisiae (strain ATCC 204508 / S288c) (Bakers yeast) OX=559292 GN=RPN7 PE=1 SV=3	1	14	10	11	9	8	9	14	12	9	14	10	11	9	8	9	14	12	9	34.7	34.7	34.7	48.958	429	0	214.26	By MS/MS	By MS/MS	By MS/MS	By MS/MS	By MS/MS	By MS/MS	By MS/MS	By MS/MS	By MS/MS	28.2	24.2	26.1	22.6	19.3	21.7	28.9	24.5
Q08723	Q08723	15	15	26S proteasome regulatory subunit RPN8	RPN8	sp|Q08723|RPN8_YEAST 26S proteasome regulatory subunit RPN8 OS=Saccharomyces cerevisiae (strain ATCC 204508 / S288c) (Bakers yeast) OX=559292 GN=RPN8 PE=1 SV=3	1	13	11	10	9	8	6	11	10	10	13	11	10	9	8	6	11	10	10	57.7	57.7	57.7	38.312	338	0	233.98	By MS/MS	By MS/MS	By MS/MS	By MS/MS	By MS/MS	By MS/MS	By MS/MS	By MS/MS	By MS/MS	54.4	45.6	42.9	38.2	35.5	26.6	42.6	41.4
Q12250	Q12250	26	26	26S proteasome regulatory subunit RPN5	RPN5	sp|Q12250|RPN5_YEAST 26S proteasome regulatory subunit RPN5 OS=Saccharomyces cerevisiae (strain ATCC 204508 / S288c) (Bakers yeast) OX=559292 GN=RPN5 PE=1 SV=3	1	11	10	8	13	11	9	14	12	8	11	10	8	13	11	9	14	12	8	62.5	62.5	62.5	51.768	445	0	323.31	By MS/MS	By MS/MS	By MS/MS	By MS/MS	By MS/MS	By MS/MS	By MS/MS	By MS/MS	By MS/MS	27.2	26.5	19.3	28.5	38.7	20	36.4	27.4
Q12377	Q12377	17	17	26S proteasome regulatory subunit RPN6	RPN6	sp|Q12377|RPN6_YEAST 26S proteasome regulatory subunit RPN6 OS=Saccharomyces cerevisiae (strain ATCC 204508 / S288c) (Bakers yeast) OX=559292 GN=RPN6 PE=1 SV=3	1	9	9	7	9	6	6	9	10	7	9	9	7	9	6	6	9	10	7	50.5	50.5	50.5	49.773	434	0	195.25	By MS/MS	By MS/MS	By MS/MS	By MS/MS	By MS/MS	By MS/MS	By MS/MS	By MS/MS	By MS/MS	26	30	21.9	29.7	18	16.6	29.5	26.5
A5Z2X5	A5Z2X5	1	1	UPF0495 protein YPR010C-A	YPR010C-A	sp|A5Z2X5|YP010_YEAST UPF0495 protein YPR010C-A OS=Saccharomyces cerevisiae (strain ATCC 204508 / S288c) (Bakers yeast) OX=559292 GN=SGD:S000122558 PE=3 SV=1	1	1	1	1	1	1	1	1	1	1	1	1	1	1	1	1	1	1	1	22.2	22.2	22.2	7.9021	72	0	8.2998	By MS/MS	By MS/MS	By MS/MS	By MS/MS	By MS/MS	By MS/MS	By MS/MS	By MS/MS	By MS/MS	22.2	22.2	22.2	22.2	22.2	22.2	22.2	22.2
D6VTK4	D6VTK4	2	2	Pheromone alpha factor receptor	STE2	sp|D6VTK4|STE2_YEAST Pheromone alpha factor receptor OS=Saccharomyces cerevisiae (strain ATCC 204508 / S288c) (Bakers yeast) OX=559292 GN=STE2 PE=1 SV=2	1	1	2	1	1	0	1	1	2	2	1	2	1	1	0	1	1	2	2	6	6	6	47.848	431	0	12.958	By MS/MS	By MS/MS	By MS/MS	By MS/MS		By MS/MS	By matching	By MS/MS	By MS/MS	3.2	6	2.8	2.8	0	2.8	2.8	6
O13297	O13297	26	26	mRNA-capping enzyme subunit beta	CET1	sp|O13297|CET1_YEAST mRNA-capping enzyme subunit beta OS=Saccharomyces cerevisiae (strain ATCC 204508 / S288c) (Bakers yeast) OX=559292 GN=CET1 PE=1 SV=2	1	17	13	15	14	10	10	20	19	22	17	13	15	14	10	10	20	19	22	46.1	46.1	46.1	61.849	549	0	200.37	By MS/MS	By MS/MS	By MS/MS	By MS/MS	By MS/MS	By MS/MS	By MS/MS	By MS/MS	By MS/MS	31.5	28.6	28.8	25.5	21.9	18.6	35.3	37.7
O13329	O13329	7	7	DNA replication fork-blocking protein FOB1	FOB1	sp|O13329|FOB1_YEAST DNA replication fork-blocking protein FOB1 OS=Saccharomyces cerevisiae (strain ATCC 204508 / S288c) (Bakers yeast) OX=559292 GN=FOB1 PE=1 SV=2	1	4	4	3	5	3	3	6	3	5	4	4	3	5	3	3	6	3	5	17.3	17.3	17.3	65.318	566	0	62.523	By MS/MS	By MS/MS	By MS/MS	By MS/MS	By MS/MS	By MS/MS	By MS/MS	By MS/MS	By MS/MS	9.5	9.5	7.8	10.1	7.6	5.7	15.5	7.8
O13516	O13516	23	1	40S ribosomal protein S9-A	RPS9A	sp|O13516|RS9A_YEAST 40S ribosomal protein S9-A OS=Saccharomyces cerevisiae (strain ATCC 204508 / S288c) (Bakers yeast) OX=559292 GN=RPS9A PE=1 SV=3	1	18	17	17	18	16	16	20	22	19	1	1	1	1	1	1	1	1	1	71.1	9.1	9.1	22.443	197	0	92.68	By MS/MS	By MS/MS	By MS/MS	By MS/MS	By MS/MS	By MS/MS	By MS/MS	By MS/MS	By MS/MS	61.9	61.9	61.9	67.5	57.4	60.9	67.5	71.1
O13525	O13525	3	3	Ubiquinone biosynthesis protein COQ4, mitochondrial	COQ4	sp|O13525|COQ4_YEAST Ubiquinone biosynthesis protein COQ4, mitochondrial OS=Saccharomyces cerevisiae (strain ATCC 204508 / S288c) (Bakers yeast) OX=559292 GN=COQ4 PE=1 SV=2	1	1	0	1	2	1	1	2	2	2	1	0	1	2	1	1	2	2	2	14.3	14.3	14.3	38.627	335	0	27.759	By MS/MS		By matching	By MS/MS	By MS/MS	By MS/MS	By MS/MS	By MS/MS	By MS/MS	3.3	0	6.6	9.9	6.6	6.6	11	11
O13539	O13539	3	3	THO complex subunit THP2	THP2	sp|O13539|THP2_YEAST THO complex subunit THP2 OS=Saccharomyces cerevisiae (strain ATCC 204508 / S288c) (Bakers yeast) OX=559292 GN=THP2 PE=1 SV=1	1	1	0	2	0	0	1	2	2	0	1	0	2	0	0	1	2	2	0	9.6	9.6	9.6	30.299	261	0	2.4596	By MS/MS		By MS/MS			By MS/MS	By MS/MS	By MS/MS		3.1	0	6.9	0	0	3.8	6.9	6.5
O13577	O13577	1	1	Damage-regulated import facilitator 1	DIF1	sp|O13577|DIF1_YEAST Damage-regulated import facilitator 1 OS=Saccharomyces cerevisiae (strain ATCC 204508 / S288c) (Bakers yeast) OX=559292 GN=DIF1 PE=1 SV=1	1	0	1	1	0	0	0	0	0	0	0	1	1	0	0	0	0	0	0	9	9	9	15.165	133	0	2.8007		By MS/MS	By MS/MS							0	9	9	0	0	0	0	0
O13585	O13585	12	12	Dilute domain-containing protein YPR089W		sp|O13585|YP089_YEAST Dilute domain-containing protein YPR089W OS=Saccharomyces cerevisiae (strain ATCC 204508 / S288c) (Bakers yeast) OX=559292 GN=SGD:S000006293 PE=1 SV=2	1	6	6	4	3	2	4	9	8	6	6	6	4	3	2	4	9	8	6	17.8	17.8	17.8	102.58	888	0	58.108	By MS/MS	By MS/MS	By MS/MS	By MS/MS	By MS/MS	By MS/MS	By MS/MS	By MS/MS	By MS/MS	9.3	9.8	6.5	5.2	4.8	8.7	15.1	13.9
O14455	O14455	8	2	60S ribosomal protein L36-B	RPL36B	sp|O14455|RL36B_YEAST 60S ribosomal protein L36-B OS=Saccharomyces cerevisiae (strain ATCC 204508 / S288c) (Bakers yeast) OX=559292 GN=RPL36B PE=1 SV=3	1	7	6	6	6	6	6	6	8	6	1	1	1	1	1	1	1	2	1	50	50	10	11.135	100	0	193.69	By MS/MS	By MS/MS	By MS/MS	By MS/MS	By MS/MS	By MS/MS	By MS/MS	By MS/MS	By MS/MS	49	49	49	49	49	49	49	50
O14467	O14467	11	11	Multiprotein-bridging factor 1	MBF1	sp|O14467|MBF1_YEAST Multiprotein-bridging factor 1 OS=Saccharomyces cerevisiae (strain ATCC 204508 / S288c) (Bakers yeast) OX=559292 GN=MBF1 PE=1 SV=2	1	9	7	9	8	9	8	9	8	9	9	7	9	8	9	8	9	8	9	59.6	59.6	59.6	16.403	151	0	172.52	By MS/MS	By MS/MS	By MS/MS	By MS/MS	By MS/MS	By MS/MS	By MS/MS	By MS/MS	By MS/MS	48.3	48.3	53.6	52.3	53.6	52.3	53.6	48.3
O43137	O43137	3	3	Uncharacterized protein YBR085C-A	YBR085C-A	sp|O43137|YB085_YEAST Uncharacterized protein YBR085C-A OS=Saccharomyces cerevisiae (strain ATCC 204508 / S288c) (Bakers yeast) OX=559292 GN=SGD:S000007522 PE=1 SV=1	1	3	2	3	0	0	0	2	2	1	3	2	3	0	0	0	2	2	1	23.5	23.5	23.5	9.4044	85	0	98.924	By MS/MS	By MS/MS	By MS/MS				By MS/MS	By MS/MS	By MS/MS	23.5	22.4	23.5	0	0	0	23.5	23.5
P0CX58;P0CX57;O74302;Q04706;Q12470	P0CX58;P0CX57;O74302;Q04706;Q12470	16;16;16;15;14	0;0;0;0;0	Transposon Ty1-PR1 Gag polyprotein;Capsid protein;Gag-p4;Transposon Ty1-A Gag polyprotein;Capsid protein;Gag-p4;Transposon Ty1-DR4 Gag polyprotein;Capsid protein;Gag-p4;Transposon Ty1-ML1 Gag polyprotein;Capsid protein;Gag-p4;Transposon Ty1-NL2 Gag polyprotein;Capsid protein;Gag-p4	TY1A-PR1;TY1A-A;TY1A-DR4;TY1A-ML1;TY1A-NL2	sp|P0CX58|YP12A_YEAST Transposon Ty1-PR1 Gag polyprotein OS=Saccharomyces cerevisiae (strain ATCC 204508 / S288c) (Bakers yeast) OX=559292 GN=TY1A-PR1 PE=2 SV=1;sp|P0CX57|YA11A_YEAST Transposon Ty1-A Gag polyprotein OS=Saccharomyces cerevisiae (strain ATC	5	13	14	13	12	12	14	16	15	15	0	0	0	0	0	0	0	0	0	45	2.3	0	49.072	440	0	26.044	By MS/MS	By MS/MS	By MS/MS	By MS/MS	By MS/MS	By MS/MS	By MS/MS	By MS/MS	By MS/MS	37.5	39.5	37.5	35.9	35.9	39.5	45	43
O74700	O74700	1	1	Mitochondrial import inner membrane translocase subunit TIM9	TIM9	sp|O74700|TIM9_YEAST Mitochondrial import inner membrane translocase subunit TIM9 OS=Saccharomyces cerevisiae (strain ATCC 204508 / S288c) (Bakers yeast) OX=559292 GN=TIM9 PE=1 SV=1	1	1	1	1	1	1	1	1	1	1	1	1	1	1	1	1	1	1	1	16.1	16.1	16.1	10.202	87	0	36.324	By MS/MS	By MS/MS	By MS/MS	By MS/MS	By MS/MS	By MS/MS	By MS/MS	By MS/MS	By MS/MS	16.1	16.1	16.1	16.1	16.1	16.1	16.1	16.1
P00044	P00044	7	6	Cytochrome c iso-1	CYC1	sp|P00044|CYC1_YEAST Cytochrome c iso-1 OS=Saccharomyces cerevisiae (strain ATCC 204508 / S288c) (Bakers yeast) OX=559292 GN=CYC1 PE=1 SV=2	1	6	2	5	5	6	5	5	3	6	5	2	4	4	5	4	4	2	5	44	44	33.9	12.182	109	0	166.33	By MS/MS	By MS/MS	By MS/MS	By MS/MS	By MS/MS	By MS/MS	By MS/MS	By MS/MS	By MS/MS	44	24.8	42.2	42.2	44	42.2	41.3	32.1
P00045	P00045	5	4	Cytochrome c iso-2	CYC7	sp|P00045|CYC7_YEAST Cytochrome c iso-2 OS=Saccharomyces cerevisiae (strain ATCC 204508 / S288c) (Bakers yeast) OX=559292 GN=CYC7 PE=1 SV=1	1	5	1	4	3	3	3	2	3	3	4	1	3	2	2	2	1	2	2	36.3	26.5	26.5	12.532	113	0	22.622	By MS/MS	By MS/MS	By MS/MS	By MS/MS	By MS/MS	By MS/MS	By MS/MS	By MS/MS	By MS/MS	36.3	9.7	35.4	25.7	25.7	25.7	19.5	25.7
P00127	P00127	2	2	Cytochrome b-c1 complex subunit 6	QCR6	sp|P00127|QCR6_YEAST Cytochrome b-c1 complex subunit 6 OS=Saccharomyces cerevisiae (strain ATCC 204508 / S288c) (Bakers yeast) OX=559292 GN=QCR6 PE=1 SV=2	1	2	0	2	2	1	2	2	2	2	2	0	2	2	1	2	2	2	2	32	32	32	17.257	147	0	49.117	By MS/MS		By MS/MS	By MS/MS	By matching	By matching	By MS/MS	By MS/MS	By MS/MS	32	0	32	32	23.8	32	32	32
P00128	P00128	10	10	Cytochrome b-c1 complex subunit 7	QCR7	sp|P00128|QCR7_YEAST Cytochrome b-c1 complex subunit 7 OS=Saccharomyces cerevisiae (strain ATCC 204508 / S288c) (Bakers yeast) OX=559292 GN=QCR7 PE=1 SV=2	1	1	1	4	8	8	9	9	7	8	1	1	4	8	8	9	9	7	8	85.8	85.8	85.8	14.565	127	0	236.1	By MS/MS	By MS/MS	By MS/MS	By MS/MS	By MS/MS	By MS/MS	By MS/MS	By MS/MS	By MS/MS	7.9	7.9	36.2	72.4	75.6	75.6	85.8	72.4
P00175	P00175	4	4	Cytochrome b2, mitochondrial	CYB2	sp|P00175|CYB2_YEAST Cytochrome b2, mitochondrial OS=Saccharomyces cerevisiae (strain ATCC 204508 / S288c) (Bakers yeast) OX=559292 GN=CYB2 PE=1 SV=1	1	1	2	2	1	1	1	3	2	2	1	2	2	1	1	1	3	2	2	8.8	8.8	8.8	65.539	591	0	12.47	By MS/MS	By MS/MS	By MS/MS	By MS/MS	By MS/MS	By MS/MS	By MS/MS	By MS/MS	By MS/MS	2.4	4.2	4.2	2.9	2.9	2.9	6.4	4.2
P00330	P00330	29	22	Alcohol dehydrogenase 1	ADH1	sp|P00330|ADH1_YEAST Alcohol dehydrogenase 1 OS=Saccharomyces cerevisiae (strain ATCC 204508 / S288c) (Bakers yeast) OX=559292 GN=ADH1 PE=1 SV=5	1	23	23	25	24	21	22	23	26	24	17	16	19	17	15	15	16	19	18	73.6	73.6	51.4	36.849	348	0	323.31	By MS/MS	By MS/MS	By MS/MS	By MS/MS	By MS/MS	By MS/MS	By MS/MS	By MS/MS	By MS/MS	70.7	71.8	73.6	72.7	69.8	71.8	71.8	72.7
P00331	P00331	7	1	Alcohol dehydrogenase 2	ADH2	sp|P00331|ADH2_YEAST Alcohol dehydrogenase 2 OS=Saccharomyces cerevisiae (strain ATCC 204508 / S288c) (Bakers yeast) OX=559292 GN=ADH2 PE=1 SV=3	1	5	6	6	6	6	7	6	6	5	0	0	1	0	1	1	0	0	0	21.8	3.7	3.7	36.731	348	0.0081967	1.3586	By matching	By matching	By MS/MS	By matching	By MS/MS	By matching	By matching	By matching	By matching	16.1	18.1	19.8	18.1	19.8	21.8	18.1	18.1
P00358	P00358	37	5	Glyceraldehyde-3-phosphate dehydrogenase 2	TDH2	sp|P00358|G3P2_YEAST Glyceraldehyde-3-phosphate dehydrogenase 2 OS=Saccharomyces cerevisiae (strain ATCC 204508 / S288c) (Bakers yeast) OX=559292 GN=TDH2 PE=1 SV=3	1	29	27	28	30	28	27	31	30	29	5	4	4	5	4	4	5	5	4	75.9	21.7	14.5	35.846	332	0	323.31	By MS/MS	By MS/MS	By MS/MS	By MS/MS	By MS/MS	By MS/MS	By MS/MS	By MS/MS	By MS/MS	71.4	67.2	67.2	67.2	67.2	67.2	71.1	71.4
P00359	P00359	49	17	Glyceraldehyde-3-phosphate dehydrogenase 3	TDH3	sp|P00359|G3P3_YEAST Glyceraldehyde-3-phosphate dehydrogenase 3 OS=Saccharomyces cerevisiae (strain ATCC 204508 / S288c) (Bakers yeast) OX=559292 GN=TDH3 PE=1 SV=3	1	37	36	36	36	35	34	40	39	39	13	13	12	11	11	11	14	14	14	94.9	94.9	47.9	35.746	332	0	323.31	By MS/MS	By MS/MS	By MS/MS	By MS/MS	By MS/MS	By MS/MS	By MS/MS	By MS/MS	By MS/MS	91	88.9	88.9	86.7	86.7	86.7	90.1	91
P00360	P00360	37	21	Glyceraldehyde-3-phosphate dehydrogenase 1	TDH1	sp|P00360|G3P1_YEAST Glyceraldehyde-3-phosphate dehydrogenase 1 OS=Saccharomyces cerevisiae (strain ATCC 204508 / S288c) (Bakers yeast) OX=559292 GN=TDH1 PE=1 SV=3	1	30	31	31	27	27	30	33	32	32	18	20	19	16	16	19	21	20	19	91.3	66.3	66.3	35.75	332	0	323.31	By MS/MS	By MS/MS	By MS/MS	By MS/MS	By MS/MS	By MS/MS	By MS/MS	By MS/MS	By MS/MS	76.2	76.5	76.2	76.2	73.8	76.2	87	78.6
P00401	P00401	1	1	Cytochrome c oxidase subunit 1	COX1	sp|P00401|COX1_YEAST Cytochrome c oxidase subunit 1 OS=Saccharomyces cerevisiae (strain ATCC 204508 / S288c) (Bakers yeast) OX=559292 GN=COX1 PE=1 SV=2	1	0	0	0	0	0	0	1	0	0	0	0	0	0	0	0	1	0	0	3.2	3.2	3.2	58.797	534	0.0008596	2.2397							By MS/MS			0	0	0	0	0	0	3.2	0
P00410	P00410	4	4	Cytochrome c oxidase subunit 2	COX2	sp|P00410|COX2_YEAST Cytochrome c oxidase subunit 2 OS=Saccharomyces cerevisiae (strain ATCC 204508 / S288c) (Bakers yeast) OX=559292 GN=COX2 PE=1 SV=1	1	0	0	0	2	2	3	4	4	4	0	0	0	2	2	3	4	4	4	21.9	21.9	21.9	28.567	251	0	323.31				By MS/MS	By MS/MS	By MS/MS	By MS/MS	By MS/MS	By MS/MS	0	0	0	14.7	14.7	18.7	21.9	21.9
P00424	P00424	5	4	Cytochrome c oxidase polypeptide 5A, mitochondrial	COX5A	sp|P00424|COX5A_YEAST Cytochrome c oxidase polypeptide 5A, mitochondrial OS=Saccharomyces cerevisiae (strain ATCC 204508 / S288c) (Bakers yeast) OX=559292 GN=COX5A PE=1 SV=1	1	2	1	1	3	4	3	4	4	4	1	0	0	2	3	2	3	3	3	36.6	27.5	27.5	17.14	153	0	68.387	By matching	By matching	By matching	By MS/MS	By MS/MS	By MS/MS	By MS/MS	By MS/MS	By MS/MS	16.3	9.2	9.2	25.5	35.3	25.5	35.3	27.5
P00425	P00425	7	6	Cytochrome c oxidase polypeptide 5B, mitochondrial	COX5B	sp|P00425|COX5B_YEAST Cytochrome c oxidase polypeptide 5B, mitochondrial OS=Saccharomyces cerevisiae (strain ATCC 204508 / S288c) (Bakers yeast) OX=559292 GN=COX5B PE=1 SV=3	1	4	3	4	4	5	6	6	6	6	3	2	3	3	4	5	5	5	5	41.7	41.7	32.5	17.197	151	0	48.866	By MS/MS	By MS/MS	By MS/MS	By MS/MS	By MS/MS	By MS/MS	By MS/MS	By MS/MS	By MS/MS	27.8	21.2	26.5	26.5	35.1	41.7	36.4	41.7
P00427	P00427	8	8	Cytochrome c oxidase subunit 6, mitochondrial	COX6	sp|P00427|COX6_YEAST Cytochrome c oxidase subunit 6, mitochondrial OS=Saccharomyces cerevisiae (strain ATCC 204508 / S288c) (Bakers yeast) OX=559292 GN=COX6 PE=1 SV=1	1	8	6	7	8	8	8	8	8	8	8	6	7	8	8	8	8	8	8	54.7	54.7	54.7	17.341	148	0	293.3	By MS/MS	By MS/MS	By MS/MS	By MS/MS	By MS/MS	By MS/MS	By MS/MS	By MS/MS	By MS/MS	54.7	41.2	41.9	54.7	54.7	54.7	54.7	54.7
P00431	P00431	20	20	Cytochrome c peroxidase, mitochondrial	CCP1	sp|P00431|CCPR_YEAST Cytochrome c peroxidase, mitochondrial OS=Saccharomyces cerevisiae (strain ATCC 204508 / S288c) (Bakers yeast) OX=559292 GN=CCP1 PE=1 SV=2	1	11	14	13	17	15	15	18	17	13	11	14	13	17	15	15	18	17	13	51.5	51.5	51.5	40.352	361	0	323.31	By MS/MS	By MS/MS	By MS/MS	By MS/MS	By MS/MS	By MS/MS	By MS/MS	By MS/MS	By MS/MS	39.3	44.9	42.4	49.3	45.7	45.7	51.5	45.2
P00445	P00445	13	13	Superoxide dismutase [Cu-Zn]	SOD1	sp|P00445|SODC_YEAST Superoxide dismutase [Cu-Zn] OS=Saccharomyces cerevisiae (strain ATCC 204508 / S288c) (Bakers yeast) OX=559292 GN=SOD1 PE=1 SV=2	1	12	11	10	8	9	8	13	11	10	12	11	10	8	9	8	13	11	10	94.2	94.2	94.2	15.854	154	0	323.31	By MS/MS	By MS/MS	By MS/MS	By MS/MS	By MS/MS	By MS/MS	By MS/MS	By MS/MS	By MS/MS	87.7	87	87	64.3	80.5	54.5	94.2	87
P00447	P00447	10	10	Superoxide dismutase [Mn], mitochondrial	SOD2	sp|P00447|SODM_YEAST Superoxide dismutase [Mn], mitochondrial OS=Saccharomyces cerevisiae (strain ATCC 204508 / S288c) (Bakers yeast) OX=559292 GN=SOD2 PE=1 SV=1	1	8	7	9	10	8	7	8	9	7	8	7	9	10	8	7	8	9	7	58.8	58.8	58.8	25.774	233	0	221.91	By MS/MS	By MS/MS	By MS/MS	By MS/MS	By MS/MS	By MS/MS	By MS/MS	By MS/MS	By MS/MS	54.9	47.2	55.4	58.8	42.5	30.5	53.2	58.8
P00498	P00498	19	19	ATP phosphoribosyltransferase	HIS1	sp|P00498|HIS1_YEAST ATP phosphoribosyltransferase OS=Saccharomyces cerevisiae (strain ATCC 204508 / S288c) (Bakers yeast) OX=559292 GN=HIS1 PE=1 SV=1	1	13	13	17	13	13	14	13	16	14	13	13	17	13	13	14	13	16	14	61.3	61.3	61.3	32.266	297	0	203.38	By MS/MS	By MS/MS	By MS/MS	By MS/MS	By MS/MS	By MS/MS	By MS/MS	By MS/MS	By MS/MS	50.2	52.9	57.9	53.2	53.2	52.9	50.2	58.9
P00546	P00546	20	18	Cyclin-dependent kinase 1	CDC28	sp|P00546|CDK1_YEAST Cyclin-dependent kinase 1 OS=Saccharomyces cerevisiae (strain ATCC 204508 / S288c) (Bakers yeast) OX=559292 GN=CDC28 PE=1 SV=1	1	10	11	14	15	13	14	14	16	14	8	9	12	13	11	12	12	14	12	54.7	54.7	48.3	34.061	298	0	259.72	By MS/MS	By MS/MS	By MS/MS	By MS/MS	By MS/MS	By MS/MS	By MS/MS	By MS/MS	By MS/MS	33.2	35.9	41.3	45	41.3	44.6	45.6	48
P00549	P00549	54	50	Pyruvate kinase 1	CDC19	sp|P00549|KPYK1_YEAST Pyruvate kinase 1 OS=Saccharomyces cerevisiae (strain ATCC 204508 / S288c) (Bakers yeast) OX=559292 GN=CDC19 PE=1 SV=2	1	48	48	45	49	44	48	51	50	46	44	44	41	46	41	45	47	46	43	89	89	87	54.544	500	0	323.31	By MS/MS	By MS/MS	By MS/MS	By MS/MS	By MS/MS	By MS/MS	By MS/MS	By MS/MS	By MS/MS	84.4	84.4	81.4	89	85.6	88.4	84.4	88.4
P00560	P00560	60	60	Phosphoglycerate kinase	PGK1	sp|P00560|PGK_YEAST Phosphoglycerate kinase OS=Saccharomyces cerevisiae (strain ATCC 204508 / S288c) (Bakers yeast) OX=559292 GN=PGK1 PE=1 SV=2	1	50	45	47	45	47	44	52	50	51	50	45	47	45	47	44	52	50	51	92.3	92.3	92.3	44.738	416	0	323.31	By MS/MS	By MS/MS	By MS/MS	By MS/MS	By MS/MS	By MS/MS	By MS/MS	By MS/MS	By MS/MS	88.5	86.3	88.5	88.9	86.1	85.3	88.7	90.1
P00572	P00572	4	4	Thymidylate kinase	CDC8	sp|P00572|KTHY_YEAST Thymidylate kinase OS=Saccharomyces cerevisiae (strain ATCC 204508 / S288c) (Bakers yeast) OX=559292 GN=CDC8 PE=1 SV=2	1	3	3	3	3	3	3	3	4	3	3	3	3	3	3	3	3	4	3	21.8	21.8	21.8	24.687	216	0	8.4451	By MS/MS	By MS/MS	By MS/MS	By MS/MS	By MS/MS	By MS/MS	By MS/MS	By MS/MS	By MS/MS	17.6	17.6	15.3	15.3	15.3	15.3	15.3	21.8
P00724	P00724	3	3	Invertase 2	SUC2	sp|P00724|INV2_YEAST Invertase 2 OS=Saccharomyces cerevisiae (strain ATCC 204508 / S288c) (Bakers yeast) OX=559292 GN=SUC2 PE=1 SV=1	1	0	1	0	1	2	1	2	2	2	0	1	0	1	2	1	2	2	2	8.5	8.5	8.5	60.639	532	0	4.6844		By matching		By matching	By MS/MS	By MS/MS	By MS/MS	By MS/MS	By MS/MS	0	1.9	0	3.8	4.7	1.9	6.6	6.6
P00729	P00729	10	10	Carboxypeptidase Y	PRC1	sp|P00729|CBPY_YEAST Carboxypeptidase Y OS=Saccharomyces cerevisiae (strain ATCC 204508 / S288c) (Bakers yeast) OX=559292 GN=PRC1 PE=1 SV=1	1	6	8	5	5	4	4	6	7	6	6	8	5	5	4	4	6	7	6	19.4	19.4	19.4	59.801	532	0	138.92	By MS/MS	By MS/MS	By MS/MS	By MS/MS	By MS/MS	By MS/MS	By MS/MS	By MS/MS	By MS/MS	12.6	18	12.6	10.9	9	10.5	15.6	14.3
P00812	P00812	14	14	Arginase	CAR1	sp|P00812|ARGI_YEAST Arginase OS=Saccharomyces cerevisiae (strain ATCC 204508 / S288c) (Bakers yeast) OX=559292 GN=CAR1 PE=1 SV=1	1	11	13	11	9	10	10	14	13	12	11	13	11	9	10	10	14	13	12	44.4	44.4	44.4	35.662	333	0	115.9	By MS/MS	By MS/MS	By MS/MS	By MS/MS	By MS/MS	By MS/MS	By MS/MS	By MS/MS	By MS/MS	41.7	36	33	27.9	32.7	30.6	44.4	44.4
P00815	P00815	41	41	Histidine biosynthesis trifunctional protein;Phosphoribosyl-AMP cyclohydrolase;Phosphoribosyl-ATP pyrophosphohydrolase;Histidinol dehydrogenase	HIS4	sp|P00815|HIS2_YEAST Histidine biosynthesis trifunctional protein OS=Saccharomyces cerevisiae (strain ATCC 204508 / S288c) (Bakers yeast) OX=559292 GN=HIS4 PE=1 SV=3	1	34	34	32	28	28	21	37	37	34	34	34	32	28	28	21	37	37	34	58.8	58.8	58.8	87.72	799	0	323.31	By MS/MS	By MS/MS	By MS/MS	By MS/MS	By MS/MS	By MS/MS	By MS/MS	By MS/MS	By MS/MS	49.1	46.4	48.8	45.7	44.4	36.8	54.2	57.7
P00817	P00817	24	24	Inorganic pyrophosphatase	IPP1	sp|P00817|IPYR_YEAST Inorganic pyrophosphatase OS=Saccharomyces cerevisiae (strain ATCC 204508 / S288c) (Bakers yeast) OX=559292 GN=IPP1 PE=1 SV=4	1	21	20	20	18	17	20	21	21	23	21	20	20	18	17	20	21	21	23	82.6	82.6	82.6	32.299	287	0	323.31	By MS/MS	By MS/MS	By MS/MS	By MS/MS	By MS/MS	By MS/MS	By MS/MS	By MS/MS	By MS/MS	80.1	71.1	63.8	66.9	65.9	71.1	81.5	80.1
P00830	P00830	32	32	ATP synthase subunit beta, mitochondrial	ATP2	sp|P00830|ATPB_YEAST ATP synthase subunit beta, mitochondrial OS=Saccharomyces cerevisiae (strain ATCC 204508 / S288c) (Bakers yeast) OX=559292 GN=ATP2 PE=1 SV=2	1	25	23	26	25	25	26	31	27	24	25	23	26	25	25	26	31	27	24	77.5	77.5	77.5	54.793	511	0	323.31	By MS/MS	By MS/MS	By MS/MS	By MS/MS	By MS/MS	By MS/MS	By MS/MS	By MS/MS	By MS/MS	68.3	67.7	71.2	69.5	69.5	70.8	76.9	72.8
P00890	P00890	24	22	Citrate synthase, mitochondrial	CIT1	sp|P00890|CISY1_YEAST Citrate synthase, mitochondrial OS=Saccharomyces cerevisiae (strain ATCC 204508 / S288c) (Bakers yeast) OX=559292 GN=CIT1 PE=1 SV=2	1	17	16	18	15	14	15	20	20	15	16	15	17	14	13	14	19	19	14	58.7	58.7	52.6	53.359	479	0	323.31	By MS/MS	By MS/MS	By MS/MS	By MS/MS	By MS/MS	By MS/MS	By MS/MS	By MS/MS	By MS/MS	41.8	38.4	44.1	36.3	37.4	37.8	49.9	46.3
P00899	P00899	33	33	Anthranilate synthase component 1	TRP2	sp|P00899|TRPE_YEAST Anthranilate synthase component 1 OS=Saccharomyces cerevisiae (strain ATCC 204508 / S288c) (Bakers yeast) OX=559292 GN=TRP2 PE=1 SV=4	1	17	17	18	19	14	13	25	22	21	17	17	18	19	14	13	25	22	21	66.7	66.7	66.7	56.767	507	0	323.31	By MS/MS	By MS/MS	By MS/MS	By MS/MS	By MS/MS	By MS/MS	By MS/MS	By MS/MS	By MS/MS	37.1	36.7	36.3	44	36.3	29.4	52.5	52.3
P00912	P00912	3	3	N-(5-phosphoribosyl)anthranilate isomerase	TRP1	sp|P00912|TRPF_YEAST N-(5-phosphoribosyl)anthranilate isomerase OS=Saccharomyces cerevisiae (strain ATCC 204508 / S288c) (Bakers yeast) OX=559292 GN=TRP1 PE=1 SV=2	1	1	1	2	2	2	2	3	1	2	1	1	2	2	2	2	3	1	2	20.5	20.5	20.5	24.144	224	0	11.421	By MS/MS	By MS/MS	By MS/MS	By MS/MS	By MS/MS	By MS/MS	By MS/MS	By MS/MS	By MS/MS	6.2	6.2	9.4	9.4	9.4	9.4	20.5	6.2
P00924	P00924	50	22	Enolase 1	ENO1	sp|P00924|ENO1_YEAST Enolase 1 OS=Saccharomyces cerevisiae (strain ATCC 204508 / S288c) (Bakers yeast) OX=559292 GN=ENO1 PE=1 SV=3	1	41	40	37	31	32	36	40	41	41	19	18	17	12	14	16	17	18	19	89.7	42.1	42.1	46.816	437	0	323.31	By MS/MS	By MS/MS	By MS/MS	By MS/MS	By MS/MS	By MS/MS	By MS/MS	By MS/MS	By MS/MS	85.8	82.2	79.6	76.2	75.5	79.6	80.3	84
P00925	P00925	53	25	Enolase 2	ENO2	sp|P00925|ENO2_YEAST Enolase 2 OS=Saccharomyces cerevisiae (strain ATCC 204508 / S288c) (Bakers yeast) OX=559292 GN=ENO2 PE=1 SV=2	1	44	42	40	39	37	39	43	45	45	22	20	20	20	19	19	20	22	23	95.2	95.2	46	46.914	437	0	323.31	By MS/MS	By MS/MS	By MS/MS	By MS/MS	By MS/MS	By MS/MS	By MS/MS	By MS/MS	By MS/MS	91.8	89.9	87.2	86.3	84.7	86.3	86.3	92.2
P00927	P00927	32	32	Threonine dehydratase, mitochondrial	ILV1	sp|P00927|THDH_YEAST Threonine dehydratase, mitochondrial OS=Saccharomyces cerevisiae (strain ATCC 204508 / S288c) (Bakers yeast) OX=559292 GN=ILV1 PE=1 SV=2	1	20	19	18	18	17	18	26	26	23	20	19	18	18	17	18	26	26	23	65.6	65.6	65.6	63.83	576	0	323.31	By MS/MS	By MS/MS	By MS/MS	By MS/MS	By MS/MS	By MS/MS	By MS/MS	By MS/MS	By MS/MS	41.8	43.8	43.1	44.6	45.1	45.1	56.9	56.8
P00931	P00931	36	36	Tryptophan synthase	TRP5	sp|P00931|TRP_YEAST Tryptophan synthase OS=Saccharomyces cerevisiae (strain ATCC 204508 / S288c) (Bakers yeast) OX=559292 GN=TRP5 PE=1 SV=1	1	29	28	28	24	20	23	33	34	30	29	28	28	24	20	23	33	34	30	70.2	70.2	70.2	76.625	707	0	323.31	By MS/MS	By MS/MS	By MS/MS	By MS/MS	By MS/MS	By MS/MS	By MS/MS	By MS/MS	By MS/MS	57	49.9	52.6	45.8	41.4	47	64.4	66.1
P00937	P00937	24	24	Multifunctional tryptophan biosynthesis protein;Anthranilate synthase component 2;Indole-3-glycerol phosphate synthase	TRP3	sp|P00937|TRPG_YEAST Multifunctional tryptophan biosynthesis protein OS=Saccharomyces cerevisiae (strain ATCC 204508 / S288c) (Bakers yeast) OX=559292 GN=TRP3 PE=1 SV=2	1	16	13	16	13	12	9	18	18	14	16	13	16	13	12	9	18	18	14	59.9	59.9	59.9	53.489	484	0	219.37	By MS/MS	By MS/MS	By MS/MS	By MS/MS	By MS/MS	By MS/MS	By MS/MS	By MS/MS	By MS/MS	36.2	31.4	40.3	28.9	34.5	21.7	42.4	44.8
P00942	P00942	24	24	Triosephosphate isomerase	TPI1	sp|P00942|TPIS_YEAST Triosephosphate isomerase OS=Saccharomyces cerevisiae (strain ATCC 204508 / S288c) (Bakers yeast) OX=559292 GN=TPI1 PE=1 SV=2	1	21	19	21	21	22	20	21	21	22	21	19	21	21	22	20	21	21	22	72.2	72.2	72.2	26.795	248	0	323.31	By MS/MS	By MS/MS	By MS/MS	By MS/MS	By MS/MS	By MS/MS	By MS/MS	By MS/MS	By MS/MS	64.5	64.5	68.5	68.5	68.5	68.1	68.5	65.7
P00950	P00950	30	30	Phosphoglycerate mutase 1	GPM1	sp|P00950|PMG1_YEAST Phosphoglycerate mutase 1 OS=Saccharomyces cerevisiae (strain ATCC 204508 / S288c) (Bakers yeast) OX=559292 GN=GPM1 PE=1 SV=3	1	30	25	26	24	24	21	27	26	26	30	25	26	24	24	21	27	26	26	83.8	83.8	83.8	27.608	247	0	323.31	By MS/MS	By MS/MS	By MS/MS	By MS/MS	By MS/MS	By MS/MS	By MS/MS	By MS/MS	By MS/MS	83.8	81.4	81.4	80.2	80.2	74.5	83	81.8
P00958	P00958	52	52	Methionine--tRNA ligase, cytoplasmic	MES1	sp|P00958|SYMC_YEAST Methionine--tRNA ligase, cytoplasmic OS=Saccharomyces cerevisiae (strain ATCC 204508 / S288c) (Bakers yeast) OX=559292 GN=MES1 PE=1 SV=4	1	36	36	32	36	40	33	44	47	37	36	36	32	36	40	33	44	47	37	74.2	74.2	74.2	85.677	751	0	323.31	By MS/MS	By MS/MS	By MS/MS	By MS/MS	By MS/MS	By MS/MS	By MS/MS	By MS/MS	By MS/MS	53.9	53.5	40.2	49.8	57.8	49	59.7	68.3
P01119	P01119	6	6	Ras-like protein 1	RAS1	sp|P01119|RAS1_YEAST Ras-like protein 1 OS=Saccharomyces cerevisiae (strain ATCC 204508 / S288c) (Bakers yeast) OX=559292 GN=RAS1 PE=1 SV=2	1	1	1	1	1	1	2	2	4	3	1	1	1	1	1	2	2	4	3	22.3	22.3	22.3	34.346	309	0	8.2619	By MS/MS	By MS/MS	By MS/MS	By matching	By MS/MS	By MS/MS	By MS/MS	By MS/MS	By MS/MS	3.9	2.9	3.9	2.9	3.9	6.8	7.8	17.2
P01120	P01120	10	10	Ras-like protein 2	RAS2	sp|P01120|RAS2_YEAST Ras-like protein 2 OS=Saccharomyces cerevisiae (strain ATCC 204508 / S288c) (Bakers yeast) OX=559292 GN=RAS2 PE=1 SV=4	1	7	7	8	6	7	8	9	8	8	7	7	8	6	7	8	9	8	8	40.4	40.4	40.4	34.705	322	0	298.74	By MS/MS	By MS/MS	By MS/MS	By MS/MS	By MS/MS	By MS/MS	By MS/MS	By MS/MS	By MS/MS	23.6	24.8	28.3	23.6	24.8	28.3	40.4	35.7
P01123	P01123	13	13	GTP-binding protein YPT1	YPT1	sp|P01123|YPT1_YEAST GTP-binding protein YPT1 OS=Saccharomyces cerevisiae (strain ATCC 204508 / S288c) (Bakers yeast) OX=559292 GN=YPT1 PE=1 SV=2	1	10	9	11	9	8	10	13	10	9	10	9	11	9	8	10	13	10	9	69.9	69.9	69.9	23.214	206	0	235.38	By MS/MS	By MS/MS	By MS/MS	By MS/MS	By MS/MS	By MS/MS	By MS/MS	By MS/MS	By MS/MS	55.8	48.5	62.6	39.8	55.3	62.6	69.9	58.3
P02294;P02293	P02294;P02293	5;5	5;5	Histone H2B.2;Histone H2B.1	HTB2;HTB1	sp|P02294|H2B2_YEAST Histone H2B.2 OS=Saccharomyces cerevisiae (strain ATCC 204508 / S288c) (Bakers yeast) OX=559292 GN=HTB2 PE=1 SV=2;sp|P02293|H2B1_YEAST Histone H2B.1 OS=Saccharomyces cerevisiae (strain ATCC 204508 / S288c) (Bakers yeast) OX=559292 GN	2	4	4	4	3	4	4	4	5	5	4	4	4	3	4	4	4	5	5	31.3	31.3	31.3	14.237	131	0	195.77	By MS/MS	By MS/MS	By MS/MS	By MS/MS	By MS/MS	By MS/MS	By MS/MS	By MS/MS	By MS/MS	26	31.3	31.3	26	31.3	26	31.3	31.3
P02309	P02309	13	13	Histone H4	HHF1	sp|P02309|H4_YEAST Histone H4 OS=Saccharomyces cerevisiae (strain ATCC 204508 / S288c) (Bakers yeast) OX=559292 GN=HHF2 PE=1 SV=2	1	11	11	11	9	11	11	12	12	10	11	11	11	9	11	11	12	12	10	60.2	60.2	60.2	11.368	103	0	233.31	By MS/MS	By MS/MS	By MS/MS	By MS/MS	By MS/MS	By MS/MS	By MS/MS	By MS/MS	By MS/MS	57.3	56.3	56.3	53.4	57.3	53.4	56.3	57.3
P02381	P02381	2	2	Ribosomal protein VAR1, mitochondrial	VAR1	sp|P02381|RMAR_YEAST Ribosomal protein VAR1, mitochondrial OS=Saccharomyces cerevisiae (strain ATCC 204508 / S288c) (Bakers yeast) OX=559292 GN=VAR1 PE=1 SV=3	1	0	0	0	1	1	1	2	1	1	0	0	0	1	1	1	2	1	1	5.3	5.3	5.3	47.123	398	0	3.0374				By MS/MS	By MS/MS	By MS/MS	By MS/MS	By MS/MS	By MS/MS	0	0	0	2.8	2.8	2.8	5.3	2.8
P02400	P02400	12	12	60S acidic ribosomal protein P2-beta	RPP2B	sp|P02400|RLA4_YEAST 60S acidic ribosomal protein P2-beta OS=Saccharomyces cerevisiae (strain ATCC 204508 / S288c) (Bakers yeast) OX=559292 GN=RPP2B PE=1 SV=2	1	6	8	6	7	8	7	11	10	9	6	8	6	7	8	7	11	10	9	88.2	88.2	88.2	11.05	110	0	323.31	By MS/MS	By MS/MS	By MS/MS	By MS/MS	By MS/MS	By MS/MS	By MS/MS	By MS/MS	By MS/MS	81.8	83.6	81.8	56.4	83.6	56.4	86.4	88.2
P02406	P02406	15	15	60S ribosomal protein L28	RPL28	sp|P02406|RL28_YEAST 60S ribosomal protein L28 OS=Saccharomyces cerevisiae (strain ATCC 204508 / S288c) (Bakers yeast) OX=559292 GN=RPL28 PE=1 SV=3	1	11	13	10	11	12	11	14	13	12	11	13	10	11	12	11	14	13	12	65.1	65.1	65.1	16.721	149	0	198.07	By MS/MS	By MS/MS	By MS/MS	By MS/MS	By MS/MS	By MS/MS	By MS/MS	By MS/MS	By MS/MS	57	52.3	48.3	49.7	52.3	51	58.4	57.7
P14127;P02407	P14127;P02407	14;14	14;14	40S ribosomal protein S17-B;40S ribosomal protein S17-A	RPS17B;RPS17A	sp|P14127|RS17B_YEAST 40S ribosomal protein S17-B OS=Saccharomyces cerevisiae (strain ATCC 204508 / S288c) (Bakers yeast) OX=559292 GN=RPS17B PE=1 SV=1;sp|P02407|RS17A_YEAST 40S ribosomal protein S17-A OS=Saccharomyces cerevisiae (strain ATCC 204508 / S28	2	12	13	11	12	11	11	13	11	11	12	13	11	12	11	11	13	11	11	64.7	64.7	64.7	15.803	136	0	323.31	By MS/MS	By MS/MS	By MS/MS	By MS/MS	By MS/MS	By MS/MS	By MS/MS	By MS/MS	By MS/MS	64.7	60.3	58.8	60.3	59.6	64	64.7	60.3
P02557	P02557	17	17	Tubulin beta chain	TUB2	sp|P02557|TBB_YEAST Tubulin beta chain OS=Saccharomyces cerevisiae (strain ATCC 204508 / S288c) (Bakers yeast) OX=559292 GN=TUB2 PE=1 SV=2	1	16	12	13	13	12	14	16	17	14	16	12	13	13	12	14	16	17	14	45.3	45.3	45.3	50.922	457	0	323.31	By MS/MS	By MS/MS	By MS/MS	By MS/MS	By MS/MS	By MS/MS	By MS/MS	By MS/MS	By MS/MS	43.3	28.9	36.3	36.5	32.6	36.3	45.3	45.3
P02992	P02992	21	21	Elongation factor Tu, mitochondrial	TUF1	sp|P02992|EFTU_YEAST Elongation factor Tu, mitochondrial OS=Saccharomyces cerevisiae (strain ATCC 204508 / S288c) (Bakers yeast) OX=559292 GN=TUF1 PE=1 SV=1	1	13	13	10	13	10	11	17	16	14	13	13	10	13	10	11	17	16	14	53.1	53.1	53.1	47.972	437	0	288.42	By MS/MS	By MS/MS	By MS/MS	By MS/MS	By MS/MS	By MS/MS	By MS/MS	By MS/MS	By MS/MS	35.5	33.9	24.3	35	27	30.4	45.8	42.3
P02994	P02994	42	42	Elongation factor 1-alpha	TEF1	sp|P02994|EF1A_YEAST Elongation factor 1-alpha OS=Saccharomyces cerevisiae (strain ATCC 204508 / S288c) (Bakers yeast) OX=559292 GN=TEF1 PE=1 SV=1	1	31	26	27	32	27	24	38	35	36	31	26	27	32	27	24	38	35	36	78.4	78.4	78.4	50.032	458	0	323.31	By MS/MS	By MS/MS	By MS/MS	By MS/MS	By MS/MS	By MS/MS	By MS/MS	By MS/MS	By MS/MS	63.1	64.6	61.1	71	68.1	49.3	78.2	72.1
P03871	P03871	4	4	Partitioning protein REP1	REP1	sp|P03871|REP1_YEAST Partitioning protein REP1 OS=Saccharomyces cerevisiae (strain ATCC 204508 / S288c) (Bakers yeast) OX=559292 GN=REP1 PE=1 SV=1	1	1	1	1	0	1	0	3	2	2	1	1	1	0	1	0	3	2	2	12.1	12.1	12.1	43.231	373	0	14.415	By MS/MS	By MS/MS	By MS/MS		By MS/MS		By MS/MS	By MS/MS	By MS/MS	2.1	2.7	2.7	0	2.1	0	9.4	4.8
P03872	P03872	6	6	Partitioning protein REP2	REP2	sp|P03872|REP2_YEAST Partitioning protein REP2 OS=Saccharomyces cerevisiae (strain ATCC 204508 / S288c) (Bakers yeast) OX=559292 GN=REP2 PE=1 SV=1	1	1	1	1	0	2	0	2	4	5	1	1	1	0	2	0	2	4	5	25	25	25	33.196	296	0	25.702	By MS/MS	By MS/MS	By MS/MS		By MS/MS		By MS/MS	By MS/MS	By MS/MS	5.4	5.4	5.4	0	8.1	0	8.1	17.6
P03874	P03874	4	4	Cytochrome B pre-mRNA-processing protein 2	CBP2	sp|P03874|CBP2_YEAST Cytochrome B pre-mRNA-processing protein 2 OS=Saccharomyces cerevisiae (strain ATCC 204508 / S288c) (Bakers yeast) OX=559292 GN=CBP2 PE=1 SV=2	1	3	1	1	2	1	1	2	2	2	3	1	1	2	1	1	2	2	2	8.6	8.6	8.6	73.86	630	0	11.765	By MS/MS	By MS/MS	By MS/MS	By MS/MS	By MS/MS	By MS/MS	By MS/MS	By MS/MS	By MS/MS	6.8	1.7	1.7	3.7	1.7	1.9	4.9	4.9
P03965	P03965	71	67	Carbamoyl-phosphate synthase arginine-specific large chain	CPA2	sp|P03965|CARB_YEAST Carbamoyl-phosphate synthase arginine-specific large chain OS=Saccharomyces cerevisiae (strain ATCC 204508 / S288c) (Bakers yeast) OX=559292 GN=CPA2 PE=1 SV=1	1	58	50	57	43	39	42	64	60	59	55	47	54	41	36	39	61	57	56	59	56.4	56.4	123.91	1118	0	323.31	By MS/MS	By MS/MS	By MS/MS	By MS/MS	By MS/MS	By MS/MS	By MS/MS	By MS/MS	By MS/MS	51.9	48.4	50.5	46.4	41.4	45.1	53	54.3
P04037	P04037	9	9	Cytochrome c oxidase subunit 4, mitochondrial	COX4	sp|P04037|COX4_YEAST Cytochrome c oxidase subunit 4, mitochondrial OS=Saccharomyces cerevisiae (strain ATCC 204508 / S288c) (Bakers yeast) OX=559292 GN=COX4 PE=1 SV=1	1	6	6	5	9	6	7	9	8	9	6	6	5	9	6	7	9	8	9	76.1	76.1	76.1	17.142	155	0	243.39	By MS/MS	By MS/MS	By MS/MS	By MS/MS	By MS/MS	By MS/MS	By MS/MS	By MS/MS	By MS/MS	61.3	44.5	47.7	76.1	50.3	51	76.1	69.7
P04039	P04039	1	1	Cytochrome c oxidase polypeptide VIII, mitochondrial	COX8	sp|P04039|COX8_YEAST Cytochrome c oxidase polypeptide VIII, mitochondrial OS=Saccharomyces cerevisiae (strain ATCC 204508 / S288c) (Bakers yeast) OX=559292 GN=COX8 PE=1 SV=2	1	0	0	1	1	1	1	1	0	1	0	0	1	1	1	1	1	0	1	12.8	12.8	12.8	8.9066	78	0.0092542	1.3205			By MS/MS	By matching	By matching	By matching	By MS/MS		By MS/MS	0	0	12.8	12.8	12.8	12.8	12.8	0
P04046	P04046	19	19	Amidophosphoribosyltransferase	ADE4	sp|P04046|PUR1_YEAST Amidophosphoribosyltransferase OS=Saccharomyces cerevisiae (strain ATCC 204508 / S288c) (Bakers yeast) OX=559292 GN=ADE4 PE=1 SV=2	1	13	10	8	10	10	7	13	13	14	13	10	8	10	10	7	13	13	14	41.6	41.6	41.6	56.719	510	0	77.194	By MS/MS	By MS/MS	By MS/MS	By MS/MS	By MS/MS	By MS/MS	By MS/MS	By MS/MS	By MS/MS	33.3	25.1	15.9	22.7	22.7	19	28.6	30.4
P04050	P04050	59	58	DNA-directed RNA polymerase II subunit RPB1	RPO21	sp|P04050|RPB1_YEAST DNA-directed RNA polymerase II subunit RPB1 OS=Saccharomyces cerevisiae (strain ATCC 204508 / S288c) (Bakers yeast) OX=559292 GN=RPO21 PE=1 SV=2	1	43	35	42	23	32	38	51	42	45	42	34	41	23	31	37	50	41	44	38.7	38.7	38.1	191.61	1733	0	323.31	By MS/MS	By MS/MS	By MS/MS	By MS/MS	By MS/MS	By MS/MS	By MS/MS	By MS/MS	By MS/MS	27.1	21.2	26.7	16.8	21.4	23.4	35.7	28.3
P04051	P04051	30	30	DNA-directed RNA polymerase III subunit RPC1	RPO31	sp|P04051|RPC1_YEAST DNA-directed RNA polymerase III subunit RPC1 OS=Saccharomyces cerevisiae (strain ATCC 204508 / S288c) (Bakers yeast) OX=559292 GN=RPO31 PE=1 SV=1	1	10	9	11	15	14	11	23	16	19	10	9	11	15	14	11	23	16	19	26	26	26	162.3	1460	0	74.455	By MS/MS	By MS/MS	By MS/MS	By MS/MS	By MS/MS	By MS/MS	By MS/MS	By MS/MS	By MS/MS	6.6	7.1	8.4	13.5	12.1	10.1	19.6	13.4
P04076	P04076	31	31	Argininosuccinate lyase	ARG4	sp|P04076|ARLY_YEAST Argininosuccinate lyase OS=Saccharomyces cerevisiae (strain ATCC 204508 / S288c) (Bakers yeast) OX=559292 GN=ARG4 PE=1 SV=2	1	19	18	18	19	20	20	28	25	24	19	18	18	19	20	20	28	25	24	60.5	60.5	60.5	51.989	463	0	323.31	By MS/MS	By MS/MS	By MS/MS	By MS/MS	By MS/MS	By MS/MS	By MS/MS	By MS/MS	By MS/MS	43.8	45.1	43.4	47.7	46	47.3	57.7	54.6
P04147	P04147	42	42	Polyadenylate-binding protein, cytoplasmic and nuclear	PAB1	sp|P04147|PABP_YEAST Polyadenylate-binding protein, cytoplasmic and nuclear OS=Saccharomyces cerevisiae (strain ATCC 204508 / S288c) (Bakers yeast) OX=559292 GN=PAB1 PE=1 SV=4	1	29	28	29	30	30	28	35	35	33	29	28	29	30	30	28	35	35	33	67.6	67.6	67.6	64.343	577	0	323.31	By MS/MS	By MS/MS	By MS/MS	By MS/MS	By MS/MS	By MS/MS	By MS/MS	By MS/MS	By MS/MS	54.2	54.2	55.8	54.4	55.3	53.9	58.9	62.7
P04161	P04161	8	8	Phosphoribosylglycinamide formyltransferase	ADE8	sp|P04161|PUR3_YEAST Phosphoribosylglycinamide formyltransferase OS=Saccharomyces cerevisiae (strain ATCC 204508 / S288c) (Bakers yeast) OX=559292 GN=ADE8 PE=1 SV=1	1	3	5	3	4	4	3	7	5	5	3	5	3	4	4	3	7	5	5	39.3	39.3	39.3	23.54	214	0	138.88	By MS/MS	By MS/MS	By MS/MS	By MS/MS	By MS/MS	By MS/MS	By MS/MS	By MS/MS	By MS/MS	23.4	23.8	20.6	27.6	20.6	20.6	36	27.6
P04449	P04449	16	2	60S ribosomal protein L24-A	RPL24A	sp|P04449|RL24A_YEAST 60S ribosomal protein L24-A OS=Saccharomyces cerevisiae (strain ATCC 204508 / S288c) (Bakers yeast) OX=559292 GN=RPL24A PE=1 SV=1	1	9	8	11	8	14	11	12	15	12	1	2	2	2	2	2	2	2	2	52.3	7.7	7.7	17.613	155	0	13.841	By MS/MS	By MS/MS	By MS/MS	By MS/MS	By MS/MS	By MS/MS	By MS/MS	By MS/MS	By MS/MS	38.7	28.4	38.1	29.7	48.4	38.1	43.9	51.6
P04456	P04456	12	12	60S ribosomal protein L25	RPL25	sp|P04456|RL25_YEAST 60S ribosomal protein L25 OS=Saccharomyces cerevisiae (strain ATCC 204508 / S288c) (Bakers yeast) OX=559292 GN=RPL25 PE=1 SV=4	1	9	7	8	9	9	9	10	10	8	9	7	8	9	9	9	10	10	8	56.3	56.3	56.3	15.757	142	0	323.31	By MS/MS	By MS/MS	By MS/MS	By MS/MS	By MS/MS	By MS/MS	By MS/MS	By MS/MS	By MS/MS	45.8	37.3	45.1	45.1	45.1	45.1	56.3	52.8
P04650	P04650	2	2	60S ribosomal protein L39	RPL39	sp|P04650|RL39_YEAST 60S ribosomal protein L39 OS=Saccharomyces cerevisiae (strain ATCC 204508 / S288c) (Bakers yeast) OX=559292 GN=RPL39 PE=1 SV=3	1	2	2	2	2	2	2	2	2	2	2	2	2	2	2	2	2	2	2	21.6	21.6	21.6	6.3415	51	0	124.39	By MS/MS	By MS/MS	By MS/MS	By MS/MS	By MS/MS	By MS/MS	By MS/MS	By MS/MS	By MS/MS	21.6	21.6	21.6	21.6	21.6	21.6	21.6	21.6
P04710	P04710	5	3	ADP,ATP carrier protein 1	AAC1	sp|P04710|ADT1_YEAST ADP,ATP carrier protein 1 OS=Saccharomyces cerevisiae (strain ATCC 204508 / S288c) (Bakers yeast) OX=559292 GN=AAC1 PE=1 SV=1	1	3	4	3	3	3	3	5	4	4	1	2	1	1	1	1	3	2	2	10.7	6.1	6.1	34.12	309	0	7.17	By MS/MS	By MS/MS	By MS/MS	By MS/MS	By MS/MS	By MS/MS	By MS/MS	By MS/MS	By MS/MS	8.1	10.7	8.1	8.1	8.1	8.1	10.7	10.7
P04786	P04786	27	27	DNA topoisomerase 1	TOP1	sp|P04786|TOP1_YEAST DNA topoisomerase 1 OS=Saccharomyces cerevisiae (strain ATCC 204508 / S288c) (Bakers yeast) OX=559292 GN=TOP1 PE=1 SV=2	1	15	10	15	12	14	10	22	16	18	15	10	15	12	14	10	22	16	18	37.6	37.6	37.6	89.994	769	0	261.34	By MS/MS	By MS/MS	By MS/MS	By MS/MS	By MS/MS	By MS/MS	By MS/MS	By MS/MS	By MS/MS	18.9	13	18.5	15.6	19.1	13.5	27	23.4
P04801	P04801	47	47	Threonine--tRNA ligase, cytoplasmic	THS1	sp|P04801|SYTC_YEAST Threonine--tRNA ligase, cytoplasmic OS=Saccharomyces cerevisiae (strain ATCC 204508 / S288c) (Bakers yeast) OX=559292 GN=THS1 PE=1 SV=2	1	36	36	33	33	35	35	45	43	45	36	36	33	33	35	35	45	43	45	61	61	61	84.519	734	0	323.31	By MS/MS	By MS/MS	By MS/MS	By MS/MS	By MS/MS	By MS/MS	By MS/MS	By MS/MS	By MS/MS	51	50.1	44	46.7	49.9	47.7	58.9	55.9
P04802	P04802	43	43	Aspartate--tRNA ligase, cytoplasmic	DPS1	sp|P04802|SYDC_YEAST Aspartate--tRNA ligase, cytoplasmic OS=Saccharomyces cerevisiae (strain ATCC 204508 / S288c) (Bakers yeast) OX=559292 GN=DPS1 PE=1 SV=3	1	27	25	29	27	22	28	37	34	32	27	25	29	27	22	28	37	34	32	69.8	69.8	69.8	63.515	557	0	323.31	By MS/MS	By MS/MS	By MS/MS	By MS/MS	By MS/MS	By MS/MS	By MS/MS	By MS/MS	By MS/MS	55.3	54.4	58.7	52.6	39.7	53.9	62.8	59.2
P04803	P04803	6	6	Tryptophan--tRNA ligase, mitochondrial	MSW1	sp|P04803|SYWM_YEAST Tryptophan--tRNA ligase, mitochondrial OS=Saccharomyces cerevisiae (strain ATCC 204508 / S288c) (Bakers yeast) OX=559292 GN=MSW1 PE=1 SV=2	1	2	1	3	3	1	3	3	3	4	2	1	3	3	1	3	3	3	4	27.2	27.2	27.2	43.015	379	0	31.553	By MS/MS	By MS/MS	By MS/MS	By MS/MS	By MS/MS	By MS/MS	By MS/MS	By MS/MS	By MS/MS	9.2	4.5	15.3	15.3	4.7	15.3	12.1	11.9
P04806	P04806	39	37	Hexokinase-1	HXK1	sp|P04806|HXKA_YEAST Hexokinase-1 OS=Saccharomyces cerevisiae (strain ATCC 204508 / S288c) (Bakers yeast) OX=559292 GN=HXK1 PE=1 SV=2	1	29	26	30	23	26	26	32	36	34	28	25	29	22	25	25	31	34	33	85.2	85.2	81.6	53.738	485	0	323.31	By MS/MS	By MS/MS	By MS/MS	By MS/MS	By MS/MS	By MS/MS	By MS/MS	By MS/MS	By MS/MS	67	57.5	66.6	53	63.7	60.6	70.3	77.3
P04807	P04807	31	29	Hexokinase-2	HXK2	sp|P04807|HXKB_YEAST Hexokinase-2 OS=Saccharomyces cerevisiae (strain ATCC 204508 / S288c) (Bakers yeast) OX=559292 GN=HXK2 PE=1 SV=4	1	26	26	25	25	26	26	27	29	26	25	25	24	24	25	25	26	27	25	71.4	67.9	67.9	53.942	486	0	323.31	By MS/MS	By MS/MS	By MS/MS	By MS/MS	By MS/MS	By MS/MS	By MS/MS	By MS/MS	By MS/MS	69.3	64.8	69.3	67.7	63.4	59.1	64.8	66.9
P04819	P04819	17	17	DNA ligase 1	CDC9	sp|P04819|DNLI1_YEAST DNA ligase 1 OS=Saccharomyces cerevisiae (strain ATCC 204508 / S288c) (Bakers yeast) OX=559292 GN=CDC9 PE=1 SV=2	1	8	6	8	9	6	9	13	10	13	8	6	8	9	6	9	13	10	13	29.1	29.1	29.1	84.827	755	0	103.93	By MS/MS	By MS/MS	By MS/MS	By MS/MS	By MS/MS	By MS/MS	By MS/MS	By MS/MS	By MS/MS	11	10.2	11	13.6	9.5	13.9	19.6	13.5
P04821	P04821	11	11	Cell division control protein 25	CDC25	sp|P04821|CDC25_YEAST Cell division control protein 25 OS=Saccharomyces cerevisiae (strain ATCC 204508 / S288c) (Bakers yeast) OX=559292 GN=CDC25 PE=1 SV=1	1	6	4	5	5	6	7	7	4	5	6	4	5	5	6	7	7	4	5	9.4	9.4	9.4	179.09	1589	0	27.676	By MS/MS	By MS/MS	By MS/MS	By MS/MS	By MS/MS	By MS/MS	By MS/MS	By MS/MS	By MS/MS	4.8	3.3	4.4	4.1	5.4	6.1	5.9	3.7
P04840	P04840	23	23	Mitochondrial outer membrane protein porin 1	POR1	sp|P04840|VDAC1_YEAST Mitochondrial outer membrane protein porin 1 OS=Saccharomyces cerevisiae (strain ATCC 204508 / S288c) (Bakers yeast) OX=559292 GN=POR1 PE=1 SV=4	1	20	15	18	18	18	17	22	19	20	20	15	18	18	18	17	22	19	20	81.3	81.3	81.3	30.428	283	0	323.31	By MS/MS	By MS/MS	By MS/MS	By MS/MS	By MS/MS	By MS/MS	By MS/MS	By MS/MS	By MS/MS	67.5	60.1	75.3	76.3	76.3	76.3	77.7	73.9
P04912;P04911	P04912;P04911	7;7	6;6	Histone H2A.2;Histone H2A.1	HTA2;HTA1	sp|P04912|H2A2_YEAST Histone H2A.2 OS=Saccharomyces cerevisiae (strain ATCC 204508 / S288c) (Bakers yeast) OX=559292 GN=HTA2 PE=1 SV=2;sp|P04911|H2A1_YEAST Histone H2A.1 OS=Saccharomyces cerevisiae (strain ATCC 204508 / S288c) (Bakers yeast) OX=559292 GN	2	4	4	5	6	6	6	5	5	5	3	3	4	5	5	5	4	4	4	40.2	40.2	40.2	13.989	132	0	323.31	By MS/MS	By MS/MS	By MS/MS	By MS/MS	By MS/MS	By MS/MS	By MS/MS	By MS/MS	By MS/MS	28	34.8	34.8	40.2	40.2	34.8	34.8	40.2
P05150	P05150	14	14	Ornithine carbamoyltransferase	ARG3	sp|P05150|OTC_YEAST Ornithine carbamoyltransferase OS=Saccharomyces cerevisiae (strain ATCC 204508 / S288c) (Bakers yeast) OX=559292 GN=ARG3 PE=1 SV=1	1	9	8	1	9	6	5	10	12	10	9	8	1	9	6	5	10	12	10	55.9	55.9	55.9	37.845	338	0	294.81	By MS/MS	By MS/MS	By MS/MS	By MS/MS	By MS/MS	By MS/MS	By MS/MS	By MS/MS	By MS/MS	37	34	5.6	40.5	23.1	23.4	42.9	45.9
P05317	P05317	14	14	60S acidic ribosomal protein P0	RPP0	sp|P05317|RLA0_YEAST 60S acidic ribosomal protein P0 OS=Saccharomyces cerevisiae (strain ATCC 204508 / S288c) (Bakers yeast) OX=559292 GN=RPP0 PE=1 SV=2	1	11	10	11	12	9	13	12	12	10	11	10	11	12	9	13	12	12	10	47.8	47.8	47.8	33.717	312	0	323.31	By MS/MS	By MS/MS	By MS/MS	By MS/MS	By MS/MS	By MS/MS	By MS/MS	By MS/MS	By MS/MS	36.5	34.3	36.5	38.5	34.9	45.8	38.8	38.8
P05318	P05318	3	3	60S acidic ribosomal protein P1-alpha	RPP1A	sp|P05318|RLA1_YEAST 60S acidic ribosomal protein P1-alpha OS=Saccharomyces cerevisiae (strain ATCC 204508 / S288c) (Bakers yeast) OX=559292 GN=RPP1A PE=1 SV=4	1	2	1	1	2	2	3	3	3	2	2	1	1	2	2	3	3	3	2	50.9	50.9	50.9	10.908	106	0	77.005	By MS/MS	By MS/MS	By MS/MS	By MS/MS	By MS/MS	By MS/MS	By MS/MS	By MS/MS	By MS/MS	28.3	7.5	7.5	28.3	30.2	50.9	50.9	50.9
P05319	P05319	7	7	60S acidic ribosomal protein P2-alpha	RPP2A	sp|P05319|RLA2_YEAST 60S acidic ribosomal protein P2-alpha OS=Saccharomyces cerevisiae (strain ATCC 204508 / S288c) (Bakers yeast) OX=559292 GN=RPP2A PE=1 SV=1	1	6	6	6	6	6	4	7	6	7	6	6	6	6	6	4	7	6	7	81.1	81.1	81.1	10.746	106	0	323.31	By MS/MS	By MS/MS	By MS/MS	By MS/MS	By MS/MS	By MS/MS	By MS/MS	By MS/MS	By MS/MS	81.1	81.1	81.1	81.1	81.1	44.3	81.1	81.1
P05373	P05373	10	10	Delta-aminolevulinic acid dehydratase	HEM2	sp|P05373|HEM2_YEAST Delta-aminolevulinic acid dehydratase OS=Saccharomyces cerevisiae (strain ATCC 204508 / S288c) (Bakers yeast) OX=559292 GN=HEM2 PE=1 SV=2	1	8	7	6	7	8	5	7	10	6	8	7	6	7	8	5	7	10	6	40.4	40.4	40.4	37.74	342	0	240.15	By MS/MS	By MS/MS	By MS/MS	By MS/MS	By MS/MS	By MS/MS	By MS/MS	By MS/MS	By MS/MS	33.3	30.4	27.5	27.5	33	18.7	30.1	40.4
P05374	P05374	16	16	Phosphatidylethanolamine N-methyltransferase	CHO2	sp|P05374|CHO2_YEAST Phosphatidylethanolamine N-methyltransferase OS=Saccharomyces cerevisiae (strain ATCC 204508 / S288c) (Bakers yeast) OX=559292 GN=CHO2 PE=1 SV=1	1	7	2	9	7	7	1	13	13	10	7	2	9	7	7	1	13	13	10	18.9	18.9	18.9	101.2	869	0	129.79	By MS/MS	By MS/MS	By MS/MS	By MS/MS	By MS/MS	By MS/MS	By MS/MS	By MS/MS	By MS/MS	8.1	2.3	9.3	10	8.1	1.4	15.5	15.4
P05375	P05375	5	5	Phosphatidyl-N-methylethanolamine N-methyltransferase	OPI3	sp|P05375|PLMT_YEAST Phosphatidyl-N-methylethanolamine N-methyltransferase OS=Saccharomyces cerevisiae (strain ATCC 204508 / S288c) (Bakers yeast) OX=559292 GN=OPI3 PE=1 SV=1	1	3	3	4	4	5	5	5	5	5	3	3	4	4	5	5	5	5	5	37.9	37.9	37.9	23.15	206	0	208.76	By MS/MS	By MS/MS	By MS/MS	By MS/MS	By MS/MS	By MS/MS	By MS/MS	By MS/MS	By MS/MS	24.3	24.3	28.6	28.6	37.9	37.9	37.9	37.9
P05453	P05453	32	32	Eukaryotic peptide chain release factor GTP-binding subunit	SUP35	sp|P05453|ERF3_YEAST Eukaryotic peptide chain release factor GTP-binding subunit OS=Saccharomyces cerevisiae (strain ATCC 204508 / S288c) (Bakers yeast) OX=559292 GN=SUP35 PE=1 SV=1	1	23	18	17	18	19	16	28	26	23	23	18	17	18	19	16	28	26	23	51.4	51.4	51.4	76.55	685	0	323.31	By MS/MS	By MS/MS	By MS/MS	By MS/MS	By MS/MS	By MS/MS	By MS/MS	By MS/MS	By MS/MS	34.3	27.4	24.7	30.2	28.5	25.3	41.8	41.9
P05626	P05626	14	14	ATP synthase subunit 4, mitochondrial	ATP4	sp|P05626|ATPF_YEAST ATP synthase subunit 4, mitochondrial OS=Saccharomyces cerevisiae (strain ATCC 204508 / S288c) (Bakers yeast) OX=559292 GN=ATP4 PE=1 SV=2	1	9	7	10	12	12	11	14	13	11	9	7	10	12	12	11	14	13	11	46.7	46.7	46.7	26.925	244	0	323.31	By MS/MS	By MS/MS	By MS/MS	By MS/MS	By MS/MS	By MS/MS	By MS/MS	By MS/MS	By MS/MS	38.5	32	38.9	44.3	41.8	38.9	46.7	44.3
P05694	P05694	71	71	5-methyltetrahydropteroyltriglutamate--homocysteine methyltransferase	MET6	sp|P05694|METE_YEAST 5-methyltetrahydropteroyltriglutamate--homocysteine methyltransferase OS=Saccharomyces cerevisiae (strain ATCC 204508 / S288c) (Bakers yeast) OX=559292 GN=MET6 PE=1 SV=4	1	59	52	59	56	54	56	61	67	69	59	52	59	56	54	56	61	67	69	79.1	79.1	79.1	85.859	767	0	323.31	By MS/MS	By MS/MS	By MS/MS	By MS/MS	By MS/MS	By MS/MS	By MS/MS	By MS/MS	By MS/MS	70.7	64.5	69.2	67.9	67	70.8	73	78.4
P05737	P05737	19	1	60S ribosomal protein L7-A	RPL7A	sp|P05737|RL7A_YEAST 60S ribosomal protein L7-A OS=Saccharomyces cerevisiae (strain ATCC 204508 / S288c) (Bakers yeast) OX=559292 GN=RPL7A PE=1 SV=3	1	17	17	16	17	17	15	17	19	16	1	1	1	1	1	0	1	1	0	72.5	3.7	3.7	27.638	244	0.0039139	1.7863	By MS/MS	By MS/MS	By MS/MS	By MS/MS	By MS/MS	By matching	By MS/MS	By MS/MS	By matching	63.9	63.9	58.6	63.9	67.2	54.9	63.9	72.5
P05738	P05738	18	3	60S ribosomal protein L9-A	RPL9A	sp|P05738|RL9A_YEAST 60S ribosomal protein L9-A OS=Saccharomyces cerevisiae (strain ATCC 204508 / S288c) (Bakers yeast) OX=559292 GN=RPL9A PE=1 SV=2	1	11	11	10	11	13	13	13	15	10	2	2	2	2	2	2	1	3	2	77.5	77.5	21.5	21.569	191	0	323.31	By MS/MS	By MS/MS	By MS/MS	By MS/MS	By MS/MS	By MS/MS	By MS/MS	By MS/MS	By MS/MS	48.2	47.1	44.5	47.1	55	65.4	61.8	71.2
P05739	P05739	15	7	60S ribosomal protein L6-B	RPL6B	sp|P05739|RL6B_YEAST 60S ribosomal protein L6-B OS=Saccharomyces cerevisiae (strain ATCC 204508 / S288c) (Bakers yeast) OX=559292 GN=RPL6B PE=1 SV=4	1	14	11	14	13	10	13	14	14	13	7	6	6	6	5	7	7	6	6	56.8	56.8	27.8	19.986	176	0	323.31	By MS/MS	By MS/MS	By MS/MS	By MS/MS	By MS/MS	By MS/MS	By MS/MS	By MS/MS	By MS/MS	55.7	53.4	54.5	54.5	54.5	56.8	55.7	54.5
P05740	P05740	16	1	60S ribosomal protein L17-A	RPL17A	sp|P05740|RL17A_YEAST 60S ribosomal protein L17-A OS=Saccharomyces cerevisiae (strain ATCC 204508 / S288c) (Bakers yeast) OX=559292 GN=RPL17A PE=1 SV=4	1	13	13	12	12	12	13	14	14	14	1	1	1	1	1	1	1	1	1	65.2	5.4	5.4	20.549	184	0	44.893	By MS/MS	By MS/MS	By MS/MS	By MS/MS	By MS/MS	By MS/MS	By MS/MS	By MS/MS	By MS/MS	54.3	54.3	54.3	54.3	48.9	54.3	58.7	59.2
P05743	P05743	21	2	60S ribosomal protein L26-A	RPL26A	sp|P05743|RL26A_YEAST 60S ribosomal protein L26-A OS=Saccharomyces cerevisiae (strain ATCC 204508 / S288c) (Bakers yeast) OX=559292 GN=RPL26A PE=1 SV=3	1	11	11	15	16	15	16	15	15	16	2	2	2	2	2	2	2	2	1	75.6	8.7	8.7	14.234	127	0	26.371	By MS/MS	By MS/MS	By MS/MS	By MS/MS	By MS/MS	By MS/MS	By MS/MS	By MS/MS	By MS/MS	51.2	57.5	70.9	70.9	70.9	70.9	62.2	62.2
P05744	P05744	10	3	60S ribosomal protein L33-A	RPL33A	sp|P05744|RL33A_YEAST 60S ribosomal protein L33-A OS=Saccharomyces cerevisiae (strain ATCC 204508 / S288c) (Bakers yeast) OX=559292 GN=RPL33A PE=1 SV=3	1	6	6	6	6	4	6	10	5	6	2	2	2	2	2	2	3	2	2	58.9	58.9	25.2	12.154	107	0	114.28	By MS/MS	By MS/MS	By MS/MS	By MS/MS	By MS/MS	By MS/MS	By MS/MS	By MS/MS	By MS/MS	40.2	38.3	38.3	40.2	26.2	40.2	58.9	32.7
P05745	P05745	7	1	60S ribosomal protein L36-A	RPL36A	sp|P05745|RL36A_YEAST 60S ribosomal protein L36-A OS=Saccharomyces cerevisiae (strain ATCC 204508 / S288c) (Bakers yeast) OX=559292 GN=RPL36A PE=1 SV=3	1	6	5	5	5	5	5	6	7	5	0	0	0	0	0	0	1	1	0	49	9	9	11.124	100	1	-2	By matching	By matching	By matching	By matching	By matching	By matching	By MS/MS	By MS/MS	By matching	40	40	40	40	40	40	49	49
P05748	P05748	13	4	60S ribosomal protein L15-A	RPL15A	sp|P05748|RL15A_YEAST 60S ribosomal protein L15-A OS=Saccharomyces cerevisiae (strain ATCC 204508 / S288c) (Bakers yeast) OX=559292 GN=RPL15A PE=1 SV=3	1	10	9	10	10	10	11	12	10	11	2	2	2	2	2	3	3	2	2	43.6	43.6	10.8	24.422	204	0	323.31	By MS/MS	By MS/MS	By MS/MS	By MS/MS	By MS/MS	By MS/MS	By MS/MS	By MS/MS	By MS/MS	37.7	37.7	41.2	37.7	37.7	39.7	41.7	40.2
P05749	P05749	8	4	60S ribosomal protein L22-A	RPL22A	sp|P05749|RL22A_YEAST 60S ribosomal protein L22-A OS=Saccharomyces cerevisiae (strain ATCC 204508 / S288c) (Bakers yeast) OX=559292 GN=RPL22A PE=1 SV=3	1	7	8	7	6	7	7	7	7	7	4	4	4	3	4	4	4	4	4	82.6	82.6	63.6	13.693	121	0	323.31	By MS/MS	By MS/MS	By MS/MS	By MS/MS	By MS/MS	By MS/MS	By MS/MS	By MS/MS	By MS/MS	76.9	82.6	81.8	68.6	76.9	76.9	76.9	76.9
P05750	P05750	29	29	40S ribosomal protein S3	RPS3	sp|P05750|RS3_YEAST 40S ribosomal protein S3 OS=Saccharomyces cerevisiae (strain ATCC 204508 / S288c) (Bakers yeast) OX=559292 GN=RPS3 PE=1 SV=5	1	25	22	24	25	25	24	29	27	26	25	22	24	25	25	24	29	27	26	84.6	84.6	84.6	26.502	240	0	323.31	By MS/MS	By MS/MS	By MS/MS	By MS/MS	By MS/MS	By MS/MS	By MS/MS	By MS/MS	By MS/MS	75	74.6	75.8	81.7	79.6	78.3	84.6	82.1
P05755	P05755	25	3	40S ribosomal protein S9-B	RPS9B	sp|P05755|RS9B_YEAST 40S ribosomal protein S9-B OS=Saccharomyces cerevisiae (strain ATCC 204508 / S288c) (Bakers yeast) OX=559292 GN=RPS9B PE=1 SV=4	1	18	17	17	18	16	16	22	23	19	1	1	1	1	1	1	3	2	1	72.3	72.3	13.8	22.298	195	0	295.78	By MS/MS	By MS/MS	By MS/MS	By MS/MS	By MS/MS	By MS/MS	By MS/MS	By MS/MS	By MS/MS	61.5	61.5	61.5	67.2	56.9	60.5	68.7	72.3
P05756	P05756	10	10	40S ribosomal protein S13	RPS13	sp|P05756|RS13_YEAST 40S ribosomal protein S13 OS=Saccharomyces cerevisiae (strain ATCC 204508 / S288c) (Bakers yeast) OX=559292 GN=RPS13 PE=1 SV=3	1	8	9	10	10	10	10	10	10	10	8	9	10	10	10	10	10	10	10	57.6	57.6	57.6	17.029	151	0	46.666	By MS/MS	By MS/MS	By MS/MS	By MS/MS	By MS/MS	By MS/MS	By MS/MS	By MS/MS	By MS/MS	47	53	57.6	57.6	57.6	57.6	57.6	57.6
P05759;P0CH09;P0CH08;P0CG63	P05759;P0CH09;P0CH08;P0CG63	9;6;6;6	9;6;6;6	Ubiquitin-40S ribosomal protein S31;Ubiquitin;40S ribosomal protein S31;Ubiquitin-60S ribosomal protein L40;Ubiquitin;60S ribosomal protein L40;Polyubiquitin;Ubiquitin	RPS31;RPL40B;RPL40A;UBI4	sp|P05759|RS31_YEAST Ubiquitin-40S ribosomal protein S31 OS=Saccharomyces cerevisiae (strain ATCC 204508 / S288c) (Bakers yeast) OX=559292 GN=RPS31 PE=1 SV=3;sp|P0CH09|RL40B_YEAST Ubiquitin-60S ribosomal protein L40 OS=Saccharomyces cerevisiae (strain ATC	4	7	7	8	6	7	6	7	8	7	7	7	8	6	7	6	7	8	7	55.3	55.3	55.3	17.216	152	0	227.34	By MS/MS	By MS/MS	By MS/MS	By MS/MS	By MS/MS	By MS/MS	By MS/MS	By MS/MS	By MS/MS	47.4	47.4	54.6	41.4	47.4	41.4	47.4	48
P05986	P05986	8	5	cAMP-dependent protein kinase type 3	TPK3	sp|P05986|KAPC_YEAST cAMP-dependent protein kinase type 3 OS=Saccharomyces cerevisiae (strain ATCC 204508 / S288c) (Bakers yeast) OX=559292 GN=TPK3 PE=1 SV=2	1	2	1	2	1	3	3	5	3	2	1	0	1	0	2	2	2	0	0	20.4	14.3	14.3	45.977	398	0	7.0063	By MS/MS	By matching	By MS/MS	By matching	By MS/MS	By MS/MS	By MS/MS	By matching	By matching	4.8	2	5	2.3	7.5	7.8	12.1	6
P06100	P06100	8	8	General negative regulator of transcription subunit 2	CDC36	sp|P06100|NOT2_YEAST General negative regulator of transcription subunit 2 OS=Saccharomyces cerevisiae (strain ATCC 204508 / S288c) (Bakers yeast) OX=559292 GN=CDC36 PE=1 SV=1	1	4	2	5	3	4	5	5	4	4	4	2	5	3	4	5	5	4	4	40.8	40.8	40.8	22.362	191	0	35.567	By MS/MS	By MS/MS	By MS/MS	By MS/MS	By MS/MS	By MS/MS	By MS/MS	By MS/MS	By MS/MS	29.3	12.6	29.3	20.4	20.9	29.3	30.4	26.7
P06101	P06101	24	24	Hsp90 co-chaperone Cdc37	CDC37	sp|P06101|CDC37_YEAST Hsp90 co-chaperone Cdc37 OS=Saccharomyces cerevisiae (strain ATCC 204508 / S288c) (Bakers yeast) OX=559292 GN=CDC37 PE=1 SV=2	1	18	14	14	11	11	15	18	16	17	18	14	14	11	11	15	18	16	17	57.5	57.5	57.5	58.384	506	0	247.21	By MS/MS	By MS/MS	By MS/MS	By MS/MS	By MS/MS	By MS/MS	By MS/MS	By MS/MS	By MS/MS	49	38.5	39.9	33	29.4	41.9	46.4	40.7
P06102	P06102	27	27	General negative regulator of transcription subunit 3	NOT3	sp|P06102|NOT3_YEAST General negative regulator of transcription subunit 3 OS=Saccharomyces cerevisiae (strain ATCC 204508 / S288c) (Bakers yeast) OX=559292 GN=NOT3 PE=1 SV=2	1	17	15	16	14	13	15	25	20	20	17	15	16	14	13	15	25	20	20	41	41	41	94.402	836	0	284.88	By MS/MS	By MS/MS	By MS/MS	By MS/MS	By MS/MS	By MS/MS	By MS/MS	By MS/MS	By MS/MS	23.7	22.6	23.1	20.5	21.9	23.8	38.6	32.8
P06103	P06103	42	42	Eukaryotic translation initiation factor 3 subunit B	PRT1	sp|P06103|EIF3B_YEAST Eukaryotic translation initiation factor 3 subunit B OS=Saccharomyces cerevisiae (strain ATCC 204508 / S288c) (Bakers yeast) OX=559292 GN=PRT1 PE=1 SV=1	1	34	33	29	30	30	33	38	37	35	34	33	29	30	30	33	38	37	35	52	52	52	88.129	763	0	323.31	By MS/MS	By MS/MS	By MS/MS	By MS/MS	By MS/MS	By MS/MS	By MS/MS	By MS/MS	By MS/MS	41	43.5	39.1	40	40.4	45	47.8	49.5
P06104	P06104	1	1	Ubiquitin-conjugating enzyme E2 2	RAD6	sp|P06104|UBC2_YEAST Ubiquitin-conjugating enzyme E2 2 OS=Saccharomyces cerevisiae (strain ATCC 204508 / S288c) (Bakers yeast) OX=559292 GN=RAD6 PE=1 SV=1	1	1	1	1	1	1	1	1	1	1	1	1	1	1	1	1	1	1	1	9.9	9.9	9.9	19.705	172	0	11.423	By MS/MS	By MS/MS	By MS/MS	By MS/MS	By MS/MS	By MS/MS	By MS/MS	By MS/MS	By MS/MS	9.9	9.9	9.9	9.9	9.9	9.9	9.9	9.9
P06105	P06105	100	100	Protein SCP160	SCP160	sp|P06105|SC160_YEAST Protein SCP160 OS=Saccharomyces cerevisiae (strain ATCC 204508 / S288c) (Bakers yeast) OX=559292 GN=SCP160 PE=1 SV=3	1	76	57	68	57	59	63	84	88	84	76	57	68	57	59	63	84	88	84	69.7	69.7	69.7	134.81	1222	0	323.31	By MS/MS	By MS/MS	By MS/MS	By MS/MS	By MS/MS	By MS/MS	By MS/MS	By MS/MS	By MS/MS	55.9	46.6	49.8	47.1	49.8	48.6	59.5	64.7
P06115	P06115	25	25	Catalase T	CTT1	sp|P06115|CATT_YEAST Catalase T OS=Saccharomyces cerevisiae (strain ATCC 204508 / S288c) (Bakers yeast) OX=559292 GN=CTT1 PE=1 SV=3	1	16	14	15	13	14	12	18	20	19	16	14	15	13	14	12	18	20	19	57.8	57.8	57.8	64.583	562	0	323.31	By MS/MS	By MS/MS	By MS/MS	By MS/MS	By MS/MS	By MS/MS	By MS/MS	By MS/MS	By MS/MS	35.6	34.2	36.3	26.9	33.6	30.6	43.4	47.5
P06168	P06168	28	28	Ketol-acid reductoisomerase, mitochondrial	ILV5	sp|P06168|ILV5_YEAST Ketol-acid reductoisomerase, mitochondrial OS=Saccharomyces cerevisiae (strain ATCC 204508 / S288c) (Bakers yeast) OX=559292 GN=ILV5 PE=1 SV=1	1	20	22	21	21	20	21	27	25	23	20	22	21	21	20	21	27	25	23	73.2	73.2	73.2	44.368	395	0	323.31	By MS/MS	By MS/MS	By MS/MS	By MS/MS	By MS/MS	By MS/MS	By MS/MS	By MS/MS	By MS/MS	60.8	70.4	70.4	68.1	63.5	67.6	73.2	69.9
P06169;Q07471	P06169	48;1	36;0	Pyruvate decarboxylase isozyme 1	PDC1	sp|P06169|PDC1_YEAST Pyruvate decarboxylase isozyme 1 OS=Saccharomyces cerevisiae (strain ATCC 204508 / S288c) (Bakers yeast) OX=559292 GN=PDC1 PE=1 SV=7	2	35	34	31	37	36	36	42	39	39	26	24	23	26	27	25	31	29	29	83.1	83.1	70.5	61.495	563	0	323.31	By MS/MS	By MS/MS	By MS/MS	By MS/MS	By MS/MS	By MS/MS	By MS/MS	By MS/MS	By MS/MS	67	66.8	61.1	81.3	78.3	71.9	81.3	70.9
P06174	P06174	10	10	Uroporphyrinogen-III synthase	HEM4	sp|P06174|HEM4_YEAST Uroporphyrinogen-III synthase OS=Saccharomyces cerevisiae (strain ATCC 204508 / S288c) (Bakers yeast) OX=559292 GN=HEM4 PE=1 SV=2	1	8	7	8	9	8	7	4	8	8	8	7	8	9	8	7	4	8	8	46.5	46.5	46.5	30.911	275	0	99.286	By MS/MS	By MS/MS	By MS/MS	By MS/MS	By MS/MS	By MS/MS	By MS/MS	By MS/MS	By MS/MS	33.1	30.5	36	38.5	36	32.4	19.6	36
P06182	P06182	5	5	Cytochrome c heme lyase	CYC3	sp|P06182|CCHL_YEAST Cytochrome c heme lyase OS=Saccharomyces cerevisiae (strain ATCC 204508 / S288c) (Bakers yeast) OX=559292 GN=CYC3 PE=1 SV=1	1	3	3	3	2	2	2	3	2	2	3	3	3	2	2	2	3	2	2	14.5	14.5	14.5	30.081	269	0	5.1669	By MS/MS	By MS/MS	By MS/MS	By MS/MS	By MS/MS	By MS/MS	By MS/MS	By MS/MS	By MS/MS	11.9	9.3	11.9	9.3	9.3	9.3	9.3	7.8
P06197	P06197	6	6	CDP-diacylglycerol--inositol 3-phosphatidyltransferase	PIS1	sp|P06197|PIS_YEAST CDP-diacylglycerol--inositol 3-phosphatidyltransferase OS=Saccharomyces cerevisiae (strain ATCC 204508 / S288c) (Bakers yeast) OX=559292 GN=PIS1 PE=1 SV=1	1	4	3	4	2	2	3	4	3	4	4	3	4	2	2	3	4	3	4	32.3	32.3	32.3	24.823	220	0	43.594	By MS/MS	By MS/MS	By MS/MS	By MS/MS	By MS/MS	By MS/MS	By MS/MS	By MS/MS	By MS/MS	22.7	17.7	22.7	14.1	9.5	17.7	22.7	13.6
P06208	P06208	37	26	2-isopropylmalate synthase	LEU4	sp|P06208|LEU1_YEAST 2-isopropylmalate synthase OS=Saccharomyces cerevisiae (strain ATCC 204508 / S288c) (Bakers yeast) OX=559292 GN=LEU4 PE=1 SV=1	1	27	21	25	24	23	17	31	29	29	18	13	15	15	15	10	20	19	19	59.8	59.8	46.2	68.408	619	0	323.31	By MS/MS	By MS/MS	By MS/MS	By MS/MS	By MS/MS	By MS/MS	By MS/MS	By MS/MS	By MS/MS	51.4	46	50.1	45.2	45.4	35.1	51.1	52.2
P06242	P06242	3	3	Serine/threonine-protein kinase KIN28	KIN28	sp|P06242|KIN28_YEAST Serine/threonine-protein kinase KIN28 OS=Saccharomyces cerevisiae (strain ATCC 204508 / S288c) (Bakers yeast) OX=559292 GN=KIN28 PE=1 SV=1	1	1	1	2	2	2	2	2	1	2	1	1	2	2	2	2	2	1	2	9.8	9.8	9.8	35.247	306	0	3.6826	By MS/MS	By MS/MS	By MS/MS	By MS/MS	By MS/MS	By MS/MS	By MS/MS	By MS/MS	By MS/MS	2.6	2.6	5.6	5.6	5.6	5.6	6.9	2.6
P06244	P06244	5	2	cAMP-dependent protein kinase type 1	TPK1	sp|P06244|KAPA_YEAST cAMP-dependent protein kinase type 1 OS=Saccharomyces cerevisiae (strain ATCC 204508 / S288c) (Bakers yeast) OX=559292 GN=TPK1 PE=1 SV=3	1	3	3	3	1	2	2	4	4	2	2	2	2	0	1	1	1	1	0	10.8	4.8	4.8	46.075	397	0	19.277	By MS/MS	By MS/MS	By MS/MS	By matching	By MS/MS	By MS/MS	By MS/MS	By MS/MS	By matching	7.1	6.8	7.1	2.3	5.3	5.3	9.1	9.1
P06245	P06245	9	6	cAMP-dependent protein kinase type 2	TPK2	sp|P06245|KAPB_YEAST cAMP-dependent protein kinase type 2 OS=Saccharomyces cerevisiae (strain ATCC 204508 / S288c) (Bakers yeast) OX=559292 GN=TPK2 PE=1 SV=2	1	2	4	3	4	3	4	5	6	4	1	3	2	3	2	3	2	3	2	31.1	31.1	24.7	44.219	380	0	83.904	By MS/MS	By MS/MS	By MS/MS	By MS/MS	By MS/MS	By MS/MS	By MS/MS	By MS/MS	By MS/MS	6.8	14.2	6.8	14.5	12.4	14.5	18.7	15.3
P06367	P06367	15	1	40S ribosomal protein S14-A	RPS14A	sp|P06367|RS14A_YEAST 40S ribosomal protein S14-A OS=Saccharomyces cerevisiae (strain ATCC 204508 / S288c) (Bakers yeast) OX=559292 GN=RPS14A PE=1 SV=5	1	15	14	13	15	13	12	15	15	15	1	1	1	1	1	0	1	1	1	76.6	76.6	5.1	14.536	137	0	323.31	By MS/MS	By MS/MS	By MS/MS	By MS/MS	By MS/MS	By MS/MS	By MS/MS	By MS/MS	By MS/MS	76.6	76.6	74.5	76.6	74.5	69.3	76.6	76.6
P06634	P06634	38	31	ATP-dependent RNA helicase DED1	DED1	sp|P06634|DED1_YEAST ATP-dependent RNA helicase DED1 OS=Saccharomyces cerevisiae (strain ATCC 204508 / S288c) (Bakers yeast) OX=559292 GN=DED1 PE=1 SV=2	1	32	31	27	27	30	24	33	34	31	26	25	21	21	25	18	26	28	25	72	72	62.4	65.552	604	0	323.31	By MS/MS	By MS/MS	By MS/MS	By MS/MS	By MS/MS	By MS/MS	By MS/MS	By MS/MS	By MS/MS	60.9	58.8	53.3	52.8	60.8	48.7	68.7	66.9
P06700	P06700	3	3	NAD-dependent histone deacetylase SIR2	SIR2	sp|P06700|SIR2_YEAST NAD-dependent histone deacetylase SIR2 OS=Saccharomyces cerevisiae (strain ATCC 204508 / S288c) (Bakers yeast) OX=559292 GN=SIR2 PE=1 SV=1	1	0	1	0	0	0	1	2	1	2	0	1	0	0	0	1	2	1	2	5	5	5	63.261	562	0.0025583	2.0801		By MS/MS				By MS/MS	By MS/MS	By MS/MS	By MS/MS	0	1.4	0	0	0	1.4	3.2	1.4
P06701	P06701	6	6	Regulatory protein SIR3	SIR3	sp|P06701|SIR3_YEAST Regulatory protein SIR3 OS=Saccharomyces cerevisiae (strain ATCC 204508 / S288c) (Bakers yeast) OX=559292 GN=SIR3 PE=1 SV=6	1	4	2	1	3	2	2	3	3	4	4	2	1	3	2	2	3	3	4	7.7	7.7	7.7	111.36	978	0	9.818	By MS/MS	By MS/MS	By matching	By MS/MS	By MS/MS	By MS/MS	By MS/MS	By MS/MS	By MS/MS	5.3	2.4	1.1	3.5	2.4	2	3.9	3.9
P06704	P06704	6	6	Cell division control protein 31	CDC31	sp|P06704|CDC31_YEAST Cell division control protein 31 OS=Saccharomyces cerevisiae (strain ATCC 204508 / S288c) (Bakers yeast) OX=559292 GN=CDC31 PE=1 SV=2	1	5	4	5	5	6	4	5	6	4	5	4	5	5	6	4	5	6	4	41.6	41.6	41.6	18.751	161	0	63.504	By MS/MS	By MS/MS	By MS/MS	By MS/MS	By MS/MS	By MS/MS	By MS/MS	By MS/MS	By MS/MS	36.6	31.1	36.6	36.6	41.6	27.3	36	41.6
P06738	P06738	52	52	Glycogen phosphorylase	GPH1	sp|P06738|PHSG_YEAST Glycogen phosphorylase OS=Saccharomyces cerevisiae (strain ATCC 204508 / S288c) (Bakers yeast) OX=559292 GN=GPH1 PE=1 SV=4	1	46	42	42	29	30	34	42	46	48	46	42	42	29	30	34	42	46	48	67.7	67.7	67.7	103.27	902	0	323.31	By MS/MS	By MS/MS	By MS/MS	By MS/MS	By MS/MS	By MS/MS	By MS/MS	By MS/MS	By MS/MS	62.3	56.5	55.2	41.1	41.4	48.7	53.5	62.6
P06773	P06773	4	4	Deoxycytidylate deaminase	DCD1	sp|P06773|DCTD_YEAST Deoxycytidylate deaminase OS=Saccharomyces cerevisiae (strain ATCC 204508 / S288c) (Bakers yeast) OX=559292 GN=DCD1 PE=1 SV=2	1	3	3	3	4	3	4	3	4	1	3	3	3	4	3	4	3	4	1	14.1	14.1	14.1	35.646	312	0	19.452	By MS/MS	By MS/MS	By MS/MS	By MS/MS	By MS/MS	By MS/MS	By MS/MS	By MS/MS	By matching	11.5	11.5	11.5	14.1	11.5	14.1	11.5	14.1
P06776	P06776	1	1	3,5-cyclic-nucleotide phosphodiesterase 2	PDE2	sp|P06776|PDE2_YEAST 3,5-cyclic-nucleotide phosphodiesterase 2 OS=Saccharomyces cerevisiae (strain ATCC 204508 / S288c) (Bakers yeast) OX=559292 GN=PDE2 PE=1 SV=2	1	0	1	1	1	1	1	0	1	1	0	1	1	1	1	1	0	1	1	2.5	2.5	2.5	60.999	526	0.00057372	2.261		By MS/MS	By MS/MS	By MS/MS	By MS/MS	By MS/MS		By MS/MS	By MS/MS	0	2.5	2.5	2.5	2.5	2.5	0	2.5
P06777	P06777	6	6	DNA repair protein RAD1	RAD1	sp|P06777|RAD1_YEAST DNA repair protein RAD1 OS=Saccharomyces cerevisiae (strain ATCC 204508 / S288c) (Bakers yeast) OX=559292 GN=RAD1 PE=1 SV=1	1	3	1	3	2	1	2	4	1	1	3	1	3	2	1	2	4	1	1	7.7	7.7	7.7	126.37	1100	0	32.77	By MS/MS	By MS/MS	By MS/MS	By MS/MS	By MS/MS	By MS/MS	By MS/MS	By MS/MS	By matching	3.1	1.2	3.1	2.1	0.9	2.1	5.5	0.8
P06778	P06778	8	8	DNA repair and recombination protein RAD52	RAD52	sp|P06778|RAD52_YEAST DNA repair and recombination protein RAD52 OS=Saccharomyces cerevisiae (strain ATCC 204508 / S288c) (Bakers yeast) OX=559292 GN=RAD52 PE=1 SV=2	1	4	3	4	3	1	2	3	1	0	4	3	4	3	1	2	3	1	0	19.1	19.1	19.1	52.403	471	0	17.189	By MS/MS	By MS/MS	By MS/MS	By MS/MS	By MS/MS	By MS/MS	By MS/MS	By MS/MS		9.6	8.3	11.3	9.1	3.8	5.7	8.9	3.4
P06779	P06779	8	8	DNA repair protein RAD7	RAD7	sp|P06779|RAD7_YEAST DNA repair protein RAD7 OS=Saccharomyces cerevisiae (strain ATCC 204508 / S288c) (Bakers yeast) OX=559292 GN=RAD7 PE=1 SV=3	1	5	5	6	3	1	5	7	5	7	5	5	6	3	1	5	7	5	7	14.2	14.2	14.2	63.777	565	0	14.459	By MS/MS	By MS/MS	By MS/MS	By MS/MS	By matching	By MS/MS	By MS/MS	By MS/MS	By MS/MS	10.4	10.4	11.2	4.8	1.2	9.2	11.3	9
P06780	P06780	9	9	GTP-binding protein RHO1	RHO1	sp|P06780|RHO1_YEAST GTP-binding protein RHO1 OS=Saccharomyces cerevisiae (strain ATCC 204508 / S288c) (Bakers yeast) OX=559292 GN=RHO1 PE=1 SV=3	1	6	4	6	5	6	6	7	7	7	6	4	6	5	6	6	7	7	7	38.8	38.8	38.8	23.152	209	0	230.86	By MS/MS	By MS/MS	By MS/MS	By MS/MS	By MS/MS	By MS/MS	By MS/MS	By MS/MS	By MS/MS	22.5	16.7	33.5	21.5	26.3	26.3	27.3	26.8
P06781	P06781	7	7	GTP-binding protein RHO2	RHO2	sp|P06781|RHO2_YEAST GTP-binding protein RHO2 OS=Saccharomyces cerevisiae (strain ATCC 204508 / S288c) (Bakers yeast) OX=559292 GN=RHO2 PE=1 SV=2	1	4	4	4	5	5	7	5	5	6	4	4	4	5	5	7	5	5	6	42.2	42.2	42.2	21.479	192	0	30.1	By MS/MS	By MS/MS	By MS/MS	By MS/MS	By MS/MS	By MS/MS	By MS/MS	By MS/MS	By MS/MS	28.6	24	22.4	26.6	26.6	42.2	32.3	29.2
P06782	P06782	14	14	Carbon catabolite-derepressing protein kinase	SNF1	sp|P06782|SNF1_YEAST Carbon catabolite-derepressing protein kinase OS=Saccharomyces cerevisiae (strain ATCC 204508 / S288c) (Bakers yeast) OX=559292 GN=SNF1 PE=1 SV=1	1	11	12	7	8	7	6	12	12	12	11	12	7	8	7	6	12	12	12	32.1	32.1	32.1	72.045	633	0	127.75	By MS/MS	By MS/MS	By MS/MS	By MS/MS	By MS/MS	By MS/MS	By MS/MS	By MS/MS	By MS/MS	27	26.4	20.4	15.6	13.3	12.5	28	28.4
P06785	P06785	14	14	Thymidylate synthase	CDC21	sp|P06785|TYSY_YEAST Thymidylate synthase OS=Saccharomyces cerevisiae (strain ATCC 204508 / S288c) (Bakers yeast) OX=559292 GN=CDC21 PE=1 SV=1	1	6	11	10	11	9	9	6	8	8	6	11	10	11	9	9	6	8	8	45.7	45.7	45.7	35.047	304	0	74.196	By MS/MS	By MS/MS	By MS/MS	By MS/MS	By MS/MS	By MS/MS	By MS/MS	By MS/MS	By MS/MS	25	45.4	42.8	42.8	37.2	38.2	30.9	32.9
P06786	P06786	28	28	DNA topoisomerase 2	TOP2	sp|P06786|TOP2_YEAST DNA topoisomerase 2 OS=Saccharomyces cerevisiae (strain ATCC 204508 / S288c) (Bakers yeast) OX=559292 GN=TOP2 PE=1 SV=2	1	19	10	17	12	13	9	22	17	20	19	10	17	12	13	9	22	17	20	22.1	22.1	22.1	164.21	1428	0	98.491	By MS/MS	By MS/MS	By MS/MS	By MS/MS	By MS/MS	By MS/MS	By MS/MS	By MS/MS	By MS/MS	14.6	8.5	12.7	9.9	11.2	8.1	17.2	14.6
P06787	P06787	8	8	Calmodulin	CMD1	sp|P06787|CALM_YEAST Calmodulin OS=Saccharomyces cerevisiae (strain ATCC 204508 / S288c) (Bakers yeast) OX=559292 GN=CMD1 PE=1 SV=1	1	7	6	7	6	6	6	8	7	6	7	6	7	6	6	6	8	7	6	72.1	72.1	72.1	16.135	147	0	323.31	By MS/MS	By MS/MS	By MS/MS	By MS/MS	By MS/MS	By MS/MS	By MS/MS	By MS/MS	By MS/MS	69.4	53.1	72.1	61.2	61.2	61.2	72.1	72.1
P06839	P06839	7	7	DNA repair helicase RAD3	RAD3	sp|P06839|RAD3_YEAST General transcription and DNA repair factor IIH helicase subunit XPD OS=Saccharomyces cerevisiae (strain ATCC 204508 / S288c) (Bakers yeast) OX=559292 GN=RAD3 PE=1 SV=1	1	4	3	3	5	3	4	7	5	3	4	3	3	5	3	4	7	5	3	12	12	12	89.785	778	0	17.476	By MS/MS	By MS/MS	By MS/MS	By MS/MS	By MS/MS	By MS/MS	By MS/MS	By MS/MS	By MS/MS	6.7	5.3	4.5	8.4	4.8	7.1	12	7.7
P06844	P06844	3	3	Protein SPT3	SPT3	sp|P06844|SPT3_YEAST Protein SPT3 OS=Saccharomyces cerevisiae (strain ATCC 204508 / S288c) (Bakers yeast) OX=559292 GN=SPT3 PE=1 SV=1	1	0	0	2	1	1	0	2	0	2	0	0	2	1	1	0	2	0	2	13.1	13.1	13.1	38.8	337	0	8.2066			By MS/MS	By MS/MS	By MS/MS		By MS/MS		By MS/MS	0	0	7.1	3.6	3.6	0	9.5	0
P07143	P07143	9	9	Cytochrome c1, heme protein, mitochondrial	CYT1	sp|P07143|CY1_YEAST Cytochrome c1, heme protein, mitochondrial OS=Saccharomyces cerevisiae (strain ATCC 204508 / S288c) (Bakers yeast) OX=559292 GN=CYT1 PE=1 SV=1	1	6	8	4	7	6	8	7	7	9	6	8	4	7	6	8	7	7	9	38.8	38.8	38.8	34.054	309	0	252	By MS/MS	By MS/MS	By MS/MS	By MS/MS	By MS/MS	By MS/MS	By MS/MS	By MS/MS	By MS/MS	24.9	32.7	16.8	30.4	24.9	32.7	31.1	27.2
P07149	P07149	121	121	Fatty acid synthase subunit beta;3-hydroxyacyl-[acyl-carrier-protein] dehydratase;Enoyl-[acyl-carrier-protein] reductase [NADH];[Acyl-carrier-protein] acetyltransferase;[Acyl-carrier-protein] malonyltransferase;S-acyl fatty acid synthase thioesterase	FAS1	sp|P07149|FAS1_YEAST Fatty acid synthase subunit beta OS=Saccharomyces cerevisiae (strain ATCC 204508 / S288c) (Bakers yeast) OX=559292 GN=FAS1 PE=1 SV=2	1	95	76	88	78	83	82	105	106	106	95	76	88	78	83	82	105	106	106	64.4	64.4	64.4	228.69	2051	0	323.31	By MS/MS	By MS/MS	By MS/MS	By MS/MS	By MS/MS	By MS/MS	By MS/MS	By MS/MS	By MS/MS	52.9	44.9	48.9	47.8	49.7	49.7	56.4	60.3
P07170	P07170	25	25	Adenylate kinase	ADK1	sp|P07170|KAD2_YEAST Adenylate kinase OS=Saccharomyces cerevisiae (strain ATCC 204508 / S288c) (Bakers yeast) OX=559292 GN=ADK1 PE=1 SV=2	1	15	9	12	14	16	16	21	21	13	15	9	12	14	16	16	21	21	13	91.4	91.4	91.4	24.254	222	0	323.31	By MS/MS	By MS/MS	By MS/MS	By MS/MS	By MS/MS	By MS/MS	By MS/MS	By MS/MS	By MS/MS	73.4	46.4	56.3	64.4	80.2	79.7	87.4	83.8
P07172	P07172	9	9	Histidinol-phosphate aminotransferase	HIS5	sp|P07172|HIS8_YEAST Histidinol-phosphate aminotransferase OS=Saccharomyces cerevisiae (strain ATCC 204508 / S288c) (Bakers yeast) OX=559292 GN=HIS5 PE=3 SV=2	1	6	5	6	6	7	7	8	7	6	6	5	6	6	7	7	8	7	6	30.6	30.6	30.6	42.646	385	0	164.22	By MS/MS	By MS/MS	By MS/MS	By MS/MS	By MS/MS	By MS/MS	By MS/MS	By MS/MS	By MS/MS	22.3	15.8	22.3	17.9	24.4	21.6	28.6	26
P07213	P07213	33	33	Mitochondrial import receptor subunit TOM70	TOM70	sp|P07213|TOM70_YEAST Mitochondrial import receptor subunit TOM70 OS=Saccharomyces cerevisiae (strain ATCC 204508 / S288c) (Bakers yeast) OX=559292 GN=TOM70 PE=1 SV=2	1	27	21	21	16	17	22	25	26	23	27	21	21	16	17	22	25	26	23	61.9	61.9	61.9	70.122	617	0	323.31	By MS/MS	By MS/MS	By MS/MS	By MS/MS	By MS/MS	By MS/MS	By MS/MS	By MS/MS	By MS/MS	55.9	42.5	43.9	35	32.4	43.9	47.5	49.9
P07236	P07236	7	7	Threonine--tRNA ligase, mitochondrial	MST1	sp|P07236|SYTM_YEAST Threonine--tRNA ligase, mitochondrial OS=Saccharomyces cerevisiae (strain ATCC 204508 / S288c) (Bakers yeast) OX=559292 GN=MST1 PE=1 SV=2	1	3	2	2	3	2	1	2	4	3	3	2	2	3	2	1	2	4	3	16.5	16.5	16.5	54.091	462	0	21.118	By MS/MS	By MS/MS	By MS/MS	By MS/MS	By MS/MS	By MS/MS	By MS/MS	By MS/MS	By MS/MS	6.3	4.5	5.2	7.6	5.2	2.6	4.3	9.5
P07244	P07244	37	37	Bifunctional purine biosynthetic protein ADE5,7;Phosphoribosylamine--glycine ligase;Phosphoribosylformylglycinamidine cyclo-ligase	ADE5,7	sp|P07244|PUR2_YEAST Bifunctional purine biosynthetic protein ADE5,7 OS=Saccharomyces cerevisiae (strain ATCC 204508 / S288c) (Bakers yeast) OX=559292 GN=ADE5,7 PE=1 SV=1	1	33	31	29	27	23	22	36	35	35	33	31	29	27	23	22	36	35	35	61.6	61.6	61.6	86.067	802	0	323.31	By MS/MS	By MS/MS	By MS/MS	By MS/MS	By MS/MS	By MS/MS	By MS/MS	By MS/MS	By MS/MS	54.6	53.1	49.6	46.9	40.9	39.4	57.5	56.5
P07245	P07245	65	60	C-1-tetrahydrofolate synthase, cytoplasmic;Methylenetetrahydrofolate dehydrogenase;Methenyltetrahydrofolate cyclohydrolase;Formyltetrahydrofolate synthetase	ADE3	sp|P07245|C1TC_YEAST C-1-tetrahydrofolate synthase, cytoplasmic OS=Saccharomyces cerevisiae (strain ATCC 204508 / S288c) (Bakers yeast) OX=559292 GN=ADE3 PE=1 SV=1	1	57	51	48	39	44	46	50	59	57	52	46	45	35	43	42	45	55	52	72.3	72.3	69.6	102.2	946	0	323.31	By MS/MS	By MS/MS	By MS/MS	By MS/MS	By MS/MS	By MS/MS	By MS/MS	By MS/MS	By MS/MS	66.6	58.4	57.8	46.4	55.7	59.1	55.7	69.5
P07246	P07246	19	17	Alcohol dehydrogenase 3, mitochondrial	ADH3	sp|P07246|ADH3_YEAST Alcohol dehydrogenase 3, mitochondrial OS=Saccharomyces cerevisiae (strain ATCC 204508 / S288c) (Bakers yeast) OX=559292 GN=ADH3 PE=1 SV=2	1	16	14	15	15	13	13	17	18	16	14	12	13	13	11	11	15	16	14	49.6	42.1	42.1	40.369	375	0	185.9	By MS/MS	By MS/MS	By MS/MS	By MS/MS	By MS/MS	By MS/MS	By MS/MS	By MS/MS	By MS/MS	40.5	37.1	38.9	42.1	39.5	34.4	48	48.5
P07248	P07248	9	9	Regulatory protein ADR1	ADR1	sp|P07248|ADR1_YEAST Regulatory protein ADR1 OS=Saccharomyces cerevisiae (strain ATCC 204508 / S288c) (Bakers yeast) OX=559292 GN=ADR1 PE=1 SV=2	1	5	6	4	3	3	4	6	3	3	5	6	4	3	3	4	6	3	3	8.1	8.1	8.1	150.94	1323	0	31.931	By MS/MS	By MS/MS	By MS/MS	By MS/MS	By MS/MS	By MS/MS	By MS/MS	By MS/MS	By MS/MS	3.9	5.3	3.1	2.6	2.6	2.9	5.7	2.1
P07251	P07251	31	31	ATP synthase subunit alpha, mitochondrial	ATP1	sp|P07251|ATPA_YEAST ATP synthase subunit alpha, mitochondrial OS=Saccharomyces cerevisiae (strain ATCC 204508 / S288c) (Bakers yeast) OX=559292 GN=ATP1 PE=1 SV=5	1	27	26	24	25	25	23	30	30	26	27	26	24	25	25	23	30	30	26	55	55	55	58.607	545	0	323.31	By MS/MS	By MS/MS	By MS/MS	By MS/MS	By MS/MS	By MS/MS	By MS/MS	By MS/MS	By MS/MS	47.7	48.4	46.2	50.6	48.6	46.6	53.6	53
P07253	P07253	13	13	Cytochrome B pre-mRNA-processing protein 6	CBP6	sp|P07253|CBP6_YEAST Cytochrome B pre-mRNA-processing protein 6 OS=Saccharomyces cerevisiae (strain ATCC 204508 / S288c) (Bakers yeast) OX=559292 GN=CBP6 PE=1 SV=1	1	8	2	5	6	7	8	13	8	6	8	2	5	6	7	8	13	8	6	58	58	58	18.678	162	0	122.15	By MS/MS	By MS/MS	By MS/MS	By MS/MS	By MS/MS	By MS/MS	By MS/MS	By MS/MS	By MS/MS	42.6	12.3	32.7	38.3	40.7	50	58	40.7
P07255	P07255	3	3	Cytochrome c oxidase subunit 7A	COX9	sp|P07255|COX9_YEAST Cytochrome c oxidase subunit 7A OS=Saccharomyces cerevisiae (strain ATCC 204508 / S288c) (Bakers yeast) OX=559292 GN=COX9 PE=1 SV=2	1	1	1	2	2	2	2	3	1	2	1	1	2	2	2	2	3	1	2	32.2	32.2	32.2	6.9631	59	0	4.1791	By MS/MS	By MS/MS	By MS/MS	By MS/MS	By MS/MS	By MS/MS	By MS/MS	By MS/MS	By MS/MS	13.6	16.9	30.5	30.5	30.5	30.5	32.2	13.6
P07256	P07256	20	20	Cytochrome b-c1 complex subunit 1, mitochondrial	COR1	sp|P07256|QCR1_YEAST Cytochrome b-c1 complex subunit 1, mitochondrial OS=Saccharomyces cerevisiae (strain ATCC 204508 / S288c) (Bakers yeast) OX=559292 GN=COR1 PE=1 SV=1	1	16	15	14	16	15	15	18	19	19	16	15	14	16	15	15	18	19	19	47.7	47.7	47.7	50.227	457	0	323.31	By MS/MS	By MS/MS	By MS/MS	By MS/MS	By MS/MS	By MS/MS	By MS/MS	By MS/MS	By MS/MS	39.6	36.5	34.8	39.2	37	35.4	46	46.2
P07257	P07257	30	30	Cytochrome b-c1 complex subunit 2, mitochondrial	QCR2	sp|P07257|QCR2_YEAST Cytochrome b-c1 complex subunit 2, mitochondrial OS=Saccharomyces cerevisiae (strain ATCC 204508 / S288c) (Bakers yeast) OX=559292 GN=QCR2 PE=1 SV=1	1	22	19	22	21	19	22	26	26	24	22	19	22	21	19	22	26	26	24	83.4	83.4	83.4	40.478	368	0	323.31	By MS/MS	By MS/MS	By MS/MS	By MS/MS	By MS/MS	By MS/MS	By MS/MS	By MS/MS	By MS/MS	68.5	66	69.6	64.1	67.1	66.6	81	78
P07258	P07258	8	8	Carbamoyl-phosphate synthase arginine-specific small chain	CPA1	sp|P07258|CARA_YEAST Carbamoyl-phosphate synthase arginine-specific small chain OS=Saccharomyces cerevisiae (strain ATCC 204508 / S288c) (Bakers yeast) OX=559292 GN=CPA1 PE=1 SV=1	1	8	5	3	5	5	5	4	4	3	8	5	3	5	5	5	4	4	3	20.7	20.7	20.7	45.361	411	0	32.817	By MS/MS	By MS/MS	By MS/MS	By MS/MS	By MS/MS	By MS/MS	By MS/MS	By MS/MS	By MS/MS	20.7	14.6	7.5	14.6	14.6	14.6	11.4	11.4
P07259	P07259	122	118	Protein URA2;Glutamine-dependent carbamoyl-phosphate synthase;Aspartate carbamoyltransferase	URA2	sp|P07259|PYR1_YEAST Protein URA2 OS=Saccharomyces cerevisiae (strain ATCC 204508 / S288c) (Bakers yeast) OX=559292 GN=URA2 PE=1 SV=5	1	103	82	97	88	77	78	108	92	104	100	79	94	86	74	75	105	89	101	60.5	60.5	59.1	245.04	2214	0	323.31	By MS/MS	By MS/MS	By MS/MS	By MS/MS	By MS/MS	By MS/MS	By MS/MS	By MS/MS	By MS/MS	51.3	42.3	46.6	47.4	41.7	41.5	55.1	49.4
P07260	P07260	14	14	Eukaryotic translation initiation factor 4E	CDC33	sp|P07260|IF4E_YEAST Eukaryotic translation initiation factor 4E OS=Saccharomyces cerevisiae (strain ATCC 204508 / S288c) (Bakers yeast) OX=559292 GN=CDC33 PE=1 SV=1	1	9	9	12	11	10	11	11	11	11	9	9	12	11	10	11	11	11	11	58.2	58.2	58.2	24.254	213	0	323.31	By MS/MS	By MS/MS	By MS/MS	By MS/MS	By MS/MS	By MS/MS	By MS/MS	By MS/MS	By MS/MS	39	45.1	57.3	52.6	46.9	52.6	54	54
P07261	P07261	4	4	Glycolytic genes transcriptional activator GCR1	GCR1	sp|P07261|GCR1_YEAST Glycolytic genes transcriptional activator GCR1 OS=Saccharomyces cerevisiae (strain ATCC 204508 / S288c) (Bakers yeast) OX=559292 GN=GCR1 PE=1 SV=2	1	2	2	0	1	3	0	1	1	2	2	2	0	1	3	0	1	1	2	6	6	6	87.728	785	0	5.7996	By MS/MS	By MS/MS		By MS/MS	By MS/MS		By MS/MS	By MS/MS	By MS/MS	2.5	2.8	0	1.5	5	0	1.5	1.5
P07262;P39708	P07262	38;13	38;13	NADP-specific glutamate dehydrogenase 1	GDH1	sp|P07262|DHE4_YEAST NADP-specific glutamate dehydrogenase 1 OS=Saccharomyces cerevisiae (strain ATCC 204508 / S288c) (Bakers yeast) OX=559292 GN=GDH1 PE=1 SV=2	2	27	25	22	29	25	24	34	33	33	27	25	22	29	25	24	34	33	33	83.9	83.9	83.9	49.569	454	0	323.31	By MS/MS	By MS/MS	By MS/MS	By MS/MS	By MS/MS	By MS/MS	By MS/MS	By MS/MS	By MS/MS	76.7	70.7	61.2	77.1	69.2	66.5	83.3	81.5
P07263	P07263	27	27	Histidine--tRNA ligase, mitochondrial	HTS1	sp|P07263|SYH_YEAST Histidine--tRNA ligase, mitochondrial OS=Saccharomyces cerevisiae (strain ATCC 204508 / S288c) (Bakers yeast) OX=559292 GN=HTS1 PE=1 SV=2	1	22	18	16	18	21	20	24	23	21	22	18	16	18	21	20	24	23	21	54.8	54.8	54.8	59.952	546	0	323.31	By MS/MS	By MS/MS	By MS/MS	By MS/MS	By MS/MS	By MS/MS	By MS/MS	By MS/MS	By MS/MS	46.9	36.1	39.9	36.1	43.2	41.8	49.5	48
P07264	P07264	62	62	3-isopropylmalate dehydratase	LEU1	sp|P07264|LEUC_YEAST 3-isopropylmalate dehydratase OS=Saccharomyces cerevisiae (strain ATCC 204508 / S288c) (Bakers yeast) OX=559292 GN=LEU1 PE=1 SV=3	1	39	34	35	41	41	38	59	59	52	39	34	35	41	41	38	59	59	52	68.5	68.5	68.5	85.793	779	0	323.31	By MS/MS	By MS/MS	By MS/MS	By MS/MS	By MS/MS	By MS/MS	By MS/MS	By MS/MS	By MS/MS	58.4	47	49.7	53.8	55.1	50.2	68.2	67.3
P07266	P07266	3	3	Mitochondrial RNA-splicing protein MRS1	MRS1	sp|P07266|MRS1_YEAST Mitochondrial RNA-splicing protein MRS1 OS=Saccharomyces cerevisiae (strain ATCC 204508 / S288c) (Bakers yeast) OX=559292 GN=MRS1 PE=1 SV=2	1	2	2	2	1	3	1	1	1	2	2	2	2	1	3	1	1	1	2	8	8	8	41.289	363	0	2.646	By MS/MS	By MS/MS	By MS/MS	By MS/MS	By MS/MS	By MS/MS	By MS/MS	By MS/MS	By MS/MS	5.8	5.8	5.8	2.8	8	2.8	2.8	2.8
P07267	P07267	22	22	Saccharopepsin	PEP4	sp|P07267|CARP_YEAST Saccharopepsin OS=Saccharomyces cerevisiae (strain ATCC 204508 / S288c) (Bakers yeast) OX=559292 GN=PEP4 PE=1 SV=1	1	12	13	12	14	10	10	18	18	18	12	13	12	14	10	10	18	18	18	40.2	40.2	40.2	44.498	405	0	323.31	By MS/MS	By MS/MS	By MS/MS	By MS/MS	By MS/MS	By MS/MS	By MS/MS	By MS/MS	By MS/MS	27.7	28.4	29.9	31.9	25.9	24	31.6	35.8
P07269	P07269	8	8	Regulatory protein PHO2	PHO2	sp|P07269|PHO2_YEAST Regulatory protein PHO2 OS=Saccharomyces cerevisiae (strain ATCC 204508 / S288c) (Bakers yeast) OX=559292 GN=PHO2 PE=1 SV=1	1	4	2	4	4	5	4	7	5	5	4	2	4	4	5	4	7	5	5	14	14	14	63.39	559	0	16.52	By MS/MS	By MS/MS	By MS/MS	By MS/MS	By MS/MS	By MS/MS	By MS/MS	By MS/MS	By MS/MS	5.9	4.1	5.9	5.9	6.1	7.2	10.9	10.6
P07271	P07271	5	5	ATP-dependent DNA helicase PIF1	PIF1	sp|P07271|PIF1_YEAST ATP-dependent DNA helicase PIF1 OS=Saccharomyces cerevisiae (strain ATCC 204508 / S288c) (Bakers yeast) OX=559292 GN=PIF1 PE=1 SV=2	1	0	0	2	1	4	2	3	3	3	0	0	2	1	4	2	3	3	3	9.1	9.1	9.1	97.681	859	0	14.388			By MS/MS	By MS/MS	By MS/MS	By MS/MS	By MS/MS	By MS/MS	By MS/MS	0	0	2.8	1.5	7.8	3.7	6.5	6.5
P07273	P07273	10	10	Transcription elongation factor S-II	DST1	sp|P07273|TFS2_YEAST Transcription elongation factor S-II OS=Saccharomyces cerevisiae (strain ATCC 204508 / S288c) (Bakers yeast) OX=559292 GN=DST1 PE=1 SV=4	1	6	5	4	7	4	6	5	5	7	6	5	4	7	4	6	5	5	7	35	35	35	34.843	309	0	54.993	By MS/MS	By MS/MS	By MS/MS	By MS/MS	By MS/MS	By MS/MS	By MS/MS	By MS/MS	By MS/MS	23.3	20.4	16.8	25.6	16.5	22.3	19.4	21.7
P07274	P07274	7	7	Profilin	PFY1	sp|P07274|PROF_YEAST Profilin OS=Saccharomyces cerevisiae (strain ATCC 204508 / S288c) (Bakers yeast) OX=559292 GN=PFY1 PE=1 SV=2	1	6	4	4	3	4	3	4	4	4	6	4	4	3	4	3	4	4	4	54	54	54	13.677	126	0	94.466	By MS/MS	By MS/MS	By MS/MS	By MS/MS	By MS/MS	By MS/MS	By MS/MS	By MS/MS	By MS/MS	52.4	45.2	47.6	34.1	47.6	34.1	35.7	47.6
P07275	P07275	21	21	Delta-1-pyrroline-5-carboxylate dehydrogenase, mitochondrial	PUT2	sp|P07275|PUT2_YEAST Delta-1-pyrroline-5-carboxylate dehydrogenase, mitochondrial OS=Saccharomyces cerevisiae (strain ATCC 204508 / S288c) (Bakers yeast) OX=559292 GN=PUT2 PE=1 SV=2	1	10	11	10	9	7	7	15	15	11	10	11	10	9	7	7	15	15	11	43.5	43.5	43.5	64.434	575	0	302.64	By MS/MS	By MS/MS	By MS/MS	By MS/MS	By MS/MS	By MS/MS	By MS/MS	By MS/MS	By MS/MS	23.1	29	28	22.1	14.3	13.4	33.9	31.5
P07276	P07276	11	11	DNA repair protein RAD2	RAD2	sp|P07276|RAD2_YEAST DNA repair protein RAD2 OS=Saccharomyces cerevisiae (strain ATCC 204508 / S288c) (Bakers yeast) OX=559292 GN=RAD2 PE=1 SV=2	1	8	4	5	3	4	6	8	4	7	8	4	5	3	4	6	8	4	7	13.6	13.6	13.6	117.84	1031	0	34.528	By MS/MS	By MS/MS	By MS/MS	By MS/MS	By MS/MS	By MS/MS	By MS/MS	By MS/MS	By MS/MS	10.5	5.3	5.9	3.6	5.4	7.3	9.4	5.2
P07277	P07277	9	9	Mevalonate kinase	ERG12	sp|P07277|KIME_YEAST Mevalonate kinase OS=Saccharomyces cerevisiae (strain ATCC 204508 / S288c) (Bakers yeast) OX=559292 GN=ERG12 PE=1 SV=1	1	8	7	7	8	6	8	9	8	8	8	7	7	8	6	8	9	8	8	30	30	30	48.459	443	0	275.93	By MS/MS	By MS/MS	By MS/MS	By MS/MS	By MS/MS	By MS/MS	By MS/MS	By MS/MS	By MS/MS	29.8	25.7	25.7	25.5	18.5	26	30	30
P07278	P07278	19	19	cAMP-dependent protein kinase regulatory subunit	BCY1	sp|P07278|KAPR_YEAST cAMP-dependent protein kinase regulatory subunit OS=Saccharomyces cerevisiae (strain ATCC 204508 / S288c) (Bakers yeast) OX=559292 GN=BCY1 PE=1 SV=4	1	10	8	9	8	8	7	14	11	15	10	8	9	8	8	7	14	11	15	47.1	47.1	47.1	47.218	416	0	323.31	By MS/MS	By MS/MS	By MS/MS	By MS/MS	By MS/MS	By MS/MS	By MS/MS	By MS/MS	By MS/MS	30.8	26.4	30.5	25.2	21.4	22.8	42.3	38.5
P07281;P07280	P07281;P07280	15;14	15;14	40S ribosomal protein S19-B;40S ribosomal protein S19-A	RPS19B;RPS19A	sp|P07281|RS19B_YEAST 40S ribosomal protein S19-B OS=Saccharomyces cerevisiae (strain ATCC 204508 / S288c) (Bakers yeast) OX=559292 GN=RPS19B PE=1 SV=2;sp|P07280|RS19A_YEAST 40S ribosomal protein S19-A OS=Saccharomyces cerevisiae (strain ATCC 204508 / S28	2	10	9	11	10	11	10	12	13	11	10	9	11	10	11	10	12	13	11	71.5	71.5	71.5	15.891	144	0	323.31	By MS/MS	By MS/MS	By MS/MS	By MS/MS	By MS/MS	By MS/MS	By MS/MS	By MS/MS	By MS/MS	53.5	53.5	58.3	58.3	58.3	58.3	59.7	62.5
P07283	P07283	23	23	Phosphomannomutase	SEC53	sp|P07283|PMM_YEAST Phosphomannomutase OS=Saccharomyces cerevisiae (strain ATCC 204508 / S288c) (Bakers yeast) OX=559292 GN=SEC53 PE=1 SV=1	1	17	16	16	18	16	19	22	17	19	17	16	16	18	16	19	22	17	19	72	72	72	29.063	254	0	323.31	By MS/MS	By MS/MS	By MS/MS	By MS/MS	By MS/MS	By MS/MS	By MS/MS	By MS/MS	By MS/MS	61.4	64.6	59.4	59.4	60.6	61.4	68.9	62.2
P07284	P07284	35	35	Serine--tRNA ligase, cytoplasmic	SES1	sp|P07284|SYSC_YEAST Serine--tRNA ligase, cytoplasmic OS=Saccharomyces cerevisiae (strain ATCC 204508 / S288c) (Bakers yeast) OX=559292 GN=SES1 PE=1 SV=2	1	28	23	24	25	21	20	33	30	29	28	23	24	25	21	20	33	30	29	74.7	74.7	74.7	53.309	462	0	323.31	By MS/MS	By MS/MS	By MS/MS	By MS/MS	By MS/MS	By MS/MS	By MS/MS	By MS/MS	By MS/MS	58	53	53.2	57.8	47.8	49.1	74	64.3
P07285	P07285	11	11	Anthranilate phosphoribosyltransferase	TRP4	sp|P07285|TRPD_YEAST Anthranilate phosphoribosyltransferase OS=Saccharomyces cerevisiae (strain ATCC 204508 / S288c) (Bakers yeast) OX=559292 GN=TRP4 PE=1 SV=1	1	8	5	3	1	2	2	9	6	7	8	5	3	1	2	2	9	6	7	35.5	35.5	35.5	41.374	380	0	33.256	By MS/MS	By MS/MS	By MS/MS	By MS/MS	By MS/MS	By MS/MS	By MS/MS	By MS/MS	By MS/MS	26.1	18.9	13.9	6.1	9.2	6.1	30.5	15.8
P07342	P07342	34	34	Acetolactate synthase catalytic subunit, mitochondrial	ILV2	sp|P07342|ILVB_YEAST Acetolactate synthase catalytic subunit, mitochondrial OS=Saccharomyces cerevisiae (strain ATCC 204508 / S288c) (Bakers yeast) OX=559292 GN=ILV2 PE=1 SV=1	1	24	20	23	22	19	21	33	29	26	24	20	23	22	19	21	33	29	26	56.6	56.6	56.6	74.936	687	0	323.31	By MS/MS	By MS/MS	By MS/MS	By MS/MS	By MS/MS	By MS/MS	By MS/MS	By MS/MS	By MS/MS	45.6	34.4	43.5	42.2	36.1	38	56.6	55
P07347	P07347	9	9	N-terminal acetyltransferase A complex catalytic subunit ARD1	ARD1	sp|P07347|ARD1_YEAST N-terminal acetyltransferase A complex catalytic subunit ARD1 OS=Saccharomyces cerevisiae (strain ATCC 204508 / S288c) (Bakers yeast) OX=559292 GN=ARD1 PE=1 SV=2	1	6	3	3	1	3	1	4	6	6	6	3	3	1	3	1	4	6	6	42.4	42.4	42.4	27.603	238	0	30.082	By MS/MS	By MS/MS	By MS/MS	By MS/MS	By MS/MS	By matching	By MS/MS	By MS/MS	By MS/MS	25.6	12.6	13	5	18.9	4.6	16.8	25.2
P07560	P07560	11	10	Ras-related protein SEC4	SEC4	sp|P07560|SEC4_YEAST Ras-related protein SEC4 OS=Saccharomyces cerevisiae (strain ATCC 204508 / S288c) (Bakers yeast) OX=559292 GN=SEC4 PE=1 SV=1	1	10	9	9	9	11	10	11	9	9	9	8	8	8	10	9	10	8	8	66	66	60.9	23.505	215	0	323.31	By MS/MS	By MS/MS	By MS/MS	By MS/MS	By MS/MS	By MS/MS	By MS/MS	By MS/MS	By MS/MS	62.8	53.5	53.5	51.6	66	60.5	66	50.7
P07702	P07702	54	54	L-aminoadipate-semialdehyde dehydrogenase	LYS2	sp|P07702|LYS2_YEAST L-2-aminoadipate reductase OS=Saccharomyces cerevisiae (strain ATCC 204508 / S288c) (Bakers yeast) OX=559292 GN=LYS2 PE=1 SV=2	1	30	28	28	25	30	21	39	33	33	30	28	28	25	30	21	39	33	33	45.4	45.4	45.4	155.34	1392	0	281.68	By MS/MS	By MS/MS	By MS/MS	By MS/MS	By MS/MS	By MS/MS	By MS/MS	By MS/MS	By MS/MS	27.3	26.1	23.7	22.3	27.9	20.9	34.2	29.7
P07703	P07703	16	16	DNA-directed RNA polymerases I and III subunit RPAC1	RPC40	sp|P07703|RPAC1_YEAST DNA-directed RNA polymerases I and III subunit RPAC1 OS=Saccharomyces cerevisiae (strain ATCC 204508 / S288c) (Bakers yeast) OX=559292 GN=RPC40 PE=1 SV=1	1	14	11	13	11	14	11	12	15	13	14	11	13	11	14	11	12	15	13	54.6	54.6	54.6	37.686	335	0	289.13	By MS/MS	By MS/MS	By MS/MS	By MS/MS	By MS/MS	By MS/MS	By MS/MS	By MS/MS	By MS/MS	44.5	39.4	44.5	35.2	44.5	37.9	41.5	50.7
P07806	P07806	62	62	Valine--tRNA ligase, mitochondrial	VAS1	sp|P07806|SYV_YEAST Valine--tRNA ligase, mitochondrial OS=Saccharomyces cerevisiae (strain ATCC 204508 / S288c) (Bakers yeast) OX=559292 GN=VAS1 PE=1 SV=2	1	49	48	43	43	52	48	54	54	55	49	48	43	43	52	48	54	54	55	61.8	61.8	61.8	125.77	1104	0	323.31	By MS/MS	By MS/MS	By MS/MS	By MS/MS	By MS/MS	By MS/MS	By MS/MS	By MS/MS	By MS/MS	48	50.4	40.8	45.3	51.6	48.6	51.8	55.4
P07807	P07807	6	6	Dihydrofolate reductase	DFR1	sp|P07807|DYR_YEAST Dihydrofolate reductase OS=Saccharomyces cerevisiae (strain ATCC 204508 / S288c) (Bakers yeast) OX=559292 GN=DFR1 PE=1 SV=2	1	3	3	3	2	2	2	5	4	2	3	3	3	2	2	2	5	4	2	37.4	37.4	37.4	24.261	211	0	180.54	By MS/MS	By MS/MS	By MS/MS	By MS/MS	By MS/MS	By MS/MS	By MS/MS	By MS/MS	By MS/MS	16.6	16.6	18.5	9.5	6.6	6.6	25.6	19.9
P07884	P07884	1	1	tRNA dimethylallyltransferase, mitochondrial	MOD5	sp|P07884|MOD5_YEAST tRNA dimethylallyltransferase OS=Saccharomyces cerevisiae (strain ATCC 204508 / S288c) (Bakers yeast) OX=559292 GN=MOD5 PE=1 SV=2	1	0	0	0	0	0	0	1	0	0	0	0	0	0	0	0	1	0	0	2.3	2.3	2.3	50.236	428	0.0090016	1.3416							By MS/MS			0	0	0	0	0	0	2.3	0
P07991	P07991	25	25	Ornithine aminotransferase	CAR2	sp|P07991|OAT_YEAST Ornithine aminotransferase OS=Saccharomyces cerevisiae (strain ATCC 204508 / S288c) (Bakers yeast) OX=559292 GN=CAR2 PE=1 SV=2	1	17	16	17	19	16	16	23	23	21	17	16	17	19	16	16	23	23	21	78.3	78.3	78.3	46.085	424	0	323.31	By MS/MS	By MS/MS	By MS/MS	By MS/MS	By MS/MS	By MS/MS	By MS/MS	By MS/MS	By MS/MS	55.7	54.2	56.4	61.3	56.1	56.1	72.9	76.4
P08004	P08004	3	3	Chitin synthase 1	CHS1	sp|P08004|CHS1_YEAST Chitin synthase 1 OS=Saccharomyces cerevisiae (strain ATCC 204508 / S288c) (Bakers yeast) OX=559292 GN=CHS1 PE=1 SV=2	1	2	1	2	2	1	1	2	3	3	2	1	2	2	1	1	2	3	3	3.4	3.4	3.4	129.87	1131	0	5.6492	By MS/MS	By MS/MS	By MS/MS	By MS/MS	By MS/MS	By MS/MS	By MS/MS	By MS/MS	By MS/MS	2.3	1.1	2.3	2.3	1.2	1.1	2.3	3.4
P08018	P08018	13	13	MAP kinase kinase PBS2	PBS2	sp|P08018|PBS2_YEAST MAP kinase kinase PBS2 OS=Saccharomyces cerevisiae (strain ATCC 204508 / S288c) (Bakers yeast) OX=559292 GN=PBS2 PE=1 SV=4	1	6	6	7	3	1	2	11	8	9	6	6	7	3	1	2	11	8	9	28.4	28.4	28.4	72.719	668	0	55.302	By MS/MS	By MS/MS	By MS/MS	By MS/MS	By matching	By MS/MS	By MS/MS	By MS/MS	By MS/MS	12.9	12.7	13.8	7.2	1.9	3.1	22.6	16.8
P08067	P08067	11	11	Cytochrome b-c1 complex subunit Rieske, mitochondrial	RIP1	sp|P08067|UCRI_YEAST Cytochrome b-c1 complex subunit Rieske, mitochondrial OS=Saccharomyces cerevisiae (strain ATCC 204508 / S288c) (Bakers yeast) OX=559292 GN=RIP1 PE=1 SV=1	1	4	3	5	8	7	7	10	10	9	4	3	5	8	7	7	10	10	9	50.2	50.2	50.2	23.365	215	0	267.66	By MS/MS	By MS/MS	By MS/MS	By MS/MS	By MS/MS	By MS/MS	By MS/MS	By MS/MS	By MS/MS	28.4	18.6	30.2	46	28.8	34.4	50.2	50.2
P08153	P08153	8	8	Transcriptional factor SWI5	SWI5	sp|P08153|SWI5_YEAST Transcriptional factor SWI5 OS=Saccharomyces cerevisiae (strain ATCC 204508 / S288c) (Bakers yeast) OX=559292 GN=SWI5 PE=1 SV=1	1	2	2	2	2	5	4	5	4	3	2	2	2	2	5	4	5	4	3	12.8	12.8	12.8	79.774	709	0	10.211	By MS/MS	By MS/MS	By MS/MS	By MS/MS	By MS/MS	By MS/MS	By MS/MS	By MS/MS	By matching	3.8	3.1	3.7	3	8.7	7.1	9.7	6.5
P08417	P08417	17	17	Fumarate hydratase, mitochondrial	FUM1	sp|P08417|FUMH_YEAST Fumarate hydratase, mitochondrial OS=Saccharomyces cerevisiae (strain ATCC 204508 / S288c) (Bakers yeast) OX=559292 GN=FUM1 PE=1 SV=2	1	9	8	5	10	8	6	12	12	12	9	8	5	10	8	6	12	12	12	42.2	42.2	42.2	53.151	488	0	186.61	By MS/MS	By MS/MS	By MS/MS	By MS/MS	By MS/MS	By MS/MS	By MS/MS	By MS/MS	By MS/MS	27.5	20.1	17	33.8	26.8	14.8	32.2	30.1
P08425	P08425	3	3	Phenylalanine--tRNA ligase, mitochondrial	MSF1	sp|P08425|SYFM_YEAST Phenylalanine--tRNA ligase, mitochondrial OS=Saccharomyces cerevisiae (strain ATCC 204508 / S288c) (Bakers yeast) OX=559292 GN=MSF1 PE=1 SV=3	1	1	0	1	0	0	0	3	1	2	1	0	1	0	0	0	3	1	2	6.6	6.6	6.6	54.828	469	0.0039008	1.7298	By MS/MS		By MS/MS				By MS/MS	By MS/MS	By MS/MS	2.3	0	2.3	0	0	0	6.6	2.3
P08432	P08432	5	5	Ornithine decarboxylase	SPE1	sp|P08432|DCOR_YEAST Ornithine decarboxylase OS=Saccharomyces cerevisiae (strain ATCC 204508 / S288c) (Bakers yeast) OX=559292 GN=SPE1 PE=1 SV=1	1	1	1	0	2	2	2	5	3	1	1	1	0	2	2	2	5	3	1	11.6	11.6	11.6	52.285	466	0	8.5236	By MS/MS	By MS/MS		By MS/MS	By MS/MS	By MS/MS	By MS/MS	By MS/MS	By MS/MS	2.4	2.4	0	4.5	5.2	5.2	11.6	6.9
P08456	P08456	6	6	CDP-diacylglycerol--serine O-phosphatidyltransferase	CHO1	sp|P08456|PSS_YEAST CDP-diacylglycerol--serine O-phosphatidyltransferase OS=Saccharomyces cerevisiae (strain ATCC 204508 / S288c) (Bakers yeast) OX=559292 GN=CHO1 PE=1 SV=3	1	2	2	1	2	3	2	6	6	3	2	2	1	2	3	2	6	6	3	25.4	25.4	25.4	30.804	276	0	71.379	By MS/MS	By MS/MS	By MS/MS	By MS/MS	By MS/MS	By MS/MS	By MS/MS	By MS/MS	By MS/MS	8.3	13	8.3	13	17.4	13	25.4	25.4
P08466	P08466	5	5	Mitochondrial nuclease	NUC1	sp|P08466|NUC1_YEAST Mitochondrial nuclease OS=Saccharomyces cerevisiae (strain ATCC 204508 / S288c) (Bakers yeast) OX=559292 GN=NUC1 PE=1 SV=1	1	3	3	2	2	3	1	2	3	4	3	3	2	2	3	1	2	3	4	19.8	19.8	19.8	37.209	329	0	30.456	By MS/MS	By MS/MS	By MS/MS	By MS/MS	By MS/MS	By MS/MS	By MS/MS	By MS/MS	By MS/MS	12.8	12.8	8.8	10	14	6.1	9.1	9.7
P08518	P08518	56	56	DNA-directed RNA polymerase II subunit RPB2	RPB2	sp|P08518|RPB2_YEAST DNA-directed RNA polymerase II subunit RPB2 OS=Saccharomyces cerevisiae (strain ATCC 204508 / S288c) (Bakers yeast) OX=559292 GN=RPB2 PE=1 SV=2	1	46	37	42	35	40	38	52	45	49	46	37	42	35	40	38	52	45	49	48	48	48	138.75	1224	0	323.31	By MS/MS	By MS/MS	By MS/MS	By MS/MS	By MS/MS	By MS/MS	By MS/MS	By MS/MS	By MS/MS	42.3	37.3	39.8	33.9	40.4	38	46.7	41.9
P08524	P08524	21	21	Farnesyl pyrophosphate synthase	ERG20	sp|P08524|FPPS_YEAST Farnesyl pyrophosphate synthase OS=Saccharomyces cerevisiae (strain ATCC 204508 / S288c) (Bakers yeast) OX=559292 GN=ERG20 PE=1 SV=2	1	13	11	11	13	10	11	18	16	17	13	11	11	13	10	11	18	16	17	58	58	58	40.483	352	0	323.31	By MS/MS	By MS/MS	By MS/MS	By MS/MS	By MS/MS	By MS/MS	By MS/MS	By MS/MS	By MS/MS	42.3	33.8	38.4	48	41.5	38.9	55.4	50.3
P08525	P08525	3	3	Cytochrome b-c1 complex subunit 8	QCR8	sp|P08525|QCR8_YEAST Cytochrome b-c1 complex subunit 8 OS=Saccharomyces cerevisiae (strain ATCC 204508 / S288c) (Bakers yeast) OX=559292 GN=QCR8 PE=1 SV=2	1	1	0	0	2	2	1	2	3	3	1	0	0	2	2	1	2	3	3	43.6	43.6	43.6	10.974	94	0	112.52	By matching			By MS/MS	By MS/MS	By MS/MS	By MS/MS	By MS/MS	By MS/MS	29.8	0	0	27.7	43.6	29.8	43.6	43.6
P08536	P08536	10	10	Sulfate adenylyltransferase	MET3	sp|P08536|MET3_YEAST Sulfate adenylyltransferase OS=Saccharomyces cerevisiae (strain ATCC 204508 / S288c) (Bakers yeast) OX=559292 GN=MET3 PE=1 SV=2	1	0	1	0	8	4	3	7	8	7	0	1	0	8	4	3	7	8	7	17.6	17.6	17.6	57.724	511	0	44.473		By matching		By MS/MS	By MS/MS	By MS/MS	By MS/MS	By MS/MS	By MS/MS	0	2	0	15.7	10.8	6.3	15.5	17.4
P08539	P08539	15	15	Guanine nucleotide-binding protein alpha-1 subunit	GPA1	sp|P08539|GPA1_YEAST Guanine nucleotide-binding protein alpha-1 subunit OS=Saccharomyces cerevisiae (strain ATCC 204508 / S288c) (Bakers yeast) OX=559292 GN=GPA1 PE=1 SV=3	1	7	3	4	4	5	4	10	7	5	7	3	4	4	5	4	10	7	5	37.3	37.3	37.3	54.075	472	0	36.596	By MS/MS	By MS/MS	By MS/MS	By MS/MS	By MS/MS	By MS/MS	By MS/MS	By MS/MS	By MS/MS	15.9	7.8	11	10.8	13.6	10.4	26.1	16.7
P08566	P08566	85	85	Pentafunctional AROM polypeptide;3-dehydroquinate synthase;3-phosphoshikimate 1-carboxyvinyltransferase;Shikimate kinase;3-dehydroquinate dehydratase;Shikimate dehydrogenase	ARO1	sp|P08566|ARO1_YEAST Pentafunctional AROM polypeptide OS=Saccharomyces cerevisiae (strain ATCC 204508 / S288c) (Bakers yeast) OX=559292 GN=ARO1 PE=1 SV=1	1	62	51	57	45	41	43	71	71	68	62	51	57	45	41	43	71	71	68	65.4	65.4	65.4	174.75	1588	0	323.31	By MS/MS	By MS/MS	By MS/MS	By MS/MS	By MS/MS	By MS/MS	By MS/MS	By MS/MS	By MS/MS	48.7	43.1	45.3	38.7	34.5	38.8	53.5	58.2
P08638	P08638	3	3	Regulatory protein LEU3	LEU3	sp|P08638|LEUR_YEAST Regulatory protein LEU3 OS=Saccharomyces cerevisiae (strain ATCC 204508 / S288c) (Bakers yeast) OX=559292 GN=LEU3 PE=1 SV=1	1	0	1	0	0	0	0	0	2	0	0	1	0	0	0	0	0	2	0	3.5	3.5	3.5	100.15	886	0.002551	2.0335		By MS/MS						By MS/MS		0	1.5	0	0	0	0	0	2
P08678	P08678	17	17	Adenylate cyclase	CYR1	sp|P08678|CYAA_YEAST Adenylate cyclase OS=Saccharomyces cerevisiae (strain ATCC 204508 / S288c) (Bakers yeast) OX=559292 GN=CYR1 PE=1 SV=2	1	12	4	10	4	5	6	12	14	11	12	4	10	4	5	6	12	14	11	10.3	10.3	10.3	227.83	2026	0	46.217	By MS/MS	By MS/MS	By MS/MS	By MS/MS	By MS/MS	By MS/MS	By MS/MS	By MS/MS	By MS/MS	7.3	2.7	6.2	2.3	3.7	4	7.6	8.7
P08679	P08679	14	12	Citrate synthase, peroxisomal	CIT2	sp|P08679|CISY2_YEAST Citrate synthase, peroxisomal OS=Saccharomyces cerevisiae (strain ATCC 204508 / S288c) (Bakers yeast) OX=559292 GN=CIT2 PE=1 SV=1	1	11	11	8	10	9	6	13	13	11	10	9	7	8	8	5	11	11	9	41.5	37.2	34.8	51.413	460	0	323.31	By MS/MS	By MS/MS	By MS/MS	By MS/MS	By MS/MS	By MS/MS	By MS/MS	By MS/MS	By MS/MS	32.8	34.8	23.9	32	28.9	18.3	38.7	38.7
P08964	P08964	25	25	Myosin-1	MYO1	sp|P08964|MYO1_YEAST Myosin-1 OS=Saccharomyces cerevisiae (strain ATCC 204508 / S288c) (Bakers yeast) OX=559292 GN=MYO1 PE=1 SV=3	1	12	10	11	7	9	13	20	13	8	12	10	11	7	9	13	20	13	8	17.3	17.3	17.3	223.63	1928	0	163.75	By MS/MS	By MS/MS	By MS/MS	By MS/MS	By MS/MS	By MS/MS	By MS/MS	By MS/MS	By MS/MS	7.7	6.2	7.7	4.8	5.4	8.4	13.8	9.8
P09032	P09032	8	8	Translation initiation factor eIF-2B subunit gamma	GCD1	sp|P09032|EI2BG_YEAST Translation initiation factor eIF-2B subunit gamma OS=Saccharomyces cerevisiae (strain ATCC 204508 / S288c) (Bakers yeast) OX=559292 GN=GCD1 PE=1 SV=3	1	4	4	3	4	3	3	5	6	2	4	4	3	4	3	3	5	6	2	16.3	16.3	16.3	65.699	578	0	61.267	By MS/MS	By MS/MS	By MS/MS	By MS/MS	By MS/MS	By MS/MS	By MS/MS	By MS/MS	By MS/MS	6.4	6.9	5.5	10	6.2	7.4	10.9	12.3
P09064	P09064	21	21	Eukaryotic translation initiation factor 2 subunit beta	SUI3	sp|P09064|IF2B_YEAST Eukaryotic translation initiation factor 2 subunit beta OS=Saccharomyces cerevisiae (strain ATCC 204508 / S288c) (Bakers yeast) OX=559292 GN=SUI3 PE=1 SV=2	1	11	11	7	11	7	11	12	14	13	11	11	7	11	7	11	12	14	13	70.9	70.9	70.9	31.574	285	0	221.12	By MS/MS	By MS/MS	By MS/MS	By MS/MS	By MS/MS	By MS/MS	By MS/MS	By MS/MS	By MS/MS	45.6	46	28.8	33.3	35.4	48.4	38.6	50.9
P09232	P09232	13	13	Cerevisin	PRB1	sp|P09232|PRTB_YEAST Cerevisin OS=Saccharomyces cerevisiae (strain ATCC 204508 / S288c) (Bakers yeast) OX=559292 GN=PRB1 PE=1 SV=1	1	8	11	7	9	9	8	11	11	10	8	11	7	9	9	8	11	11	10	18.3	18.3	18.3	69.621	635	0	237.23	By MS/MS	By MS/MS	By MS/MS	By MS/MS	By MS/MS	By MS/MS	By MS/MS	By MS/MS	By MS/MS	13.1	16.4	12.4	13.9	12.1	12.9	16.4	16.9
P09435	P09435	40	16	Heat shock protein SSA3	SSA3	sp|P09435|HSP73_YEAST Heat shock protein SSA3 OS=Saccharomyces cerevisiae (strain ATCC 204508 / S288c) (Bakers yeast) OX=559292 GN=SSA3 PE=1 SV=3	1	29	29	27	31	25	28	33	33	30	9	10	9	12	8	10	11	11	9	57	33.7	33.7	70.546	649	0	227.85	By MS/MS	By MS/MS	By MS/MS	By MS/MS	By MS/MS	By MS/MS	By MS/MS	By MS/MS	By MS/MS	45	43.6	40.2	45.3	40.5	44.7	47.8	48.2
P09436	P09436	78	78	Isoleucine--tRNA ligase, cytoplasmic	ILS1	sp|P09436|SYIC_YEAST Isoleucine--tRNA ligase, cytoplasmic OS=Saccharomyces cerevisiae (strain ATCC 204508 / S288c) (Bakers yeast) OX=559292 GN=ILS1 PE=1 SV=1	1	67	59	56	59	57	59	68	70	74	67	59	56	59	57	59	68	70	74	70.3	70.3	70.3	122.98	1072	0	323.31	By MS/MS	By MS/MS	By MS/MS	By MS/MS	By MS/MS	By MS/MS	By MS/MS	By MS/MS	By MS/MS	63.3	54.6	53.6	59	58.7	58.1	60.8	66.6
P09440	P09440	57	52	C-1-tetrahydrofolate synthase, mitochondrial;Methylenetetrahydrofolate dehydrogenase;Methenyltetrahydrofolate cyclohydrolase;Formyltetrahydrofolate synthetase	MIS1	sp|P09440|C1TM_YEAST C-1-tetrahydrofolate synthase, mitochondrial OS=Saccharomyces cerevisiae (strain ATCC 204508 / S288c) (Bakers yeast) OX=559292 GN=MIS1 PE=1 SV=1	1	40	28	34	31	28	35	46	46	47	35	23	31	27	27	31	41	42	42	63.8	61	61	106.22	975	0	323.31	By MS/MS	By MS/MS	By MS/MS	By MS/MS	By MS/MS	By MS/MS	By MS/MS	By MS/MS	By MS/MS	46.5	36.9	41.4	37	39.1	46.9	54.3	55.8
P09457	P09457	12	12	ATP synthase subunit 5, mitochondrial	ATP5	sp|P09457|ATPO_YEAST ATP synthase subunit 5, mitochondrial OS=Saccharomyces cerevisiae (strain ATCC 204508 / S288c) (Bakers yeast) OX=559292 GN=ATP5 PE=1 SV=1	1	7	6	9	11	11	10	9	12	11	7	6	9	11	11	10	9	12	11	63.7	63.7	63.7	22.814	212	0	77.899	By MS/MS	By MS/MS	By MS/MS	By MS/MS	By MS/MS	By MS/MS	By MS/MS	By MS/MS	By MS/MS	41.5	35.8	52.4	62.7	62.7	57.1	50	63.7
P09547	P09547	9	9	SWI/SNF chromatin-remodeling complex subunit SWI1	SWI1	sp|P09547|SWI1_YEAST SWI/SNF chromatin-remodeling complex subunit SWI1 OS=Saccharomyces cerevisiae (strain ATCC 204508 / S288c) (Bakers yeast) OX=559292 GN=SWI1 PE=1 SV=1	1	4	4	5	2	3	2	4	6	4	4	4	5	2	3	2	4	6	4	7.8	7.8	7.8	147.94	1314	0	54.173	By MS/MS	By MS/MS	By MS/MS	By MS/MS	By MS/MS	By MS/MS	By MS/MS	By MS/MS	By MS/MS	3.1	3.3	4	1.8	2.5	1.8	4	5.4
P09620	P09620	20	20	Pheromone-processing carboxypeptidase KEX1	KEX1	sp|P09620|KEX1_YEAST Pheromone-processing carboxypeptidase KEX1 OS=Saccharomyces cerevisiae (strain ATCC 204508 / S288c) (Bakers yeast) OX=559292 GN=KEX1 PE=1 SV=1	1	11	9	10	9	9	9	17	13	18	11	9	10	9	9	9	17	13	18	33.2	33.2	33.2	82.244	729	0	323.31	By MS/MS	By MS/MS	By MS/MS	By MS/MS	By MS/MS	By MS/MS	By MS/MS	By MS/MS	By MS/MS	20.7	16.9	18.7	15.2	16	17.7	28	29.9
P09624	P09624	30	30	Dihydrolipoyl dehydrogenase, mitochondrial	LPD1	sp|P09624|DLDH_YEAST Dihydrolipoyl dehydrogenase, mitochondrial OS=Saccharomyces cerevisiae (strain ATCC 204508 / S288c) (Bakers yeast) OX=559292 GN=LPD1 PE=1 SV=1	1	13	12	16	18	14	16	25	23	23	13	12	16	18	14	16	25	23	23	71.9	71.9	71.9	54.009	499	0	323.31	By MS/MS	By MS/MS	By MS/MS	By MS/MS	By MS/MS	By MS/MS	By MS/MS	By MS/MS	By MS/MS	36.3	32.3	40.7	50.1	37.1	43.5	61.1	54.5
P09733	P09733	21	14	Tubulin alpha-1 chain	TUB1	sp|P09733|TBA1_YEAST Tubulin alpha-1 chain OS=Saccharomyces cerevisiae (strain ATCC 204508 / S288c) (Bakers yeast) OX=559292 GN=TUB1 PE=1 SV=2	1	17	9	13	14	12	15	15	16	16	11	6	8	9	8	10	9	10	11	52.8	52.8	37.8	49.799	447	0	323.31	By MS/MS	By MS/MS	By MS/MS	By MS/MS	By MS/MS	By MS/MS	By MS/MS	By MS/MS	By MS/MS	41.4	30	31.5	37.6	37.8	39.6	44.7	42.7
P09734	P09734	15	8	Tubulin alpha-3 chain	TUB3	sp|P09734|TBA3_YEAST Tubulin alpha-3 chain OS=Saccharomyces cerevisiae (strain ATCC 204508 / S288c) (Bakers yeast) OX=559292 GN=TUB3 PE=1 SV=1	1	8	7	10	7	7	9	11	11	10	2	4	5	2	3	4	5	5	5	39.6	22.9	22.9	49.693	445	0	79.357	By MS/MS	By MS/MS	By MS/MS	By MS/MS	By MS/MS	By MS/MS	By MS/MS	By MS/MS	By MS/MS	21.1	23.6	31.5	22	23.6	28.8	35.7	34.4
P09798	P09798	3	3	Anaphase-promoting complex subunit CDC16	CDC16	sp|P09798|CDC16_YEAST Anaphase-promoting complex subunit CDC16 OS=Saccharomyces cerevisiae (strain ATCC 204508 / S288c) (Bakers yeast) OX=559292 GN=CDC16 PE=1 SV=1	1	0	1	0	1	2	0	0	1	0	0	1	0	1	2	0	0	1	0	4	4	4	94.991	840	0	4.2177		By MS/MS		By MS/MS	By MS/MS			By MS/MS		0	1.1	0	1.1	2.5	0	0	1.5
P09880	P09880	23	23	tRNA ligase	TRL1	sp|P09880|TRNL_YEAST tRNA ligase OS=Saccharomyces cerevisiae (strain ATCC 204508 / S288c) (Bakers yeast) OX=559292 GN=TRL1 PE=1 SV=1	1	13	8	13	9	10	8	16	11	15	13	8	13	9	10	8	16	11	15	30.2	30.2	30.2	95.336	827	0	60.618	By MS/MS	By MS/MS	By MS/MS	By MS/MS	By MS/MS	By MS/MS	By MS/MS	By MS/MS	By MS/MS	19.3	13.4	17.2	12.5	15.5	11	22.6	15.8
P09938	P09938	24	24	Ribonucleoside-diphosphate reductase small chain 1	RNR2	sp|P09938|RIR2_YEAST Ribonucleoside-diphosphate reductase small chain 1 OS=Saccharomyces cerevisiae (strain ATCC 204508 / S288c) (Bakers yeast) OX=559292 GN=RNR2 PE=1 SV=2	1	17	16	13	17	15	14	19	20	19	17	16	13	17	15	14	19	20	19	50.9	50.9	50.9	46.147	399	0	323.31	By MS/MS	By MS/MS	By MS/MS	By MS/MS	By MS/MS	By MS/MS	By MS/MS	By MS/MS	By MS/MS	41.9	42.6	39.1	47.1	38.6	36.6	47.1	50.1
P09950	P09950	12	12	5-aminolevulinate synthase, mitochondrial	HEM1	sp|P09950|HEM1_YEAST 5-aminolevulinate synthase, mitochondrial OS=Saccharomyces cerevisiae (strain ATCC 204508 / S288c) (Bakers yeast) OX=559292 GN=HEM1 PE=1 SV=1	1	4	1	2	5	1	5	7	10	7	4	1	2	5	1	5	7	10	7	31.2	31.2	31.2	59.362	548	0	51.031	By MS/MS	By MS/MS	By MS/MS	By MS/MS	By MS/MS	By MS/MS	By MS/MS	By MS/MS	By MS/MS	10.6	2.4	4.2	12.6	2.4	13.7	20.8	26.6
P09959	P09959	22	22	Regulatory protein SWI6	SWI6	sp|P09959|SWI6_YEAST Regulatory protein SWI6 OS=Saccharomyces cerevisiae (strain ATCC 204508 / S288c) (Bakers yeast) OX=559292 GN=SWI6 PE=1 SV=1	1	11	11	13	8	7	9	18	19	14	11	11	13	8	7	9	18	19	14	32.1	32.1	32.1	90.559	803	0	180.33	By MS/MS	By MS/MS	By MS/MS	By MS/MS	By MS/MS	By MS/MS	By MS/MS	By MS/MS	By MS/MS	15.8	14.7	18.7	11.1	12	14.7	27.4	25
P0C074	P0C074	1	1	RDS3 complex subunit 10	YSF3	sp|P0C074|YSF3_YEAST RDS3 complex subunit 10 OS=Saccharomyces cerevisiae (strain ATCC 204508 / S288c) (Bakers yeast) OX=559292 GN=YSF3 PE=1 SV=1	1	0	0	0	1	1	0	0	1	0	0	0	0	1	1	0	0	1	0	24.7	24.7	24.7	10.027	85	0	12.989				By matching	By MS/MS			By MS/MS		0	0	0	24.7	24.7	0	0	24.7
Q3E792;P0C0T4	Q3E792;P0C0T4	12;12	12;12	40S ribosomal protein S25-A;40S ribosomal protein S25-B	RPS25A;RPS25B	sp|Q3E792|RS25A_YEAST 40S ribosomal protein S25-A OS=Saccharomyces cerevisiae (strain ATCC 204508 / S288c) (Bakers yeast) OX=559292 GN=RPS25A PE=1 SV=1;sp|P0C0T4|RS25B_YEAST 40S ribosomal protein S25-B OS=Saccharomyces cerevisiae (strain ATCC 204508 / S28	2	9	5	9	10	9	9	9	11	9	9	5	9	10	9	9	9	11	9	61.1	61.1	61.1	12.039	108	0	298.57	By MS/MS	By MS/MS	By MS/MS	By MS/MS	By MS/MS	By MS/MS	By MS/MS	By MS/MS	By MS/MS	43.5	29.6	44.4	52.8	44.4	52.8	51.9	61.1
P0C0V8	P0C0V8	8	1	40S ribosomal protein S21-A	RPS21A	sp|P0C0V8|RS21A_YEAST 40S ribosomal protein S21-A OS=Saccharomyces cerevisiae (strain ATCC 204508 / S288c) (Bakers yeast) OX=559292 GN=RPS21A PE=1 SV=1	1	5	6	7	8	7	7	7	6	8	1	1	1	1	1	1	1	1	1	82.8	18.4	18.4	9.7457	87	0	26.386	By MS/MS	By MS/MS	By MS/MS	By MS/MS	By MS/MS	By MS/MS	By MS/MS	By MS/MS	By MS/MS	60.9	73.6	81.6	82.8	81.6	81.6	70.1	62.1
Q3E757;P0C0W9	Q3E757;P0C0W9	12;12	12;12	60S ribosomal protein L11-B;60S ribosomal protein L11-A	RPL11B;RPL11A	sp|Q3E757|RL11B_YEAST 60S ribosomal protein L11-B OS=Saccharomyces cerevisiae (strain ATCC 204508 / S288c) (Bakers yeast) OX=559292 GN=RPL11B PE=1 SV=3;sp|P0C0W9|RL11A_YEAST 60S ribosomal protein L11-A OS=Saccharomyces cerevisiae (strain ATCC 204508 / S28	2	8	9	8	10	11	9	10	10	10	8	9	8	10	11	9	10	10	10	66.7	66.7	66.7	19.749	174	0	281.34	By MS/MS	By MS/MS	By MS/MS	By MS/MS	By MS/MS	By MS/MS	By MS/MS	By MS/MS	By MS/MS	51.7	53.4	51.7	64.9	64.9	51.7	63.8	64.9
P0C0X0	P0C0X0	6	1	40S ribosomal protein S28-B	RPS28B	sp|P0C0X0|RS28B_YEAST 40S ribosomal protein S28-B OS=Saccharomyces cerevisiae (strain ATCC 204508 / S288c) (Bakers yeast) OX=559292 GN=RPS28B PE=1 SV=1	1	4	5	4	5	4	4	6	5	5	0	1	0	0	0	0	1	0	1	64.2	16.4	16.4	7.5647	67	0	3.1572	By matching	By MS/MS	By matching	By matching	By matching	By matching	By MS/MS	By matching	By MS/MS	47.8	53.7	47.8	58.2	47.8	44.8	64.2	58.2
P0C2H7;P0C2H6	P0C2H7;P0C2H6	10;10	10;10	60S ribosomal protein L27-B;60S ribosomal protein L27-A	RPL27B;RPL27A	sp|P0C2H7|RL27B_YEAST 60S ribosomal protein L27-B OS=Saccharomyces cerevisiae (strain ATCC 204508 / S288c) (Bakers yeast) OX=559292 GN=RPL27B PE=1 SV=1;sp|P0C2H6|RL27A_YEAST 60S ribosomal protein L27-A OS=Saccharomyces cerevisiae (strain ATCC 204508 / S28	2	9	7	8	7	8	7	10	7	8	9	7	8	7	8	7	10	7	8	60.3	60.3	60.3	15.505	136	0	320.5	By MS/MS	By MS/MS	By MS/MS	By MS/MS	By MS/MS	By MS/MS	By MS/MS	By MS/MS	By MS/MS	53.7	50	52.9	47.8	52.9	50	60.3	52.2
P0C2H8	P0C2H8	13	1	60S ribosomal protein L31-A	RPL31A	sp|P0C2H8|RL31A_YEAST 60S ribosomal protein L31-A OS=Saccharomyces cerevisiae (strain ATCC 204508 / S288c) (Bakers yeast) OX=559292 GN=RPL31A PE=1 SV=1	1	11	11	11	12	11	10	12	11	11	1	1	1	1	1	1	1	1	1	72.6	72.6	8	12.953	113	0	323.31	By MS/MS	By MS/MS	By MS/MS	By MS/MS	By MS/MS	By MS/MS	By MS/MS	By MS/MS	By MS/MS	62.8	62.8	61.9	62.8	61.9	61.1	72.6	61.9
P0C2H9	P0C2H9	13	1	60S ribosomal protein L31-B	RPL31B	sp|P0C2H9|RL31B_YEAST 60S ribosomal protein L31-B OS=Saccharomyces cerevisiae (strain ATCC 204508 / S288c) (Bakers yeast) OX=559292 GN=RPL31B PE=1 SV=1	1	11	11	11	12	11	10	12	11	11	1	1	1	1	1	1	1	1	1	72.6	8	8	12.967	113	0.00085911	2.2242	By MS/MS	By MS/MS	By MS/MS	By MS/MS	By MS/MS	By MS/MS	By MS/MS	By MS/MS	By MS/MS	62.8	62.8	61.9	62.8	61.9	61.1	72.6	61.9
P0C2I6	P0C2I6	60	0	Transposon Ty1-LR3 Gag-Pol polyprotein;Capsid protein;Ty1 protease;Integrase;Reverse transcriptase/ribonuclease H	TY1B-LR3	sp|P0C2I6|YL13B_YEAST Transposon Ty1-LR3 Gag-Pol polyprotein OS=Saccharomyces cerevisiae (strain ATCC 204508 / S288c) (Bakers yeast) OX=559292 GN=TY1B-LR3 PE=3 SV=1	1	36	36	39	35	31	36	55	51	49	0	0	0	0	0	0	0	0	0	41.7	1.5	0	198.4	1755	0.0030968	1.9109	By matching	By matching	By matching	By matching	By matching	By MS/MS	By MS/MS	By MS/MS	By matching	27.9	25.1	27.1	28.3	22.7	26.3	38.8	37.4
P0C2I9	P0C2I9	64	0	Transposon Ty1-PR1 Gag-Pol polyprotein;Capsid protein;Ty1 protease;Integrase;Reverse transcriptase/ribonuclease H	TY1B-PR1	sp|P0C2I9|YP12B_YEAST Transposon Ty1-PR1 Gag-Pol polyprotein OS=Saccharomyces cerevisiae (strain ATCC 204508 / S288c) (Bakers yeast) OX=559292 GN=TY1B-PR1 PE=3 SV=1	1	38	39	43	35	33	36	57	55	53	0	0	0	0	0	0	0	0	0	42.3	0.7	0	198.57	1755	0	2.7012	By MS/MS	By MS/MS	By MS/MS	By MS/MS	By MS/MS	By MS/MS	By MS/MS	By matching	By MS/MS	28.8	26.5	29.8	25	24.3	26.4	37.7	38
P0C2J0;Q04711;P0C2I2;O13535	P0C2J0;Q04711;P0C2I2;O13535	61;60;58;54	0;0;0;0	Transposon Ty1-PR2 Gag-Pol polyprotein;Capsid protein;Ty1 protease;Integrase;Reverse transcriptase/ribonuclease H;Transposon Ty1-ML1 Gag-Pol polyprotein;Capsid protein;Ty1 protease;Integrase;Reverse transcriptase/ribonuclease H;Transposon Ty1-DR5 Gag-Pol polyprotein;Capsid protein;Ty1 protease;Integrase;Reverse transcriptase/ribonuclease H;Transposon Ty1-H Gag-Pol polyprotein;Capsid protein;Ty1 p…	TY1B-PR2;TY1B-ML1;TY1B-DR5;TY1B-H	sp|P0C2J0|YP13B_YEAST Transposon Ty1-PR2 Gag-Pol polyprotein OS=Saccharomyces cerevisiae (strain ATCC 204508 / S288c) (Bakers yeast) OX=559292 GN=TY1B-PR2 PE=3 SV=1;sp|Q04711|YM11B_YEAST Transposon Ty1-ML1 Gag-Pol polyprotein OS=Saccharomyces cerevisiae (	4	35	37	40	33	33	35	55	53	47	0	0	0	0	0	0	0	0	0	40.8	1.9	0	198.64	1756	0	44.178	By MS/MS	By MS/MS	By matching	By MS/MS	By MS/MS	By MS/MS	By MS/MS	By MS/MS	By matching	26.7	25.7	27.5	23.9	24.3	25.7	36.2	37.6
P0C5R9	P0C5R9	1	1	Uncharacterized protein YPR170W-B	YPR170W-B	sp|P0C5R9|YP17B_YEAST Uncharacterized protein YPR170W-B OS=Saccharomyces cerevisiae (strain ATCC 204508 / S288c) (Bakers yeast) OX=559292 GN=SGD:S000028515 PE=3 SV=1	1	1	1	1	1	1	1	1	1	1	1	1	1	1	1	1	1	1	1	9.4	9.4	9.4	9.3609	85	0.0097693	1.2853	By MS/MS	By MS/MS	By MS/MS	By MS/MS	By MS/MS	By MS/MS	By MS/MS	By MS/MS	By MS/MS	9.4	9.4	9.4	9.4	9.4	9.4	9.4	9.4
P0CE11;P40107	P0CE11;P40107	1;1	1;1	Probable GDP-mannose transporter 2;GDP-mannose transporter 1	HVG1;VRG4	sp|P0CE11|GMT2_YEAST Probable GDP-mannose transporter 2 OS=Saccharomyces cerevisiae (strain ATCC 204508 / S288c) (Bakers yeast) OX=559292 GN=HVG1 PE=3 SV=1;sp|P40107|GMT1_YEAST GDP-mannose transporter 1 OS=Saccharomyces cerevisiae (strain ATCC 204508 / S2	2	0	0	0	0	0	0	1	1	0	0	0	0	0	0	0	1	1	0	6	6	6	27.687	249	0	2.5577							By MS/MS	By MS/MS		0	0	0	0	0	0	6	6
P0CS90	P0CS90	50	42	Heat shock protein SSC1, mitochondrial	SSC1	sp|P0CS90|HSP77_YEAST Heat shock protein SSC1, mitochondrial OS=Saccharomyces cerevisiae (strain ATCC 204508 / S288c) (Bakers yeast) OX=559292 GN=SSC1 PE=1 SV=1	1	47	43	36	37	35	38	43	42	45	39	35	29	29	29	30	36	35	37	63.1	63.1	53.4	70.627	654	0	323.31	By MS/MS	By MS/MS	By MS/MS	By MS/MS	By MS/MS	By MS/MS	By MS/MS	By MS/MS	By MS/MS	57.8	56.6	50.2	47.2	52	47.1	57	56.1
P0CT04	P0CT04	4	4	Protease B inhibitor 2	PBI2	sp|P0CT04|IPB2_YEAST Protease B inhibitor 2 OS=Saccharomyces cerevisiae (strain ATCC 204508 / S288c) (Bakers yeast) OX=559292 GN=PBI2 PE=1 SV=1	1	1	0	0	0	0	0	3	2	0	1	0	0	0	0	0	3	2	0	72	72	72	8.5897	75	0	53.507	By MS/MS						By MS/MS	By MS/MS		10.7	0	0	0	0	0	61.3	34.7
P42222;P0CX11;P0CX10	P42222;P0CX11;P0CX10	3;3;3	3;3;3	Enolase-related protein 3;Enolase-related protein 2;Enolase-related protein 1	ERR3;ERR2;ERR1	sp|P42222|ERR3_YEAST Enolase-related protein 3 OS=Saccharomyces cerevisiae (strain ATCC 204508 / S288c) (Bakers yeast) OX=559292 GN=ERR3 PE=3 SV=2;sp|P0CX11|ERR2_YEAST Enolase-related protein 2 OS=Saccharomyces cerevisiae (strain ATCC 204508 / S288c) (Bak	3	1	2	1	0	0	0	2	2	0	1	2	1	0	0	0	2	2	0	9.4	9.4	9.4	47.312	437	0	4.6025	By MS/MS	By MS/MS	By MS/MS				By MS/MS	By MS/MS		3.2	5.9	3.2	0	0	0	6.6	6.6
Q99208;Q07888;P0CX20;P0CX21;P0CX22;P40105;Q03099;P0CX15;P53819;P40889;P40434;O13559;P0CX14;Q3E7X8;Q08995;P38721;Q7M4S9;P38900;P43538;Q08994;Q3E7Y5;P38899;P38722;O13556;Q3E7Y4;P43539	Q99208;Q07888;P0CX20;P0CX21;P0CX22;P40105;Q03099;P0CX15;P53819;P40889;P40434;O13559;P0CX14;Q3E7X8;Q08995;P38721;Q7M4S9;P38900	6;6;6;6;6;6;6;5;5;5;5;5;5;5;5;4;3;3;2;1;1;1;1;1;1;1	6;6;6;6;6;6;6;5;5;5;5;5;5;5;5;4;3;3;2;1;1;1;1;1;1;1	Y element ATP-dependent helicase YLL066C;Y element ATP-dependent helicase YLL067C;Y element ATP-dependent helicase protein 1 copy 1;Y element ATP-dependent helicase protein 1 copy 5;Y element ATP-dependent helicase protein 1 copy 8;Y element ATP-dependent helicase protein 1 copy 2;Y element ATP-dependent helicase YML133C;Y element ATP-dependent helicase protein 1 copy 7;Y element ATP-dependent he…	YRF1-1;YRF1-5;YRF1-8;YRF1-2;YRF1-7;YRF1-6;YIL177C;YRF1-4;YRF1-3;YEL077C;YPR204W;YHL050C;YBL113C;YHR219W	sp|Q99208|YL066_YEAST Y element ATP-dependent helicase YLL066C OS=Saccharomyces cerevisiae (strain ATCC 204508 / S288c) (Bakers yeast) OX=559292 GN=SGD:S000003989 PE=2 SV=2;sp|Q07888|YL067_YEAST Y element ATP-dependent helicase YLL067C OS=Saccharomyces	26	2	2	0	0	1	1	1	1	3	2	2	0	0	1	1	1	1	3	6.6	6.6	6.6	155.4	1374	0	9.9311	By MS/MS	By MS/MS			By MS/MS	By MS/MS	By MS/MS	By MS/MS	By MS/MS	2.7	1.7	0	0	0.9	0.9	1.7	1.4
P0CX24;P0CX23	P0CX24;P0CX23	19;19	19;19	60S ribosomal protein L20-B;60S ribosomal protein L20-A	RPL20B;RPL20A	sp|P0CX24|RL20B_YEAST 60S ribosomal protein L20-B OS=Saccharomyces cerevisiae (strain ATCC 204508 / S288c) (Bakers yeast) OX=559292 GN=RPL20B PE=1 SV=1;sp|P0CX23|RL20A_YEAST 60S ribosomal protein L20-A OS=Saccharomyces cerevisiae (strain ATCC 204508 / S28	2	15	12	12	15	13	12	17	16	14	15	12	12	15	13	12	17	16	14	72.1	72.1	72.1	20.437	172	0	323.31	By MS/MS	By MS/MS	By MS/MS	By MS/MS	By MS/MS	By MS/MS	By MS/MS	By MS/MS	By MS/MS	60.5	55.8	52.3	61.6	55.8	54.1	64	61.6
P0CX26;P0CX25	P0CX26;P0CX25	9;9	9;9	60S ribosomal protein L43-B;60S ribosomal protein L43-A	RPL43B;RPL43A	sp|P0CX26|RL43B_YEAST 60S ribosomal protein L43-B OS=Saccharomyces cerevisiae (strain ATCC 204508 / S288c) (Bakers yeast) OX=559292 GN=RPL43B PE=1 SV=1;sp|P0CX25|RL43A_YEAST 60S ribosomal protein L43-A OS=Saccharomyces cerevisiae (strain ATCC 204508 / S28	2	6	4	6	6	5	6	8	8	5	6	4	6	6	5	6	8	8	5	65.2	65.2	65.2	10.091	92	0	272.46	By MS/MS	By MS/MS	By MS/MS	By MS/MS	By MS/MS	By MS/MS	By MS/MS	By MS/MS	By MS/MS	54.3	42.4	62	62	60.9	62	64.1	64.1
P0CX28;P0CX27	P0CX28;P0CX27	5;5	5;5	60S ribosomal protein L42-B;60S ribosomal protein L42-A	RPL42B;RPL42A	sp|P0CX28|RL44B_YEAST 60S ribosomal protein L42-B OS=Saccharomyces cerevisiae (strain ATCC 204508 / S288c) (Bakers yeast) OX=559292 GN=RPL42B PE=1 SV=1;sp|P0CX27|RL44A_YEAST 60S ribosomal protein L42-A OS=Saccharomyces cerevisiae (strain ATCC 204508 / S28	2	2	3	5	4	5	5	4	3	5	2	3	5	4	5	5	4	3	5	24.5	24.5	24.5	12.211	106	0	9.4532	By MS/MS	By MS/MS	By MS/MS	By MS/MS	By MS/MS	By MS/MS	By MS/MS	By MS/MS	By MS/MS	8.5	16	24.5	17	24.5	24.5	24.5	16
P0CX30;P0CX29	P0CX30;P0CX29	9;9	9;9	40S ribosomal protein S23-B;40S ribosomal protein S23-A	RPS23B;RPS23A	sp|P0CX30|RS23B_YEAST 40S ribosomal protein S23-B OS=Saccharomyces cerevisiae (strain ATCC 204508 / S288c) (Bakers yeast) OX=559292 GN=RPS23B PE=1 SV=1;sp|P0CX29|RS23A_YEAST 40S ribosomal protein S23-A OS=Saccharomyces cerevisiae (strain ATCC 204508 / S28	2	6	5	6	7	6	6	7	7	8	6	5	6	7	6	6	7	7	8	51.7	51.7	51.7	16.038	145	0	99.132	By MS/MS	By MS/MS	By MS/MS	By MS/MS	By MS/MS	By MS/MS	By MS/MS	By MS/MS	By MS/MS	42.8	16.6	42.8	43.4	38.6	46.2	42.8	42.8
P0CX32;P0CX31	P0CX32;P0CX31	19;19	19;19	40S ribosomal protein S24-B;40S ribosomal protein S24-A	RPS24B;RPS24A	sp|P0CX32|RS24B_YEAST 40S ribosomal protein S24-B OS=Saccharomyces cerevisiae (strain ATCC 204508 / S288c) (Bakers yeast) OX=559292 GN=RPS24B PE=1 SV=1;sp|P0CX31|RS24A_YEAST 40S ribosomal protein S24-A OS=Saccharomyces cerevisiae (strain ATCC 204508 / S28	2	16	14	16	13	14	12	18	17	15	16	14	16	13	14	12	18	17	15	71.1	71.1	71.1	15.329	135	0	252.36	By MS/MS	By MS/MS	By MS/MS	By MS/MS	By MS/MS	By MS/MS	By MS/MS	By MS/MS	By MS/MS	71.1	60.7	71.1	64.4	64.4	64.4	65.9	71.1
P0CX34;P0CX33	P0CX34;P0CX33	6;6	6;6	40S ribosomal protein S30-B;40S ribosomal protein S30-A	RPS30B;RPS30A	sp|P0CX34|RS30B_YEAST 40S ribosomal protein S30-B OS=Saccharomyces cerevisiae (strain ATCC 204508 / S288c) (Bakers yeast) OX=559292 GN=RPS30B PE=1 SV=1;sp|P0CX33|RS30A_YEAST 40S ribosomal protein S30-A OS=Saccharomyces cerevisiae (strain ATCC 204508 / S28	2	3	3	1	1	1	2	5	5	2	3	3	1	1	1	2	5	5	2	44.4	44.4	44.4	7.1184	63	0	45.385	By MS/MS	By MS/MS	By MS/MS	By MS/MS	By MS/MS	By MS/MS	By MS/MS	By MS/MS	By MS/MS	30.2	31.7	17.5	17.5	17.5	17.5	42.9	33.3
P0CX36;P0CX35	P0CX36;P0CX35	37;37	37;37	40S ribosomal protein S4-B;40S ribosomal protein S4-A	RPS4B;RPS4A	sp|P0CX36|RS4B_YEAST 40S ribosomal protein S4-B OS=Saccharomyces cerevisiae (strain ATCC 204508 / S288c) (Bakers yeast) OX=559292 GN=RPS4B PE=1 SV=1;sp|P0CX35|RS4A_YEAST 40S ribosomal protein S4-A OS=Saccharomyces cerevisiae (strain ATCC 204508 / S288c) (	2	30	28	27	31	30	29	33	34	30	30	28	27	31	30	29	33	34	30	81.6	81.6	81.6	29.41	261	0	323.31	By MS/MS	By MS/MS	By MS/MS	By MS/MS	By MS/MS	By MS/MS	By MS/MS	By MS/MS	By MS/MS	72.8	72.8	69.3	75.5	74.3	74.3	78.2	78.5
P0CX38;P0CX37	P0CX38;P0CX37	22;22	22;22	40S ribosomal protein S6-B;40S ribosomal protein S6-A	RPS6B;RPS6A	sp|P0CX38|RS6B_YEAST 40S ribosomal protein S6-B OS=Saccharomyces cerevisiae (strain ATCC 204508 / S288c) (Bakers yeast) OX=559292 GN=RPS6B PE=1 SV=1;sp|P0CX37|RS6A_YEAST 40S ribosomal protein S6-A OS=Saccharomyces cerevisiae (strain ATCC 204508 / S288c) (	2	19	16	15	19	17	16	20	20	19	19	16	15	19	17	16	20	20	19	58.1	58.1	58.1	26.996	236	0	323.31	By MS/MS	By MS/MS	By MS/MS	By MS/MS	By MS/MS	By MS/MS	By MS/MS	By MS/MS	By MS/MS	52.1	51.3	50.4	57.6	51.3	50.8	57.6	52.1
P0CX40;P0CX39	P0CX40;P0CX39	12;12	12;12	40S ribosomal protein S8-B;40S ribosomal protein S8-A	RPS8B;RPS8A	sp|P0CX40|RS8B_YEAST 40S ribosomal protein S8-B OS=Saccharomyces cerevisiae (strain ATCC 204508 / S288c) (Bakers yeast) OX=559292 GN=RPS8B PE=1 SV=1;sp|P0CX39|RS8A_YEAST 40S ribosomal protein S8-A OS=Saccharomyces cerevisiae (strain ATCC 204508 / S288c) (	2	9	9	10	10	11	10	10	12	9	9	9	10	10	11	10	10	12	9	58	58	58	22.489	200	0	323.31	By MS/MS	By MS/MS	By MS/MS	By MS/MS	By MS/MS	By MS/MS	By MS/MS	By MS/MS	By MS/MS	49.5	44.5	49.5	55	57.5	49.5	49.5	58
P0CX42;P0CX41	P0CX42;P0CX41	10;10	10;10	60S ribosomal protein L23-B;60S ribosomal protein L23-A	RPL23B;RPL23A	sp|P0CX42|RL23B_YEAST 60S ribosomal protein L23-B OS=Saccharomyces cerevisiae (strain ATCC 204508 / S288c) (Bakers yeast) OX=559292 GN=RPL23B PE=1 SV=1;sp|P0CX41|RL23A_YEAST 60S ribosomal protein L23-A OS=Saccharomyces cerevisiae (strain ATCC 204508 / S28	2	9	9	8	9	6	8	8	10	7	9	9	8	9	6	8	8	10	7	50.4	50.4	50.4	14.473	137	0	299.42	By MS/MS	By MS/MS	By MS/MS	By MS/MS	By MS/MS	By MS/MS	By MS/MS	By MS/MS	By MS/MS	46.7	46.7	49.6	46.7	40.1	46.7	46.7	50.4
P0CX44;P0CX43	P0CX44;P0CX43	20;20	20;20	60S ribosomal protein L1-B;60S ribosomal protein L1-A	RPL1B;RPL1A	sp|P0CX44|RL1B_YEAST 60S ribosomal protein L1-B OS=Saccharomyces cerevisiae (strain ATCC 204508 / S288c) (Bakers yeast) OX=559292 GN=RPL1B PE=1 SV=1;sp|P0CX43|RL1A_YEAST 60S ribosomal protein L1-A OS=Saccharomyces cerevisiae (strain ATCC 204508 / S288c) (	2	15	15	14	15	16	15	19	15	16	15	15	14	15	16	15	19	15	16	67.7	67.7	67.7	24.485	217	0	323.31	By MS/MS	By MS/MS	By MS/MS	By MS/MS	By MS/MS	By MS/MS	By MS/MS	By MS/MS	By MS/MS	53	53	49.3	49.3	53	49.3	61.8	52.5
P0CX46;P0CX45	P0CX46;P0CX45	20;20	20;20	60S ribosomal protein L2-B;60S ribosomal protein L2-A	RPL2B;RPL2A	sp|P0CX46|RL2B_YEAST 60S ribosomal protein L2-B OS=Saccharomyces cerevisiae (strain ATCC 204508 / S288c) (Bakers yeast) OX=559292 GN=RPL2B PE=1 SV=1;sp|P0CX45|RL2A_YEAST 60S ribosomal protein L2-A OS=Saccharomyces cerevisiae (strain ATCC 204508 / S288c) (	2	18	17	17	16	14	17	17	18	18	18	17	17	16	14	17	17	18	18	72.8	72.8	72.8	27.408	254	0	323.31	By MS/MS	By MS/MS	By MS/MS	By MS/MS	By MS/MS	By MS/MS	By MS/MS	By MS/MS	By MS/MS	66.9	63	63	58.3	57.5	58.7	68.1	65
P0CX48;P0CX47	P0CX48;P0CX47	13;13	13;13	40S ribosomal protein S11-B;40S ribosomal protein S11-A	RPS11B;RPS11A	sp|P0CX48|RS11B_YEAST 40S ribosomal protein S11-B OS=Saccharomyces cerevisiae (strain ATCC 204508 / S288c) (Bakers yeast) OX=559292 GN=RPS11B PE=1 SV=1;sp|P0CX47|RS11A_YEAST 40S ribosomal protein S11-A OS=Saccharomyces cerevisiae (strain ATCC 204508 / S28	2	10	10	10	8	10	10	13	13	10	10	10	10	8	10	10	13	13	10	62.8	62.8	62.8	17.749	156	0	169.22	By MS/MS	By MS/MS	By MS/MS	By MS/MS	By MS/MS	By MS/MS	By MS/MS	By MS/MS	By MS/MS	59.6	59.6	59.6	41	55.8	59.6	62.8	62.8
P0CX50;P0CX49	P0CX50;P0CX49	11;11	11;11	60S ribosomal protein L18-B;60S ribosomal protein L18-A	RPL18B;RPL18A	sp|P0CX50|RL18B_YEAST 60S ribosomal protein L18-B OS=Saccharomyces cerevisiae (strain ATCC 204508 / S288c) (Bakers yeast) OX=559292 GN=RPL18B PE=1 SV=1;sp|P0CX49|RL18A_YEAST 60S ribosomal protein L18-A OS=Saccharomyces cerevisiae (strain ATCC 204508 / S28	2	8	7	9	9	8	9	11	10	10	8	7	9	9	8	9	11	10	10	46.2	46.2	46.2	20.563	186	0	110.09	By MS/MS	By MS/MS	By MS/MS	By MS/MS	By MS/MS	By MS/MS	By MS/MS	By MS/MS	By MS/MS	40.3	36.6	44.1	44.1	40.3	44.1	46.2	44.1
P0CX52;P0CX51	P0CX52;P0CX51	18;18	18;18	40S ribosomal protein S16-B;40S ribosomal protein S16-A	RPS16B;RPS16A	sp|P0CX52|RS16B_YEAST 40S ribosomal protein S16-B OS=Saccharomyces cerevisiae (strain ATCC 204508 / S288c) (Bakers yeast) OX=559292 GN=RPS16B PE=1 SV=1;sp|P0CX51|RS16A_YEAST 40S ribosomal protein S16-A OS=Saccharomyces cerevisiae (strain ATCC 204508 / S28	2	14	14	15	14	13	17	17	16	15	14	14	15	14	13	17	17	16	15	80.4	80.4	80.4	15.847	143	0	323.31	By MS/MS	By MS/MS	By MS/MS	By MS/MS	By MS/MS	By MS/MS	By MS/MS	By MS/MS	By MS/MS	71.3	76.9	70.6	74.1	67.8	77.6	80.4	76.9
P0CX54;P0CX53	P0CX54;P0CX53	16;16	16;16	60S ribosomal protein L12-B;60S ribosomal protein L12-A	RPL12B;RPL12A	sp|P0CX54|RL12B_YEAST 60S ribosomal protein L12-B OS=Saccharomyces cerevisiae (strain ATCC 204508 / S288c) (Bakers yeast) OX=559292 GN=RPL12B PE=1 SV=1;sp|P0CX53|RL12A_YEAST 60S ribosomal protein L12-A OS=Saccharomyces cerevisiae (strain ATCC 204508 / S28	2	11	14	14	14	13	11	15	13	14	11	14	14	14	13	11	15	13	14	75.2	75.2	75.2	17.822	165	0	323.31	By MS/MS	By MS/MS	By MS/MS	By MS/MS	By MS/MS	By MS/MS	By MS/MS	By MS/MS	By MS/MS	64.2	70.3	70.9	69.1	69.1	64.2	73.3	68.5
P0CX56;P0CX55	P0CX56;P0CX55	20;20	20;20	40S ribosomal protein S18-B;40S ribosomal protein S18-A	RPS18B;RPS18A	sp|P0CX56|RS18B_YEAST 40S ribosomal protein S18-B OS=Saccharomyces cerevisiae (strain ATCC 204508 / S288c) (Bakers yeast) OX=559292 GN=RPS18B PE=1 SV=1;sp|P0CX55|RS18A_YEAST 40S ribosomal protein S18-A OS=Saccharomyces cerevisiae (strain ATCC 204508 / S28	2	16	15	15	17	15	14	15	18	17	16	15	15	17	15	14	15	18	17	78.1	78.1	78.1	17.037	146	0	323.31	By MS/MS	By MS/MS	By MS/MS	By MS/MS	By MS/MS	By MS/MS	By MS/MS	By MS/MS	By MS/MS	72.6	77.4	72.6	73.3	72.6	72.6	72.6	78.1
P0CX73;P0CX72;P0CX71;P0CX70;Q6Q5H1;P0C2I8	P0CX73;P0CX72;P0CX71;P0CX70;Q6Q5H1;P0C2I8	16;16;16;16;15;15	0;0;0;0;0;0	Transposon Ty1-PL Gag polyprotein;Capsid protein;Gag-p4;Transposon Ty1-LR2 Gag polyprotein;Capsid protein;Gag-p4;Transposon Ty1-ER1 Gag polyprotein;Capsid protein;Gag-p4;Transposon Ty1-DR6 Gag polyprotein;Capsid protein;Gag-p4;Transposon Ty1-PR3 Gag polyprotein;Capsid protein;Gag-p4;Transposon Ty1-LR4 Gag polyprotein;Capsid protein;Gag-p4	TY1A-PL;TY1A-LR2;TY1A-ER1;TY1A-DR6;TY1A-PR3;TY1A-LR4	sp|P0CX73|YP11A_YEAST Transposon Ty1-PL Gag polyprotein OS=Saccharomyces cerevisiae (strain ATCC 204508 / S288c) (Bakers yeast) OX=559292 GN=TY1A-PL PE=2 SV=1;sp|P0CX72|YL12A_YEAST Transposon Ty1-LR2 Gag polyprotein OS=Saccharomyces cerevisiae (strain ATC	6	13	14	13	12	12	14	16	15	15	0	0	0	0	0	0	0	0	0	45	2.3	0	48.953	440	0	3.0552	By MS/MS	By MS/MS	By MS/MS	By MS/MS	By MS/MS	By MS/MS	By MS/MS	By MS/MS	By MS/MS	37.5	39.5	37.5	35.9	35.9	39.5	45	43
P0CX83;P0CX82	P0CX83;P0CX82	19;19	19;19	60S ribosomal protein L19-B;60S ribosomal protein L19-A	RPL19B;RPL19A	sp|P0CX83|RL19B_YEAST 60S ribosomal protein L19-B OS=Saccharomyces cerevisiae (strain ATCC 204508 / S288c) (Bakers yeast) OX=559292 GN=RPL19B PE=1 SV=1;sp|P0CX82|RL19A_YEAST 60S ribosomal protein L19-A OS=Saccharomyces cerevisiae (strain ATCC 204508 / S28	2	17	17	18	17	15	17	17	17	18	17	17	18	17	15	17	17	17	18	50.3	50.3	50.3	21.704	189	0	323.31	By MS/MS	By MS/MS	By MS/MS	By MS/MS	By MS/MS	By MS/MS	By MS/MS	By MS/MS	By MS/MS	45.5	47.1	47.6	47.1	47.1	47.6	43.9	46
P0CX85;P0CX84	P0CX85;P0CX84	17;17	17;17	60S ribosomal protein L35-B;60S ribosomal protein L35-A	RPL35B;RPL35A	sp|P0CX85|RL35B_YEAST 60S ribosomal protein L35-B OS=Saccharomyces cerevisiae (strain ATCC 204508 / S288c) (Bakers yeast) OX=559292 GN=RPL35B PE=1 SV=1;sp|P0CX84|RL35A_YEAST 60S ribosomal protein L35-A OS=Saccharomyces cerevisiae (strain ATCC 204508 / S28	2	12	12	14	16	15	13	16	14	15	12	12	14	16	15	13	16	14	15	66.7	66.7	66.7	13.909	120	0	323.31	By MS/MS	By MS/MS	By MS/MS	By MS/MS	By MS/MS	By MS/MS	By MS/MS	By MS/MS	By MS/MS	50	53.3	58.3	65.8	65.8	55	59.2	50.8
P10080	P10080	19	19	Single-stranded nucleic acid-binding protein	SBP1	sp|P10080|SSBP1_YEAST Single-stranded nucleic acid-binding protein OS=Saccharomyces cerevisiae (strain ATCC 204508 / S288c) (Bakers yeast) OX=559292 GN=SBP1 PE=1 SV=2	1	11	11	12	12	9	11	14	16	15	11	11	12	12	9	11	14	16	15	63.3	63.3	63.3	32.989	294	0	323.31	By MS/MS	By MS/MS	By MS/MS	By MS/MS	By MS/MS	By MS/MS	By MS/MS	By MS/MS	By MS/MS	41.2	41.2	46.9	46.9	35.7	41.2	51	58.8
P10081	P10081	33	33	ATP-dependent RNA helicase eIF4A	TIF1	sp|P10081|IF4A_YEAST ATP-dependent RNA helicase eIF4A OS=Saccharomyces cerevisiae (strain ATCC 204508 / S288c) (Bakers yeast) OX=559292 GN=TIF1 PE=1 SV=3	1	25	26	26	26	26	27	29	29	30	25	26	26	26	26	27	29	29	30	76.2	76.2	76.2	44.697	395	0	323.31	By MS/MS	By MS/MS	By MS/MS	By MS/MS	By MS/MS	By MS/MS	By MS/MS	By MS/MS	By MS/MS	69.4	71.4	73.7	71.9	70.4	72.9	74.2	74.2
P10127	P10127	16	16	Alcohol dehydrogenase 4	ADH4	sp|P10127|ADH4_YEAST Alcohol dehydrogenase 4 OS=Saccharomyces cerevisiae (strain ATCC 204508 / S288c) (Bakers yeast) OX=559292 GN=ADH4 PE=1 SV=3	1	4	4	1	3	9	7	14	15	7	4	4	1	3	9	7	14	15	7	50.5	50.5	50.5	41.142	382	0	323.31	By MS/MS	By MS/MS	By MS/MS	By MS/MS	By MS/MS	By MS/MS	By MS/MS	By MS/MS	By MS/MS	15.2	17.3	4.5	10.5	34.6	25.1	41.1	43.7
P10174	P10174	1	1	Cytochrome c oxidase subunit 7	COX7	sp|P10174|COX7_YEAST Cytochrome c oxidase subunit 7 OS=Saccharomyces cerevisiae (strain ATCC 204508 / S288c) (Bakers yeast) OX=559292 GN=COX7 PE=1 SV=3	1	0	0	0	0	0	0	1	1	0	0	0	0	0	0	0	1	1	0	20	20	20	6.9323	60	0	2.4647							By MS/MS	By MS/MS		0	0	0	0	0	0	20	20
P10355	P10355	2	2	Protein PET122, mitochondrial	PET122	sp|P10355|PT122_YEAST Protein PET122, mitochondrial OS=Saccharomyces cerevisiae (strain ATCC 204508 / S288c) (Bakers yeast) OX=559292 GN=PET122 PE=1 SV=2	1	1	1	2	2	2	2	1	2	2	1	1	2	2	2	2	1	2	2	9.8	9.8	9.8	29.155	254	0	27.173	By MS/MS	By MS/MS	By MS/MS	By MS/MS	By MS/MS	By MS/MS	By MS/MS	By MS/MS	By MS/MS	6.3	6.3	9.8	9.8	9.8	9.8	6.3	9.8
P10356	P10356	3	3	Uncharacterized protein YER152C	YER152C	sp|P10356|YEY2_YEAST Uncharacterized protein YER152C OS=Saccharomyces cerevisiae (strain ATCC 204508 / S288c) (Bakers yeast) OX=559292 GN=SGD:S000000954 PE=1 SV=2	1	2	1	1	0	0	0	2	1	1	2	1	1	0	0	0	2	1	1	7.2	7.2	7.2	49.49	443	0	3.5647	By MS/MS	By MS/MS	By MS/MS				By MS/MS	By MS/MS	By MS/MS	4.3	1.6	1.6	0	0	0	4.5	1.6
P10363	P10363	11	11	DNA primase small subunit	PRI1	sp|P10363|PRI1_YEAST DNA primase small subunit OS=Saccharomyces cerevisiae (strain ATCC 204508 / S288c) (Bakers yeast) OX=559292 GN=PRI1 PE=1 SV=2	1	3	3	4	4	3	6	6	8	6	3	3	4	4	3	6	6	8	6	25.9	25.9	25.9	47.69	409	0	33.102	By MS/MS	By MS/MS	By MS/MS	By MS/MS	By MS/MS	By MS/MS	By MS/MS	By MS/MS	By MS/MS	8.6	6.8	10.3	11	8.6	14.4	16.1	21.5
P10507	P10507	12	12	Mitochondrial-processing peptidase subunit beta	MAS1	sp|P10507|MPPB_YEAST Mitochondrial-processing peptidase subunit beta OS=Saccharomyces cerevisiae (strain ATCC 204508 / S288c) (Bakers yeast) OX=559292 GN=MAS1 PE=1 SV=1	1	6	2	5	6	2	3	8	9	6	6	2	5	6	2	3	8	9	6	31	31	31	51.083	462	0	34.933	By MS/MS	By MS/MS	By MS/MS	By MS/MS	By MS/MS	By MS/MS	By MS/MS	By MS/MS	By MS/MS	16.2	4.8	13	16.5	7.8	6.3	20.3	17.7
P10566	P10566	1	1	Mitochondrial RNA-splicing protein MRS3	MRS3	sp|P10566|MRS3_YEAST Mitochondrial RNA-splicing protein MRS3 OS=Saccharomyces cerevisiae (strain ATCC 204508 / S288c) (Bakers yeast) OX=559292 GN=MRS3 PE=1 SV=4	1	0	0	1	1	1	1	1	1	1	0	0	1	1	1	1	1	1	1	3.8	3.8	3.8	34.501	314	0	4.8273			By MS/MS	By MS/MS	By MS/MS	By MS/MS	By MS/MS	By MS/MS	By MS/MS	0	0	3.8	3.8	3.8	3.8	3.8	3.8
P10591	P10591	64	19	Heat shock protein SSA1	SSA1	sp|P10591|HSP71_YEAST Heat shock protein SSA1 OS=Saccharomyces cerevisiae (strain ATCC 204508 / S288c) (Bakers yeast) OX=559292 GN=SSA1 PE=1 SV=4	1	55	52	52	49	48	46	56	55	57	19	18	18	14	15	15	18	17	19	82.6	82.6	30.5	69.656	642	0	323.31	By MS/MS	By MS/MS	By MS/MS	By MS/MS	By MS/MS	By MS/MS	By MS/MS	By MS/MS	By MS/MS	74.9	71.5	76.5	69.6	73.2	68.2	77.6	76.2
P10592	P10592	62	15	Heat shock protein SSA2	SSA2	sp|P10592|HSP72_YEAST Heat shock protein SSA2 OS=Saccharomyces cerevisiae (strain ATCC 204508 / S288c) (Bakers yeast) OX=559292 GN=SSA2 PE=1 SV=3	1	52	50	49	49	45	46	55	55	55	14	14	13	11	10	12	15	15	15	81.7	29.4	25.7	69.469	639	0	323.31	By MS/MS	By MS/MS	By MS/MS	By MS/MS	By MS/MS	By MS/MS	By MS/MS	By MS/MS	By MS/MS	74	71.2	75.6	70	73.6	68.7	77.5	76.1
P10614	P10614	15	15	Lanosterol 14-alpha demethylase	ERG11	sp|P10614|CP51_YEAST Lanosterol 14-alpha demethylase OS=Saccharomyces cerevisiae (strain ATCC 204508 / S288c) (Bakers yeast) OX=559292 GN=ERG11 PE=1 SV=1	1	12	9	8	12	9	8	13	12	8	12	9	8	12	9	8	13	12	8	34.2	34.2	34.2	60.719	530	0	114.61	By MS/MS	By MS/MS	By MS/MS	By MS/MS	By MS/MS	By MS/MS	By MS/MS	By MS/MS	By MS/MS	25.7	22.5	20.6	28.7	22.5	20.8	30.6	27
P10622	P10622	3	3	60S acidic ribosomal protein P1-beta	RPP1B	sp|P10622|RLA3_YEAST 60S acidic ribosomal protein P1-beta OS=Saccharomyces cerevisiae (strain ATCC 204508 / S288c) (Bakers yeast) OX=559292 GN=RPP1B PE=1 SV=3	1	3	3	3	2	2	1	3	3	3	3	3	3	2	2	1	3	3	3	50	50	50	10.667	106	0	279.99	By MS/MS	By MS/MS	By MS/MS	By MS/MS	By MS/MS	By MS/MS	By MS/MS	By MS/MS	By MS/MS	50	50	50	50	50	15.1	50	50
P10659	P10659	26	11	S-adenosylmethionine synthase 1	SAM1	sp|P10659|METK1_YEAST S-adenosylmethionine synthase 1 OS=Saccharomyces cerevisiae (strain ATCC 204508 / S288c) (Bakers yeast) OX=559292 GN=SAM1 PE=1 SV=2	1	20	19	20	18	20	18	22	22	21	8	9	10	8	8	8	9	9	9	76.4	40.3	40.3	41.818	382	0	252.7	By MS/MS	By MS/MS	By MS/MS	By MS/MS	By MS/MS	By MS/MS	By MS/MS	By MS/MS	By MS/MS	57.3	59.7	61.5	54.2	61.3	54.2	64.4	64.7
P10662	P10662	7	7	37S ribosomal protein MRP1, mitochondrial	MRP1	sp|P10662|RT01_YEAST 37S ribosomal protein MRP1, mitochondrial OS=Saccharomyces cerevisiae (strain ATCC 204508 / S288c) (Bakers yeast) OX=559292 GN=MRP1 PE=1 SV=2	1	3	4	4	2	4	4	5	5	5	3	4	4	2	4	4	5	5	5	24.9	24.9	24.9	36.728	321	0	101.87	By MS/MS	By MS/MS	By MS/MS	By MS/MS	By MS/MS	By MS/MS	By MS/MS	By MS/MS	By MS/MS	11.8	15.9	15.9	7.8	15.9	15.9	18.4	18.4
P10663	P10663	2	2	37S ribosomal protein MRP2, mitochondrial	MRP2	sp|P10663|RT02_YEAST 37S ribosomal protein MRP2, mitochondrial OS=Saccharomyces cerevisiae (strain ATCC 204508 / S288c) (Bakers yeast) OX=559292 GN=MRP2 PE=1 SV=1	1	0	0	0	0	0	0	2	1	0	0	0	0	0	0	0	2	1	0	16.5	16.5	16.5	13.538	115	0.0087408	1.3515							By MS/MS	By MS/MS		0	0	0	0	0	0	16.5	7
P10664	P10664	28	3	60S ribosomal protein L4-A	RPL4A	sp|P10664|RL4A_YEAST 60S ribosomal protein L4-A OS=Saccharomyces cerevisiae (strain ATCC 204508 / S288c) (Bakers yeast) OX=559292 GN=RPL4A PE=1 SV=4	1	21	21	23	19	18	20	25	25	26	2	2	3	2	2	2	3	3	3	74.6	74.6	4.4	39.092	362	0	323.31	By MS/MS	By MS/MS	By MS/MS	By MS/MS	By MS/MS	By MS/MS	By MS/MS	By MS/MS	By MS/MS	69.9	70.4	72.7	67.4	65.5	69.6	71.3	73.8
P10823	P10823	8	8	Guanine nucleotide-binding protein alpha-2 subunit	GPA2	sp|P10823|GPA2_YEAST Guanine nucleotide-binding protein alpha-2 subunit OS=Saccharomyces cerevisiae (strain ATCC 204508 / S288c) (Bakers yeast) OX=559292 GN=GPA2 PE=1 SV=2	1	4	4	0	1	1	1	7	3	3	4	4	0	1	1	1	7	3	3	21.2	21.2	21.2	50.447	449	0	13.516	By MS/MS	By MS/MS		By MS/MS	By MS/MS	By MS/MS	By MS/MS	By MS/MS	By MS/MS	9.1	8.2	0	3.3	1.6	1.6	19.4	7.6
P10834	P10834	6	6	Protein PET54	PET54	sp|P10834|PET54_YEAST Protein PET54 OS=Saccharomyces cerevisiae (strain ATCC 204508 / S288c) (Bakers yeast) OX=559292 GN=PET54 PE=1 SV=1	1	2	2	4	2	3	1	2	2	2	2	2	4	2	3	1	2	2	2	20.8	20.8	20.8	34.637	293	0	12.964	By MS/MS	By MS/MS	By MS/MS	By MS/MS	By MS/MS	By MS/MS	By MS/MS	By MS/MS	By MS/MS	6.8	8.5	15.4	8.2	12.6	4.1	6.8	8.5
P10849	P10849	6	6	Mitochondrial transcription factor 2	MTF2	sp|P10849|MTF2_YEAST Mitochondrial transcription factor 2 OS=Saccharomyces cerevisiae (strain ATCC 204508 / S288c) (Bakers yeast) OX=559292 GN=MTF2 PE=1 SV=1	1	3	4	2	4	3	2	5	4	3	3	4	2	4	3	2	5	4	3	12.5	12.5	12.5	51.192	440	0	12.529	By MS/MS	By MS/MS	By MS/MS	By MS/MS	By MS/MS	By MS/MS	By MS/MS	By MS/MS	By MS/MS	6.6	10.5	4.1	10.5	8.2	6.4	12.3	8.2
P10869	P10869	16	16	Aspartokinase	HOM3	sp|P10869|AK_YEAST Aspartokinase OS=Saccharomyces cerevisiae (strain ATCC 204508 / S288c) (Bakers yeast) OX=559292 GN=HOM3 PE=1 SV=2	1	7	8	6	7	6	3	14	12	12	7	8	6	7	6	3	14	12	12	29.4	29.4	29.4	58.109	527	0	91.744	By MS/MS	By MS/MS	By MS/MS	By MS/MS	By MS/MS	By MS/MS	By MS/MS	By MS/MS	By MS/MS	12	15.2	10.8	14	11.8	5.7	26.8	23.1
P10961	P10961	17	16	Heat shock factor protein	HSF1	sp|P10961|HSF_YEAST Heat shock factor protein OS=Saccharomyces cerevisiae (strain ATCC 204508 / S288c) (Bakers yeast) OX=559292 GN=HSF1 PE=1 SV=1	1	8	10	8	4	7	5	11	9	10	8	10	8	3	6	4	11	9	10	27.3	27.3	26.2	93.281	833	0	185.39	By MS/MS	By MS/MS	By MS/MS	By MS/MS	By MS/MS	By MS/MS	By MS/MS	By MS/MS	By MS/MS	13.4	17	13.7	6.7	12	9.1	21.5	17.4
P10962	P10962	5	5	Protein MAK16	MAK16	sp|P10962|MAK16_YEAST Protein MAK16 OS=Saccharomyces cerevisiae (strain ATCC 204508 / S288c) (Bakers yeast) OX=559292 GN=MAK16 PE=1 SV=2	1	3	3	3	3	3	3	2	3	1	3	3	3	3	3	3	2	3	1	12.1	12.1	12.1	35.695	306	0	9.0084	By MS/MS	By MS/MS	By MS/MS	By MS/MS	By MS/MS	By MS/MS	By MS/MS	By MS/MS	By MS/MS	9.2	8.8	8.8	9.2	9.2	9.2	6.5	6.5
P10964	P10964	58	57	DNA-directed RNA polymerase I subunit RPA190	RPA190	sp|P10964|RPA1_YEAST DNA-directed RNA polymerase I subunit RPA190 OS=Saccharomyces cerevisiae (strain ATCC 204508 / S288c) (Bakers yeast) OX=559292 GN=RPA190 PE=1 SV=2	1	31	21	29	25	28	24	47	45	36	30	20	28	25	27	23	46	44	35	40.8	40.3	40.3	186.43	1664	0	323.31	By MS/MS	By MS/MS	By MS/MS	By MS/MS	By MS/MS	By MS/MS	By MS/MS	By MS/MS	By MS/MS	23.4	16.8	20.1	20.1	20.7	22.1	35	35.3
P11075	P11075	53	53	Protein transport protein SEC7	SEC7	sp|P11075|SEC7_YEAST Protein transport protein SEC7 OS=Saccharomyces cerevisiae (strain ATCC 204508 / S288c) (Bakers yeast) OX=559292 GN=SEC7 PE=1 SV=2	1	34	28	34	15	20	20	45	36	39	34	28	34	15	20	20	45	36	39	33.5	33.5	33.5	226.88	2009	0	323.31	By MS/MS	By MS/MS	By MS/MS	By MS/MS	By MS/MS	By MS/MS	By MS/MS	By MS/MS	By MS/MS	20.6	18.2	19.1	9.8	11.5	13.1	27.7	24.1
P11076	P11076	11	3	ADP-ribosylation factor 1	ARF1	sp|P11076|ARF1_YEAST ADP-ribosylation factor 1 OS=Saccharomyces cerevisiae (strain ATCC 204508 / S288c) (Bakers yeast) OX=559292 GN=ARF1 PE=1 SV=3	1	9	7	8	10	9	9	11	11	9	2	1	2	3	3	2	3	3	2	61.9	61.9	21.5	20.529	181	0	293.05	By MS/MS	By MS/MS	By MS/MS	By MS/MS	By MS/MS	By MS/MS	By MS/MS	By MS/MS	By MS/MS	60.2	49.7	55.2	61.9	55.2	60.2	61.9	61.9
P11154	P11154	51	16	Pyruvate carboxylase 1	PYC1	sp|P11154|PYC1_YEAST Pyruvate carboxylase 1 OS=Saccharomyces cerevisiae (strain ATCC 204508 / S288c) (Bakers yeast) OX=559292 GN=PYC1 PE=1 SV=2	1	41	39	40	38	35	32	46	44	43	12	10	10	9	11	7	14	12	10	46.4	15.9	15.9	130.1	1178	0	141.03	By MS/MS	By MS/MS	By MS/MS	By MS/MS	By MS/MS	By MS/MS	By MS/MS	By MS/MS	By MS/MS	37.6	35.3	35.9	35.2	33	30.8	40.7	40.7
P11325	P11325	12	12	Leucine--tRNA ligase, mitochondrial	NAM2	sp|P11325|SYLM_YEAST Leucine--tRNA ligase, mitochondrial OS=Saccharomyces cerevisiae (strain ATCC 204508 / S288c) (Bakers yeast) OX=559292 GN=NAM2 PE=1 SV=1	1	4	6	4	4	6	4	12	5	7	4	6	4	4	6	4	12	5	7	17.2	17.2	17.2	101.92	894	0	19.603	By MS/MS	By MS/MS	By MS/MS	By MS/MS	By MS/MS	By MS/MS	By MS/MS	By MS/MS	By MS/MS	5.8	10.5	5.3	6.8	8.5	6.7	17.2	8.3
P11353	P11353	12	12	Oxygen-dependent coproporphyrinogen-III oxidase	HEM13	sp|P11353|HEM6_YEAST Oxygen-dependent coproporphyrinogen-III oxidase OS=Saccharomyces cerevisiae (strain ATCC 204508 / S288c) (Bakers yeast) OX=559292 GN=HEM13 PE=1 SV=2	1	5	5	5	5	5	7	11	8	6	5	5	5	5	5	7	11	8	6	45.7	45.7	45.7	37.711	328	0	156.8	By MS/MS	By MS/MS	By MS/MS	By MS/MS	By MS/MS	By MS/MS	By MS/MS	By MS/MS	By MS/MS	18.9	19.5	20.4	19.2	18.9	25.6	42.7	32
P11412	P11412	31	31	Glucose-6-phosphate 1-dehydrogenase	ZWF1	sp|P11412|G6PD_YEAST Glucose-6-phosphate 1-dehydrogenase OS=Saccharomyces cerevisiae (strain ATCC 204508 / S288c) (Bakers yeast) OX=559292 GN=ZWF1 PE=1 SV=4	1	26	20	22	20	16	19	28	24	24	26	20	22	20	16	19	28	24	24	74.7	74.7	74.7	57.521	505	0	323.31	By MS/MS	By MS/MS	By MS/MS	By MS/MS	By MS/MS	By MS/MS	By MS/MS	By MS/MS	By MS/MS	71.1	54.5	57.6	51.7	43	55.4	72.1	63.2
P11433	P11433	13	13	Cell division control protein 24	CDC24	sp|P11433|CDC24_YEAST Cell division control protein 24 OS=Saccharomyces cerevisiae (strain ATCC 204508 / S288c) (Bakers yeast) OX=559292 GN=CDC24 PE=1 SV=2	1	6	5	3	4	6	5	9	10	8	6	5	3	4	6	5	9	10	8	16.7	16.7	16.7	96.938	854	0	22.788	By MS/MS	By MS/MS	By MS/MS	By MS/MS	By MS/MS	By MS/MS	By MS/MS	By MS/MS	By MS/MS	6.6	6.4	3.2	4.7	7.8	6.8	11	12.1
P11484	P11484	54	4	Heat shock protein SSB1	SSB1	sp|P11484|SSB1_YEAST Ribosome-associated molecular chaperone SSB1 OS=Saccharomyces cerevisiae (strain ATCC 204508 / S288c) (Bakers yeast) OX=559292 GN=SSB1 PE=1 SV=3	1	41	36	38	37	40	39	47	49	47	2	2	2	2	3	1	3	3	2	81.7	80.6	10.1	66.601	613	0	323.31	By MS/MS	By MS/MS	By MS/MS	By MS/MS	By MS/MS	By MS/MS	By MS/MS	By MS/MS	By MS/MS	64.6	64.4	61.8	65.1	77.7	63.6	75.7	76.3
P11491	P11491	10	10	Repressible alkaline phosphatase;Soluble alkaline phosphatase	PHO8	sp|P11491|PPB_YEAST Repressible alkaline phosphatase OS=Saccharomyces cerevisiae (strain ATCC 204508 / S288c) (Bakers yeast) OX=559292 GN=PHO8 PE=1 SV=2	1	6	4	2	2	4	3	6	8	4	6	4	2	2	4	3	6	8	4	24.9	24.9	24.9	63.003	566	0	16.404	By MS/MS	By MS/MS	By MS/MS	By MS/MS	By MS/MS	By MS/MS	By MS/MS	By MS/MS	By MS/MS	11.8	11.8	5.5	3.7	6.9	5.5	12.9	18.9
P11632	P11632	6	6	Non-histone chromosomal protein 6A	NHP6A	sp|P11632|NHP6A_YEAST Non-histone chromosomal protein 6A OS=Saccharomyces cerevisiae (strain ATCC 204508 / S288c) (Bakers yeast) OX=559292 GN=NHP6A PE=1 SV=1	1	4	4	5	4	3	4	6	5	4	4	4	5	4	3	4	6	5	4	48.4	48.4	48.4	10.802	93	0	94.424	By MS/MS	By MS/MS	By MS/MS	By MS/MS	By MS/MS	By MS/MS	By MS/MS	By MS/MS	By MS/MS	43	43	47.3	46.2	41.9	43	48.4	44.1
P11633	P11633	8	8	Non-histone chromosomal protein 6B	NHP6B	sp|P11633|NHP6B_YEAST Non-histone chromosomal protein 6B OS=Saccharomyces cerevisiae (strain ATCC 204508 / S288c) (Bakers yeast) OX=559292 GN=NHP6B PE=1 SV=3	1	4	3	4	2	3	3	8	4	3	4	3	4	2	3	3	8	4	3	57.6	57.6	57.6	11.476	99	0	67.856	By MS/MS	By MS/MS	By MS/MS	By MS/MS	By MS/MS	By MS/MS	By MS/MS	By MS/MS	By MS/MS	38.4	38.4	38.4	26.3	30.3	33.3	57.6	38.4
P11655	P11655	5	5	Guanine nucleotide-exchange factor SEC12	SEC12	sp|P11655|SEC12_YEAST Guanine nucleotide-exchange factor SEC12 OS=Saccharomyces cerevisiae (strain ATCC 204508 / S288c) (Bakers yeast) OX=559292 GN=SEC12 PE=1 SV=1	1	2	2	2	3	3	2	3	2	1	2	2	2	3	3	2	3	2	1	13.6	13.6	13.6	51.607	471	0	18.475	By MS/MS	By MS/MS	By MS/MS	By MS/MS	By MS/MS	By MS/MS	By MS/MS	By MS/MS	By MS/MS	5.7	5.9	5.7	9.3	9.3	5.9	8.7	6.8
P11709	P11709	3	3	Nuclear fusion protein BIK1	BIK1	sp|P11709|BIK1_YEAST Nuclear fusion protein BIK1 OS=Saccharomyces cerevisiae (strain ATCC 204508 / S288c) (Bakers yeast) OX=559292 GN=BIK1 PE=1 SV=1	1	0	0	0	0	0	0	2	1	1	0	0	0	0	0	0	2	1	1	7	7	7	51.091	440	0	7.231							By MS/MS	By MS/MS	By MS/MS	0	0	0	0	0	0	4.3	4.5
P11745	P11745	22	22	Ran GTPase-activating protein 1	RNA1	sp|P11745|RNA1_YEAST Ran GTPase-activating protein 1 OS=Saccharomyces cerevisiae (strain ATCC 204508 / S288c) (Bakers yeast) OX=559292 GN=RNA1 PE=1 SV=2	1	11	11	12	15	11	9	18	14	14	11	11	12	15	11	9	18	14	14	61.7	61.7	61.7	45.815	407	0	323.31	By MS/MS	By MS/MS	By MS/MS	By MS/MS	By MS/MS	By MS/MS	By MS/MS	By MS/MS	By MS/MS	36.1	37.6	41.5	47.9	35.6	31.9	52.8	44.7
P11746	P11746	1	1	Pheromone receptor transcription factor	MCM1	sp|P11746|MCM1_YEAST Pheromone receptor transcription factor OS=Saccharomyces cerevisiae (strain ATCC 204508 / S288c) (Bakers yeast) OX=559292 GN=MCM1 PE=1 SV=2	1	1	1	1	1	1	1	1	1	1	1	1	1	1	1	1	1	1	1	3.8	3.8	3.8	32.801	286	0	6.7932	By MS/MS	By MS/MS	By MS/MS	By MS/MS	By MS/MS	By MS/MS	By MS/MS	By MS/MS	By MS/MS	3.8	3.8	3.8	3.8	3.8	3.8	3.8	3.8
P11792	P11792	11	11	Serine/threonine-protein kinase SCH9	SCH9	sp|P11792|SCH9_YEAST Serine/threonine-protein kinase SCH9 OS=Saccharomyces cerevisiae (strain ATCC 204508 / S288c) (Bakers yeast) OX=559292 GN=SCH9 PE=1 SV=3	1	5	6	4	4	2	5	9	6	6	5	6	4	4	2	5	9	6	6	14.4	14.4	14.4	91.81	824	0	69.312	By MS/MS	By MS/MS	By MS/MS	By MS/MS	By MS/MS	By MS/MS	By MS/MS	By MS/MS	By MS/MS	6.4	9.1	5.3	5.2	3.2	7.3	12	7.3
P11914	P11914	14	14	Mitochondrial-processing peptidase subunit alpha	MAS2	sp|P11914|MPPA_YEAST Mitochondrial-processing peptidase subunit alpha OS=Saccharomyces cerevisiae (strain ATCC 204508 / S288c) (Bakers yeast) OX=559292 GN=MAS2 PE=1 SV=1	1	4	5	4	4	6	5	9	9	7	4	5	4	4	6	5	9	9	7	32	32	32	53.337	482	0	125.31	By MS/MS	By MS/MS	By MS/MS	By MS/MS	By MS/MS	By MS/MS	By MS/MS	By MS/MS	By MS/MS	11	14.7	12.7	12.7	16.2	14.5	19.9	20.5
P11938	P11938	31	31	DNA-binding protein RAP1	RAP1	sp|P11938|RAP1_YEAST DNA-binding protein RAP1 OS=Saccharomyces cerevisiae (strain ATCC 204508 / S288c) (Bakers yeast) OX=559292 GN=RAP1 PE=1 SV=2	1	21	12	16	11	15	13	27	25	22	21	12	16	11	15	13	27	25	22	48	48	48	92.412	827	0	323.31	By MS/MS	By MS/MS	By MS/MS	By MS/MS	By MS/MS	By MS/MS	By MS/MS	By MS/MS	By MS/MS	31.8	21.4	21.2	20.4	25.6	20.7	42.8	43.2
P11978	P11978	11	11	Regulatory protein SIR4	SIR4	sp|P11978|SIR4_YEAST Regulatory protein SIR4 OS=Saccharomyces cerevisiae (strain ATCC 204508 / S288c) (Bakers yeast) OX=559292 GN=SIR4 PE=1 SV=1	1	5	3	3	2	0	4	4	6	6	5	3	3	2	0	4	4	6	6	9.6	9.6	9.6	152.06	1358	0	29.184	By MS/MS	By MS/MS	By MS/MS	By MS/MS		By MS/MS	By MS/MS	By MS/MS	By MS/MS	4.6	2.6	2.9	1.9	0	3.6	3.8	5.7
P11986	P11986	33	33	Inositol-3-phosphate synthase	INO1	sp|P11986|INO1_YEAST Inositol-3-phosphate synthase OS=Saccharomyces cerevisiae (strain ATCC 204508 / S288c) (Bakers yeast) OX=559292 GN=INO1 PE=1 SV=3	1	13	16	6	20	15	16	26	25	26	13	16	6	20	15	16	26	25	26	62.1	62.1	62.1	59.641	533	0	323.31	By MS/MS	By MS/MS	By MS/MS	By MS/MS	By MS/MS	By MS/MS	By MS/MS	By MS/MS	By MS/MS	31	39.6	12	47.7	34.9	40.5	57.8	54.8
P12383	P12383	8	8	Transcription factor PDR1	PDR1	sp|P12383|PDR1_YEAST Transcription factor PDR1 OS=Saccharomyces cerevisiae (strain ATCC 204508 / S288c) (Bakers yeast) OX=559292 GN=PDR1 PE=1 SV=2	1	2	2	3	2	1	4	4	1	1	2	2	3	2	1	4	4	1	1	8.8	8.8	8.8	121.79	1068	0	11.008	By MS/MS	By MS/MS	By MS/MS	By MS/MS	By MS/MS	By MS/MS	By MS/MS	By matching	By MS/MS	2.2	2.3	3.3	2.3	0.9	4.2	4.3	1
P12385	P12385	29	29	Eukaryotic peptide chain release factor subunit 1	SUP45	sp|P12385|ERF1_YEAST Eukaryotic peptide chain release factor subunit 1 OS=Saccharomyces cerevisiae (strain ATCC 204508 / S288c) (Bakers yeast) OX=559292 GN=SUP45 PE=1 SV=2	1	22	14	17	21	18	19	27	25	24	22	14	17	21	18	19	27	25	24	63.2	63.2	63.2	49.005	437	0	323.31	By MS/MS	By MS/MS	By MS/MS	By MS/MS	By MS/MS	By MS/MS	By MS/MS	By MS/MS	By MS/MS	51.7	42.3	46.2	52.6	42.6	44.6	59	54.9
P12611	P12611	5	5	Growth regulation protein	WHI2	sp|P12611|WHI2_YEAST Growth regulation protein OS=Saccharomyces cerevisiae (strain ATCC 204508 / S288c) (Bakers yeast) OX=559292 GN=WHI2 PE=1 SV=2	1	3	2	1	3	2	2	3	3	3	3	2	1	3	2	2	3	3	3	14.8	14.8	14.8	55.345	486	0	29.971	By MS/MS	By MS/MS	By MS/MS	By MS/MS	By MS/MS	By MS/MS	By MS/MS	By MS/MS	By MS/MS	6.6	5.1	2.7	11.3	5.1	5.1	11.3	10.9
P12612	P12612	29	29	T-complex protein 1 subunit alpha	TCP1	sp|P12612|TCPA_YEAST T-complex protein 1 subunit alpha OS=Saccharomyces cerevisiae (strain ATCC 204508 / S288c) (Bakers yeast) OX=559292 GN=TCP1 PE=1 SV=2	1	21	20	21	18	18	22	22	20	19	21	20	21	18	18	22	22	20	19	62.6	62.6	62.6	60.48	559	0	323.31	By MS/MS	By MS/MS	By MS/MS	By MS/MS	By MS/MS	By MS/MS	By MS/MS	By MS/MS	By MS/MS	52.2	47.8	45.8	42.6	42.6	49.4	52.1	46.7
P12630	P12630	7	7	Barrierpepsin	BAR1	sp|P12630|BAR1_YEAST Barrierpepsin OS=Saccharomyces cerevisiae (strain ATCC 204508 / S288c) (Bakers yeast) OX=559292 GN=BAR1 PE=1 SV=1	1	5	5	6	6	5	5	5	5	6	5	5	6	6	5	5	5	5	6	15	15	15	63.729	587	0	79.614	By MS/MS	By MS/MS	By MS/MS	By MS/MS	By MS/MS	By MS/MS	By MS/MS	By MS/MS	By MS/MS	10.2	12.8	12.9	12.9	12.8	12.8	12.8	12.8
P12683	P12683	7	5	3-hydroxy-3-methylglutaryl-coenzyme A reductase 1	HMG1	sp|P12683|HMDH1_YEAST 3-hydroxy-3-methylglutaryl-coenzyme A reductase 1 OS=Saccharomyces cerevisiae (strain ATCC 204508 / S288c) (Bakers yeast) OX=559292 GN=HMG1 PE=1 SV=1	1	2	4	4	4	2	4	7	6	5	1	2	2	2	1	3	5	4	4	9.2	9.2	6.5	115.62	1054	0	14.993	By MS/MS	By MS/MS	By MS/MS	By MS/MS	By MS/MS	By MS/MS	By MS/MS	By MS/MS	By MS/MS	2.7	5.5	5.5	4.7	2.1	4.9	9.2	7.7
P12684	P12684	6	4	3-hydroxy-3-methylglutaryl-coenzyme A reductase 2	HMG2	sp|P12684|HMDH2_YEAST 3-hydroxy-3-methylglutaryl-coenzyme A reductase 2 OS=Saccharomyces cerevisiae (strain ATCC 204508 / S288c) (Bakers yeast) OX=559292 GN=HMG2 PE=1 SV=1	1	5	4	5	4	3	2	5	6	5	4	2	3	2	2	1	3	4	4	7	4.3	4.3	115.69	1045	0	7.1522	By MS/MS	By MS/MS	By MS/MS	By MS/MS	By MS/MS	By MS/MS	By MS/MS	By MS/MS	By MS/MS	5.6	5.5	5.6	5.5	4.1	2.8	6.2	7
P12686	P12686	10	10	37S ribosomal protein MRP13, mitochondrial	MRP13	sp|P12686|RT13_YEAST 37S ribosomal protein MRP13, mitochondrial OS=Saccharomyces cerevisiae (strain ATCC 204508 / S288c) (Bakers yeast) OX=559292 GN=MRP13 PE=1 SV=2	1	0	0	0	3	2	1	5	5	3	0	0	0	3	2	1	5	5	3	35.4	35.4	35.4	38.988	339	0	28.73				By MS/MS	By MS/MS	By MS/MS	By MS/MS	By MS/MS	By MS/MS	0	0	0	13.9	9.4	3.8	17.1	21.5
P12687	P12687	9	9	54S ribosomal protein L2, mitochondrial	MRP7	sp|P12687|RM02_YEAST 54S ribosomal protein L2, mitochondrial OS=Saccharomyces cerevisiae (strain ATCC 204508 / S288c) (Bakers yeast) OX=559292 GN=MRP7 PE=1 SV=1	1	2	0	1	1	4	3	5	6	5	2	0	1	1	4	3	5	6	5	22.9	22.9	22.9	43.226	371	0	8.8151	By MS/MS		By MS/MS	By MS/MS	By MS/MS	By MS/MS	By MS/MS	By MS/MS	By MS/MS	3.8	0	1.9	1.9	10.8	7.3	14.3	15.1
P12688	P12688	24	20	Serine/threonine-protein kinase YPK1	YPK1	sp|P12688|YPK1_YEAST Serine/threonine-protein kinase YPK1 OS=Saccharomyces cerevisiae (strain ATCC 204508 / S288c) (Bakers yeast) OX=559292 GN=YPK1 PE=1 SV=2	1	14	7	10	8	12	13	21	18	14	11	4	7	7	10	11	17	15	11	42.5	42.5	36.9	76.479	680	0	175.06	By MS/MS	By MS/MS	By MS/MS	By MS/MS	By MS/MS	By MS/MS	By MS/MS	By MS/MS	By MS/MS	26.9	12.8	18.5	16.8	22.8	24.4	40.4	31.2
P12689	P12689	1	1	DNA repair protein REV1	REV1	sp|P12689|REV1_YEAST DNA repair protein REV1 OS=Saccharomyces cerevisiae (strain ATCC 204508 / S288c) (Bakers yeast) OX=559292 GN=REV1 PE=1 SV=2	1	0	0	0	0	0	1	0	0	0	0	0	0	0	0	1	0	0	0	1.2	1.2	1.2	112.23	985	0.0039271	1.8222						By MS/MS				0	0	0	0	0	1.2	0	0
P12695	P12695	21	21	Dihydrolipoyllysine-residue acetyltransferase component of pyruvate dehydrogenase complex, mitochondrial	LAT1	sp|P12695|ODP2_YEAST Dihydrolipoyllysine-residue acetyltransferase component of pyruvate dehydrogenase complex, mitochondrial OS=Saccharomyces cerevisiae (strain ATCC 204508 / S288c) (Bakers yeast) OX=559292 GN=LAT1 PE=1 SV=1	1	17	14	15	14	10	14	18	18	18	17	14	15	14	10	14	18	18	18	42.9	42.9	42.9	51.817	482	0	323.31	By MS/MS	By MS/MS	By MS/MS	By MS/MS	By MS/MS	By MS/MS	By MS/MS	By MS/MS	By MS/MS	33.8	30.3	30.3	32	26.1	30.5	37.3	39.4
P12709	P12709	33	33	Glucose-6-phosphate isomerase	PGI1	sp|P12709|G6PI_YEAST Glucose-6-phosphate isomerase OS=Saccharomyces cerevisiae (strain ATCC 204508 / S288c) (Bakers yeast) OX=559292 GN=PGI1 PE=1 SV=3	1	26	26	23	22	21	24	32	28	26	26	26	23	22	21	24	32	28	26	69.3	69.3	69.3	61.298	554	0	323.31	By MS/MS	By MS/MS	By MS/MS	By MS/MS	By MS/MS	By MS/MS	By MS/MS	By MS/MS	By MS/MS	61.9	61.4	58.7	60.6	55.8	58.7	69.3	64.6
P12753	P12753	13	13	DNA repair protein RAD50	RAD50	sp|P12753|RAD50_YEAST DNA repair protein RAD50 OS=Saccharomyces cerevisiae (strain ATCC 204508 / S288c) (Bakers yeast) OX=559292 GN=RAD50 PE=1 SV=1	1	7	6	3	6	10	11	7	5	4	7	6	3	6	10	11	7	5	4	11.9	11.9	11.9	152.57	1312	0	59.357	By MS/MS	By MS/MS	By MS/MS	By MS/MS	By MS/MS	By MS/MS	By MS/MS	By MS/MS	By MS/MS	6.5	5.5	3	5.3	9.5	10	6.3	4.7
P12754	P12754	12	12	Translation initiation factor eIF-2B subunit delta	GCD2	sp|P12754|EI2BD_YEAST Translation initiation factor eIF-2B subunit delta OS=Saccharomyces cerevisiae (strain ATCC 204508 / S288c) (Bakers yeast) OX=559292 GN=GCD2 PE=1 SV=1	1	6	4	7	7	3	6	9	10	9	6	4	7	7	3	6	9	10	9	23.5	23.5	23.5	70.851	651	0	84.408	By MS/MS	By MS/MS	By MS/MS	By MS/MS	By MS/MS	By MS/MS	By MS/MS	By MS/MS	By MS/MS	12.1	6.6	15.2	12.4	5.8	10.8	16.6	20.1
P12868	P12868	7	7	E3 ubiquitin-protein ligase PEP5	PEP5	sp|P12868|PEP5_YEAST E3 ubiquitin-protein ligase PEP5 OS=Saccharomyces cerevisiae (strain ATCC 204508 / S288c) (Bakers yeast) OX=559292 GN=PEP5 PE=1 SV=2	1	1	1	1	1	2	7	1	1	1	1	1	1	1	2	7	1	1	1	6.2	6.2	6.2	117.48	1029	0	8.8506	By MS/MS	By MS/MS	By matching	By MS/MS	By MS/MS	By MS/MS	By MS/MS	By MS/MS	By matching	1.1	1.1	0.7	0.9	2	6.2	1.1	1.1
P12887	P12887	7	7	Uracil-DNA glycosylase	UNG1	sp|P12887|UNG_YEAST Uracil-DNA glycosylase OS=Saccharomyces cerevisiae (strain ATCC 204508 / S288c) (Bakers yeast) OX=559292 GN=UNG1 PE=1 SV=1	1	3	4	3	3	3	3	5	6	3	3	4	3	3	3	3	5	6	3	20.9	20.9	20.9	40.471	359	0	14.604	By MS/MS	By MS/MS	By MS/MS	By MS/MS	By MS/MS	By MS/MS	By MS/MS	By MS/MS	By MS/MS	11.1	13.4	10.9	9.5	10.9	10.9	16.2	18.4
P12904	P12904	16	16	5-AMP-activated protein kinase subunit gamma	SNF4	sp|P12904|AAKG_YEAST 5-AMP-activated protein kinase subunit gamma OS=Saccharomyces cerevisiae (strain ATCC 204508 / S288c) (Bakers yeast) OX=559292 GN=SNF4 PE=1 SV=1	1	5	8	12	12	13	10	6	7	7	5	8	12	12	13	10	6	7	7	58.7	58.7	58.7	36.401	322	0	224.1	By MS/MS	By MS/MS	By MS/MS	By MS/MS	By MS/MS	By MS/MS	By MS/MS	By MS/MS	By MS/MS	22.7	32.6	45	47.2	50.9	36.3	24.8	25.5
P12945	P12945	42	42	N-terminal acetyltransferase A complex subunit NAT1	NAT1	sp|P12945|NAT1_YEAST N-terminal acetyltransferase A complex subunit NAT1 OS=Saccharomyces cerevisiae (strain ATCC 204508 / S288c) (Bakers yeast) OX=559292 GN=NAT1 PE=1 SV=2	1	30	25	27	25	26	33	36	34	35	30	25	27	25	26	33	36	34	35	47.2	47.2	47.2	98.904	854	0	323.31	By MS/MS	By MS/MS	By MS/MS	By MS/MS	By MS/MS	By MS/MS	By MS/MS	By MS/MS	By MS/MS	36.3	32	33.5	32.1	39.1	40	40.7	42.4
P12954	P12954	3	3	ATP-dependent DNA helicase SRS2	SRS2	sp|P12954|SRS2_YEAST ATP-dependent DNA helicase SRS2 OS=Saccharomyces cerevisiae (strain ATCC 204508 / S288c) (Bakers yeast) OX=559292 GN=SRS2 PE=1 SV=2	1	2	2	2	2	1	2	3	2	2	2	2	2	2	1	2	3	2	2	3.7	3.7	3.7	134.3	1174	0	8.4557	By MS/MS	By MS/MS	By MS/MS	By MS/MS	By MS/MS	By MS/MS	By MS/MS	By MS/MS	By MS/MS	2.4	2.4	2.4	2.4	1.4	2.4	3.7	2.4
P12962	P12962	5	5	Cap-associated protein CAF20	CAF20	sp|P12962|CAF20_YEAST Cap-associated protein CAF20 OS=Saccharomyces cerevisiae (strain ATCC 204508 / S288c) (Bakers yeast) OX=559292 GN=CAF20 PE=1 SV=2	1	2	2	2	2	2	2	4	2	2	2	2	2	2	2	2	4	2	2	34.8	34.8	34.8	18.223	161	0	164.99	By MS/MS	By MS/MS	By MS/MS	By MS/MS	By MS/MS	By MS/MS	By MS/MS	By MS/MS	By MS/MS	28	15.5	15.5	15.5	15.5	15.5	28	28
P13130	P13130	1	1	Sporulation-specific wall maturation protein	SPS100	sp|P13130|SS100_YEAST Sporulation-specific wall maturation protein OS=Saccharomyces cerevisiae (strain ATCC 204508 / S288c) (Bakers yeast) OX=559292 GN=SPS100 PE=2 SV=1	1	0	0	0	0	1	1	0	0	1	0	0	0	0	1	1	0	0	1	7.1	7.1	7.1	34.226	326	0	12.125					By MS/MS	By MS/MS			By MS/MS	0	0	0	0	7.1	7.1	0	0
P13181	P13181	1	1	Galactose transporter	GAL2	sp|P13181|GAL2_YEAST Galactose transporter OS=Saccharomyces cerevisiae (strain ATCC 204508 / S288c) (Bakers yeast) OX=559292 GN=GAL2 PE=1 SV=3	1	1	0	0	1	1	0	1	1	1	1	0	0	1	1	0	1	1	1	2.4	2.4	2.4	63.625	574	0.0076607	1.3962	By MS/MS			By MS/MS	By MS/MS		By MS/MS	By MS/MS	By MS/MS	2.4	0	0	2.4	2.4	0	2.4	2.4
P13185	P13185	14	12	Serine/threonine protein kinase KIN1	KIN1	sp|P13185|KIN1_YEAST Serine/threonine protein kinase KIN1 OS=Saccharomyces cerevisiae (strain ATCC 204508 / S288c) (Bakers yeast) OX=559292 GN=KIN1 PE=1 SV=3	1	6	2	6	5	3	5	6	7	6	6	2	6	4	2	3	5	6	5	16.1	16.1	13.5	120.07	1064	0	21.088	By MS/MS	By MS/MS	By MS/MS	By MS/MS	By MS/MS	By MS/MS	By MS/MS	By MS/MS	By MS/MS	7	2.3	7	5.6	3.4	5.6	7	7.8
P13186	P13186	9	7	Serine/threonine-protein kinase KIN2	KIN2	sp|P13186|KIN2_YEAST Serine/threonine-protein kinase KIN2 OS=Saccharomyces cerevisiae (strain ATCC 204508 / S288c) (Bakers yeast) OX=559292 GN=KIN2 PE=1 SV=3	1	2	3	1	5	4	3	5	4	2	2	3	1	4	3	1	4	3	1	9.7	7.3	7.3	128.34	1147	0	16.454	By MS/MS	By MS/MS	By MS/MS	By MS/MS	By MS/MS	By matching	By MS/MS	By MS/MS	By MS/MS	2	3.1	1	5	3.7	3.4	4.8	4.4
P13188	P13188	57	57	Glutamine--tRNA ligase	GLN4	sp|P13188|SYQ_YEAST Glutamine--tRNA ligase OS=Saccharomyces cerevisiae (strain ATCC 204508 / S288c) (Bakers yeast) OX=559292 GN=GLN4 PE=1 SV=2	1	40	34	39	30	34	37	51	54	43	40	34	39	30	34	37	51	54	43	63.8	63.8	63.8	93.132	809	0	323.31	By MS/MS	By MS/MS	By MS/MS	By MS/MS	By MS/MS	By MS/MS	By MS/MS	By MS/MS	By MS/MS	48.1	44.9	44.1	40.9	42.9	47.1	56.7	62.5
P13259	P13259	8	8	Choline-phosphate cytidylyltransferase	PCT1	sp|P13259|PCY1_YEAST Choline-phosphate cytidylyltransferase OS=Saccharomyces cerevisiae (strain ATCC 204508 / S288c) (Bakers yeast) OX=559292 GN=PCT1 PE=1 SV=2	1	6	6	6	1	2	4	7	7	6	6	6	6	1	2	4	7	7	6	20.8	20.8	20.8	49.406	424	0	12.061	By MS/MS	By MS/MS	By MS/MS	By MS/MS	By MS/MS	By MS/MS	By MS/MS	By MS/MS	By MS/MS	15.1	18.6	16.5	3.5	9.2	13.2	17	20.8
P13298	P13298	16	15	Orotate phosphoribosyltransferase 1	URA5	sp|P13298|PYRE_YEAST Orotate phosphoribosyltransferase 1 OS=Saccharomyces cerevisiae (strain ATCC 204508 / S288c) (Bakers yeast) OX=559292 GN=URA5 PE=1 SV=2	1	11	11	13	11	13	10	14	14	14	11	11	12	10	12	9	13	13	13	72.6	72.6	68.1	24.664	226	0	323.31	By MS/MS	By MS/MS	By MS/MS	By MS/MS	By MS/MS	By MS/MS	By MS/MS	By MS/MS	By MS/MS	48.2	46.9	70.8	51.3	70.8	43.8	53.1	58
P13382	P13382	12	12	DNA polymerase alpha catalytic subunit A	POL1	sp|P13382|DPOA_YEAST DNA polymerase alpha catalytic subunit A OS=Saccharomyces cerevisiae (strain ATCC 204508 / S288c) (Bakers yeast) OX=559292 GN=POL1 PE=1 SV=2	1	5	2	4	2	5	4	7	4	4	5	2	4	2	5	4	7	4	4	10.4	10.4	10.4	166.81	1468	0	20.305	By MS/MS	By MS/MS	By MS/MS	By MS/MS	By MS/MS	By MS/MS	By MS/MS	By MS/MS	By MS/MS	4.2	2	2.9	1.6	4.4	3.8	5.7	3.5
P13393	P13393	8	8	TATA-box-binding protein	SPT15	sp|P13393|TBP_YEAST TATA-box-binding protein OS=Saccharomyces cerevisiae (strain ATCC 204508 / S288c) (Bakers yeast) OX=559292 GN=SPT15 PE=1 SV=3	1	5	4	8	7	6	6	6	6	6	5	4	8	7	6	6	6	6	6	34.2	34.2	34.2	27.003	240	0	75.489	By MS/MS	By MS/MS	By MS/MS	By MS/MS	By MS/MS	By MS/MS	By MS/MS	By MS/MS	By MS/MS	18.3	17.9	34.2	27.1	18.3	18.3	21.2	22.5
P13433	P13433	12	12	DNA-directed RNA polymerase, mitochondrial	RPO41	sp|P13433|RPOM_YEAST DNA-directed RNA polymerase, mitochondrial OS=Saccharomyces cerevisiae (strain ATCC 204508 / S288c) (Bakers yeast) OX=559292 GN=RPO41 PE=3 SV=2	1	3	1	3	3	4	4	10	5	4	3	1	3	3	4	4	10	5	4	11	11	11	153.05	1351	0	50.575	By MS/MS	By MS/MS	By MS/MS	By MS/MS	By MS/MS	By MS/MS	By MS/MS	By MS/MS	By MS/MS	2.2	0.9	2.3	2.7	3.1	3.3	9	4.7
P13517	P13517	13	13	F-actin-capping protein subunit beta	CAP2	sp|P13517|CAPZB_YEAST F-actin-capping protein subunit beta OS=Saccharomyces cerevisiae (strain ATCC 204508 / S288c) (Bakers yeast) OX=559292 GN=CAP2 PE=1 SV=3	1	7	7	10	8	11	9	11	9	10	7	7	10	8	11	9	11	9	10	49.5	49.5	49.5	32.629	287	0	323.31	By MS/MS	By MS/MS	By MS/MS	By MS/MS	By MS/MS	By MS/MS	By MS/MS	By MS/MS	By MS/MS	27.9	27.9	42.9	32.8	45.3	32.8	42.5	42.5
P13574	P13574	11	11	Protein STE12	STE12	sp|P13574|STE12_YEAST Protein STE12 OS=Saccharomyces cerevisiae (strain ATCC 204508 / S288c) (Bakers yeast) OX=559292 GN=STE12 PE=1 SV=1	1	1	3	4	4	2	6	7	4	3	1	3	4	4	2	6	7	4	3	21.7	21.7	21.7	77.866	688	0	28.511	By matching	By MS/MS	By MS/MS	By MS/MS	By MS/MS	By MS/MS	By MS/MS	By MS/MS	By MS/MS	1.7	5.1	6.4	7.1	5.1	9	15.6	8
P13586	P13586	21	21	Calcium-transporting ATPase 1	PMR1	sp|P13586|ATC1_YEAST Calcium-transporting ATPase 1 OS=Saccharomyces cerevisiae (strain ATCC 204508 / S288c) (Bakers yeast) OX=559292 GN=PMR1 PE=1 SV=1	1	9	7	8	4	6	3	12	14	8	9	7	8	4	6	3	12	14	8	26.1	26.1	26.1	104.57	950	0	86.287	By MS/MS	By MS/MS	By MS/MS	By MS/MS	By MS/MS	By MS/MS	By MS/MS	By MS/MS	By MS/MS	15.3	10.2	11.1	7.4	8.4	5.4	14.5	19.8
P13663	P13663	23	23	Aspartate-semialdehyde dehydrogenase	HOM2	sp|P13663|DHAS_YEAST Aspartate-semialdehyde dehydrogenase OS=Saccharomyces cerevisiae (strain ATCC 204508 / S288c) (Bakers yeast) OX=559292 GN=HOM2 PE=1 SV=1	1	13	16	14	15	13	13	20	22	16	13	16	14	15	13	13	20	22	16	57.8	57.8	57.8	39.543	365	0	323.31	By MS/MS	By MS/MS	By MS/MS	By MS/MS	By MS/MS	By MS/MS	By MS/MS	By MS/MS	By MS/MS	46.3	51.8	47.9	50.1	42.5	45.5	57	54
P13711	P13711	2	2	Acyl-coenzyme A oxidase	POX1	sp|P13711|ACOX_YEAST Acyl-coenzyme A oxidase OS=Saccharomyces cerevisiae (strain ATCC 204508 / S288c) (Bakers yeast) OX=559292 GN=POX1 PE=3 SV=2	1	0	0	0	2	0	0	1	2	1	0	0	0	2	0	0	1	2	1	3.3	3.3	3.3	84.041	748	0	3.5613				By MS/MS			By MS/MS	By MS/MS	By matching	0	0	0	3.3	0	0	1.5	3.3
P13712	P13712	3	3	Chromatin assembly factor 1 subunit p50	MSI1	sp|P13712|MSI1_YEAST Chromatin assembly factor 1 subunit p50 OS=Saccharomyces cerevisiae (strain ATCC 204508 / S288c) (Bakers yeast) OX=559292 GN=MSI1 PE=1 SV=1	1	2	2	2	2	1	1	1	2	3	2	2	2	2	1	1	1	2	3	9.7	9.7	9.7	47.364	422	0	8.2381	By MS/MS	By MS/MS	By MS/MS	By MS/MS	By MS/MS	By MS/MS	By MS/MS	By MS/MS	By MS/MS	7.8	7.8	7.8	7.8	2.8	2.8	5	7.8
P13856	P13856	5	5	Ras-related protein RSR1	RSR1	sp|P13856|RSR1_YEAST Ras-related protein RSR1 OS=Saccharomyces cerevisiae (strain ATCC 204508 / S288c) (Bakers yeast) OX=559292 GN=RSR1 PE=3 SV=1	1	1	1	2	2	1	2	3	1	2	1	1	2	2	1	2	3	1	2	18.8	18.8	18.8	30.39	272	0	45.75	By MS/MS	By MS/MS	By MS/MS	By MS/MS	By MS/MS	By MS/MS	By MS/MS	By MS/MS	By MS/MS	3.7	4.4	8.5	8.1	4.4	8.1	12.1	4.4
P13902	P13902	1	1	Protein INO4	INO4	sp|P13902|INO4_YEAST Protein INO4 OS=Saccharomyces cerevisiae (strain ATCC 204508 / S288c) (Bakers yeast) OX=559292 GN=INO4 PE=1 SV=1	1	0	0	0	0	1	1	1	0	0	0	0	0	0	1	1	1	0	0	8.6	8.6	8.6	17.378	151	0	3.2882					By MS/MS	By MS/MS	By MS/MS			0	0	0	0	8.6	8.6	8.6	0
P14020	P14020	19	19	Dolichol-phosphate mannosyltransferase	DPM1	sp|P14020|DPM1_YEAST Dolichol-phosphate mannosyltransferase OS=Saccharomyces cerevisiae (strain ATCC 204508 / S288c) (Bakers yeast) OX=559292 GN=DPM1 PE=1 SV=3	1	14	16	17	16	14	15	16	18	14	14	16	17	16	14	15	16	18	14	71.5	71.5	71.5	30.362	267	0	323.31	By MS/MS	By MS/MS	By MS/MS	By MS/MS	By MS/MS	By MS/MS	By MS/MS	By MS/MS	By MS/MS	65.5	71.5	71.5	71.5	68.5	65.9	71.2	71.5
P14063	P14063	4	4	54S ribosomal protein L31, mitochondrial	MRPL31	sp|P14063|RM31_YEAST 54S ribosomal protein L31, mitochondrial OS=Saccharomyces cerevisiae (strain ATCC 204508 / S288c) (Bakers yeast) OX=559292 GN=MRPL31 PE=1 SV=1	1	1	0	0	2	3	2	3	3	2	1	0	0	2	3	2	3	3	2	30.5	30.5	30.5	15.52	131	0	9.3419	By matching			By MS/MS	By MS/MS	By MS/MS	By MS/MS	By MS/MS	By MS/MS	7.6	0	0	16	22.9	16	23.7	22.9
P14065	P14065	20	19	Glycerol 2-dehydrogenase (NADP(+))	GCY1	sp|P14065|GCY1_YEAST Glycerol 2-dehydrogenase (NADP(+)) OS=Saccharomyces cerevisiae (strain ATCC 204508 / S288c) (Bakers yeast) OX=559292 GN=GCY1 PE=1 SV=1	1	12	11	10	8	5	6	16	12	10	11	10	9	7	4	5	15	11	9	69.9	69.9	66.7	35.079	312	0	104.91	By MS/MS	By MS/MS	By MS/MS	By MS/MS	By MS/MS	By MS/MS	By MS/MS	By MS/MS	By MS/MS	49.7	49	43.9	35.3	19.9	25.6	58.7	47.8
P14120	P14120	12	12	60S ribosomal protein L30	RPL30	sp|P14120|RL30_YEAST 60S ribosomal protein L30 OS=Saccharomyces cerevisiae (strain ATCC 204508 / S288c) (Bakers yeast) OX=559292 GN=RPL30 PE=1 SV=3	1	8	8	9	8	8	9	11	8	7	8	8	9	8	8	9	11	8	7	81.9	81.9	81.9	11.415	105	0	323.31	By MS/MS	By MS/MS	By MS/MS	By MS/MS	By MS/MS	By MS/MS	By MS/MS	By MS/MS	By MS/MS	70.5	61	72.4	61	63.8	73.3	76.2	70.5
P14126	P14126	37	37	60S ribosomal protein L3	RPL3	sp|P14126|RL3_YEAST 60S ribosomal protein L3 OS=Saccharomyces cerevisiae (strain ATCC 204508 / S288c) (Bakers yeast) OX=559292 GN=RPL3 PE=1 SV=4	1	25	25	24	28	25	26	31	32	31	25	25	24	28	25	26	31	32	31	74.2	74.2	74.2	43.757	387	0	323.31	By MS/MS	By MS/MS	By MS/MS	By MS/MS	By MS/MS	By MS/MS	By MS/MS	By MS/MS	By MS/MS	54	56.1	48.8	63.6	58.7	62.8	65.9	70
P14164	P14164	25	25	ARS-binding factor 1	ABF1	sp|P14164|ABF1_YEAST ARS-binding factor 1 OS=Saccharomyces cerevisiae (strain ATCC 204508 / S288c) (Bakers yeast) OX=559292 GN=ABF1 PE=1 SV=4	1	19	13	16	10	10	11	23	14	21	19	13	16	10	10	11	23	14	21	43.2	43.2	43.2	81.752	731	0	280.74	By MS/MS	By MS/MS	By MS/MS	By MS/MS	By MS/MS	By MS/MS	By MS/MS	By MS/MS	By MS/MS	29.1	20.4	25.6	17.8	17.5	20	40.9	26.3
P14180	P14180	2	2	Chitin synthase 2	CHS2	sp|P14180|CHS2_YEAST Chitin synthase 2 OS=Saccharomyces cerevisiae (strain ATCC 204508 / S288c) (Bakers yeast) OX=559292 GN=CHS2 PE=1 SV=1	1	1	0	1	1	1	0	2	1	2	1	0	1	1	1	0	2	1	2	2.4	2.4	2.4	109.88	963	0	2.6894	By MS/MS		By MS/MS	By MS/MS	By MS/MS		By MS/MS	By MS/MS	By MS/MS	0.9	0	0.9	1.5	1.5	0	2.4	1.5
P14306	P14306	12	12	Carboxypeptidase Y inhibitor	TFS1	sp|P14306|CPYI_YEAST Carboxypeptidase Y inhibitor OS=Saccharomyces cerevisiae (strain ATCC 204508 / S288c) (Bakers yeast) OX=559292 GN=TFS1 PE=1 SV=2	1	7	7	8	7	7	8	11	7	9	7	7	8	7	7	8	11	7	9	69.9	69.9	69.9	24.357	219	0	323.31	By MS/MS	By MS/MS	By MS/MS	By MS/MS	By MS/MS	By MS/MS	By MS/MS	By MS/MS	By MS/MS	46.1	46.1	52.1	46.1	46.1	46.1	63.9	46.1
P14540	P14540	34	34	Fructose-bisphosphate aldolase	FBA1	sp|P14540|ALF_YEAST Fructose-bisphosphate aldolase OS=Saccharomyces cerevisiae (strain ATCC 204508 / S288c) (Bakers yeast) OX=559292 GN=FBA1 PE=1 SV=3	1	27	26	27	26	26	27	32	28	28	27	26	27	26	26	27	32	28	28	84.7	84.7	84.7	39.62	359	0	323.31	By MS/MS	By MS/MS	By MS/MS	By MS/MS	By MS/MS	By MS/MS	By MS/MS	By MS/MS	By MS/MS	79.1	79.1	79.1	79.1	79.1	79.1	83.3	83.3
P14680	P14680	13	13	Dual specificity protein kinase YAK1	YAK1	sp|P14680|YAK1_YEAST Dual specificity protein kinase YAK1 OS=Saccharomyces cerevisiae (strain ATCC 204508 / S288c) (Bakers yeast) OX=559292 GN=YAK1 PE=1 SV=1	1	5	4	5	4	7	5	10	9	8	5	4	5	4	7	5	10	9	8	19.1	19.1	19.1	91.244	807	0	111.59	By MS/MS	By MS/MS	By MS/MS	By MS/MS	By MS/MS	By MS/MS	By MS/MS	By MS/MS	By MS/MS	7.2	6.2	6.7	5.7	10.4	7.4	15.1	12.3
P14681	P14681	4	3	Mitogen-activated protein kinase KSS1	KSS1	sp|P14681|KSS1_YEAST Mitogen-activated protein kinase KSS1 OS=Saccharomyces cerevisiae (strain ATCC 204508 / S288c) (Bakers yeast) OX=559292 GN=KSS1 PE=1 SV=1	1	0	0	1	2	1	1	1	1	3	0	0	1	2	1	1	1	1	2	16.3	14.1	14.1	42.692	368	0	17.726			By MS/MS	By MS/MS	By MS/MS	By MS/MS	By MS/MS	By MS/MS	By MS/MS	0	0	4.6	11.1	4.6	4.6	4.6	4.6
P14682	P14682	6	6	Ubiquitin-conjugating enzyme E2-34 kDa	CDC34	sp|P14682|UBC3_YEAST Ubiquitin-conjugating enzyme E2-34 kDa OS=Saccharomyces cerevisiae (strain ATCC 204508 / S288c) (Bakers yeast) OX=559292 GN=CDC34 PE=1 SV=1	1	4	3	3	2	2	3	4	3	3	4	3	3	2	2	3	4	3	3	19.3	19.3	19.3	34.064	295	0	84.91	By MS/MS	By MS/MS	By MS/MS	By MS/MS	By MS/MS	By MS/MS	By MS/MS	By MS/MS	By MS/MS	13.2	13.2	13.2	9.8	9.8	12.9	14.6	14.6
P14693	P14693	3	3	Sorting assembly machinery 35 kDa subunit	SAM35	sp|P14693|SAM35_YEAST Sorting assembly machinery 35 kDa subunit OS=Saccharomyces cerevisiae (strain ATCC 204508 / S288c) (Bakers yeast) OX=559292 GN=SAM35 PE=1 SV=2	1	2	2	2	2	2	2	3	2	0	2	2	2	2	2	2	3	2	0	10.3	10.3	10.3	37.404	329	0	3.3496	By MS/MS	By MS/MS	By MS/MS	By MS/MS	By MS/MS	By MS/MS	By MS/MS	By MS/MS		7	8.2	8.2	8.2	8.2	8.2	10.3	8.2
P14736	P14736	2	1	DNA repair protein RAD4	RAD4	sp|P14736|RAD4_YEAST DNA repair protein RAD4 OS=Saccharomyces cerevisiae (strain ATCC 204508 / S288c) (Bakers yeast) OX=559292 GN=RAD4 PE=1 SV=3	1	1	0	1	0	1	1	2	1	1	0	0	0	0	1	1	1	0	0	2.8	1.9	1.9	87.173	754	0.0063518	1.5615	By matching		By matching		By MS/MS	By MS/MS	By MS/MS	By matching	By matching	0.9	0	0.9	0	1.9	1.9	2.8	0.9
P14741	P14741	13	13	Translation initiation factor eIF-2B subunit alpha	GCN3	sp|P14741|EI2BA_YEAST Translation initiation factor eIF-2B subunit alpha OS=Saccharomyces cerevisiae (strain ATCC 204508 / S288c) (Bakers yeast) OX=559292 GN=GCN3 PE=1 SV=1	1	8	8	9	9	9	8	10	13	9	8	8	9	9	9	8	10	13	9	47.2	47.2	47.2	34.025	305	0	323.31	By MS/MS	By MS/MS	By MS/MS	By MS/MS	By MS/MS	By MS/MS	By MS/MS	By MS/MS	By MS/MS	30.2	30.2	33.1	30.2	30.2	28.5	32.1	47.2
P14742	P14742	35	35	Glutamine--fructose-6-phosphate aminotransferase [isomerizing]	GFA1	sp|P14742|GFA1_YEAST Glutamine--fructose-6-phosphate aminotransferase [isomerizing] OS=Saccharomyces cerevisiae (strain ATCC 204508 / S288c) (Bakers yeast) OX=559292 GN=GFA1 PE=1 SV=4	1	18	20	19	23	21	18	32	32	27	18	20	19	23	21	18	32	32	27	55.4	55.4	55.4	80.046	717	0	323.31	By MS/MS	By MS/MS	By MS/MS	By MS/MS	By MS/MS	By MS/MS	By MS/MS	By MS/MS	By MS/MS	35.1	35.3	33.2	39.5	34	27.9	50.2	52
P14743	P14743	9	9	Glycylpeptide N-tetradecanoyltransferase	NMT1	sp|P14743|NMT_YEAST Glycylpeptide N-tetradecanoyltransferase OS=Saccharomyces cerevisiae (strain ATCC 204508 / S288c) (Bakers yeast) OX=559292 GN=NMT1 PE=1 SV=1	1	4	4	4	5	4	6	6	7	4	4	4	4	5	4	6	6	7	4	21.3	21.3	21.3	52.837	455	0	36.625	By MS/MS	By MS/MS	By MS/MS	By MS/MS	By MS/MS	By MS/MS	By MS/MS	By MS/MS	By MS/MS	11	11	11.9	13.4	11	15.2	13.8	17.1
P14747	P14747	13	12	Serine/threonine-protein phosphatase 2B catalytic subunit A2	CMP2	sp|P14747|PP2B2_YEAST Serine/threonine-protein phosphatase 2B catalytic subunit A2 OS=Saccharomyces cerevisiae (strain ATCC 204508 / S288c) (Bakers yeast) OX=559292 GN=CMP2 PE=1 SV=2	1	5	5	6	3	7	4	10	10	8	5	5	6	3	6	4	9	9	8	28	28	26.5	68.527	604	0	111.97	By MS/MS	By MS/MS	By MS/MS	By MS/MS	By MS/MS	By MS/MS	By MS/MS	By MS/MS	By MS/MS	11.9	10.4	12.7	6.3	14.2	8.6	18.9	22.5
P14772	P14772	6	5	Bile pigment transporter 1	BPT1	sp|P14772|BPT1_YEAST Bile pigment transporter 1 OS=Saccharomyces cerevisiae (strain ATCC 204508 / S288c) (Bakers yeast) OX=559292 GN=BPT1 PE=1 SV=2	1	3	4	1	2	3	2	4	4	2	3	4	1	2	3	2	4	3	2	4.9	4.3	4.3	176.87	1559	0	9.6364	By MS/MS	By MS/MS	By MS/MS	By MS/MS	By MS/MS	By MS/MS	By MS/MS	By MS/MS	By MS/MS	2.6	3.5	0.7	1.5	2.6	1.5	3.5	2.9
P14832	P14832	17	16	Peptidyl-prolyl cis-trans isomerase	CPR1	sp|P14832|CYPH_YEAST Peptidyl-prolyl cis-trans isomerase OS=Saccharomyces cerevisiae (strain ATCC 204508 / S288c) (Bakers yeast) OX=559292 GN=CPR1 PE=1 SV=3	1	14	12	15	13	14	13	16	15	15	13	12	14	12	13	12	15	15	15	88.9	88.9	84.6	17.39	162	0	323.31	By MS/MS	By MS/MS	By MS/MS	By MS/MS	By MS/MS	By MS/MS	By MS/MS	By MS/MS	By MS/MS	67.3	82.1	88.9	67.3	88.9	67.3	88.9	84.6
P14843	P14843	17	15	Phospho-2-dehydro-3-deoxyheptonate aldolase, phenylalanine-inhibited	ARO3	sp|P14843|AROF_YEAST Phospho-2-dehydro-3-deoxyheptonate aldolase, phenylalanine-inhibited OS=Saccharomyces cerevisiae (strain ATCC 204508 / S288c) (Bakers yeast) OX=559292 GN=ARO3 PE=1 SV=1	1	12	12	9	6	7	11	15	14	13	11	11	8	6	6	11	13	12	12	48.1	44.1	44.1	41.069	370	0	224.82	By MS/MS	By MS/MS	By MS/MS	By MS/MS	By MS/MS	By MS/MS	By MS/MS	By MS/MS	By MS/MS	40.3	36.2	30.5	21.6	28.6	38.9	46.2	39.7
P14904	P14904	24	24	Vacuolar aminopeptidase 1	APE1	sp|P14904|AMPL_YEAST Vacuolar aminopeptidase 1 OS=Saccharomyces cerevisiae (strain ATCC 204508 / S288c) (Bakers yeast) OX=559292 GN=APE1 PE=1 SV=2	1	19	14	20	17	14	17	21	19	20	19	14	20	17	14	17	21	19	20	50.2	50.2	50.2	57.092	514	0	261.25	By MS/MS	By MS/MS	By MS/MS	By MS/MS	By MS/MS	By MS/MS	By MS/MS	By MS/MS	By MS/MS	37.2	31.3	44.2	34.6	32.7	34.6	47.5	37.5
P14906	P14906	30	30	Protein translocation protein SEC63	SEC63	sp|P14906|SEC63_YEAST Protein translocation protein SEC63 OS=Saccharomyces cerevisiae (strain ATCC 204508 / S288c) (Bakers yeast) OX=559292 GN=SEC63 PE=1 SV=2	1	23	25	20	22	17	18	26	26	28	23	25	20	22	17	18	26	26	28	44.3	44.3	44.3	75.344	663	0	323.31	By MS/MS	By MS/MS	By MS/MS	By MS/MS	By MS/MS	By MS/MS	By MS/MS	By MS/MS	By MS/MS	35.7	41.3	33	35.9	29.4	32.9	41.3	40
P14907	P14907	31	31	Nucleoporin NSP1	NSP1	sp|P14907|NSP1_YEAST Nucleoporin NSP1 OS=Saccharomyces cerevisiae (strain ATCC 204508 / S288c) (Bakers yeast) OX=559292 GN=NSP1 PE=1 SV=1	1	24	19	23	16	16	18	28	27	28	24	19	23	16	16	18	28	27	28	55.5	55.5	55.5	86.515	823	0	323.31	By MS/MS	By MS/MS	By MS/MS	By MS/MS	By MS/MS	By MS/MS	By MS/MS	By MS/MS	By MS/MS	49.5	41.6	46.3	33.3	33.4	36.7	54.6	53.7
P14908	P14908	2	2	Mitochondrial transcription factor 1	MTF1	sp|P14908|MTF1_YEAST Mitochondrial transcription factor 1 OS=Saccharomyces cerevisiae (strain ATCC 204508 / S288c) (Bakers yeast) OX=559292 GN=MTF1 PE=1 SV=4	1	1	0	0	0	1	1	2	1	2	1	0	0	0	1	1	2	1	2	8.2	8.2	8.2	39.726	341	0	6.0964	By MS/MS				By MS/MS	By MS/MS	By MS/MS	By MS/MS	By MS/MS	5	0	0	0	3.2	3.2	8.2	5
P14922	P14922	25	25	General transcriptional corepressor CYC8	CYC8	sp|P14922|CYC8_YEAST General transcriptional corepressor CYC8 OS=Saccharomyces cerevisiae (strain ATCC 204508 / S288c) (Bakers yeast) OX=559292 GN=CYC8 PE=1 SV=2	1	17	14	13	12	13	14	24	20	18	17	14	13	12	13	14	24	20	18	41	41	41	107.2	966	0	323.31	By MS/MS	By MS/MS	By MS/MS	By MS/MS	By MS/MS	By MS/MS	By MS/MS	By MS/MS	By MS/MS	26.8	20.3	16.6	18.2	18.4	18.8	40.3	33
P15019	P15019	35	34	Transaldolase	TAL1	sp|P15019|TAL1_YEAST Transaldolase OS=Saccharomyces cerevisiae (strain ATCC 204508 / S288c) (Bakers yeast) OX=559292 GN=TAL1 PE=1 SV=4	1	26	22	25	24	23	26	29	31	30	25	21	24	24	23	25	28	30	29	73.1	73.1	70.7	37.036	335	0	323.31	By MS/MS	By MS/MS	By MS/MS	By MS/MS	By MS/MS	By MS/MS	By MS/MS	By MS/MS	By MS/MS	70.1	66.6	68.1	67.5	64.5	70.1	66.9	70.7
P15180	P15180	44	44	Lysine--tRNA ligase, cytoplasmic	KRS1	sp|P15180|SYKC_YEAST Lysine--tRNA ligase, cytoplasmic OS=Saccharomyces cerevisiae (strain ATCC 204508 / S288c) (Bakers yeast) OX=559292 GN=KRS1 PE=1 SV=2	1	35	35	35	32	25	28	38	41	42	35	35	35	32	25	28	38	41	42	67.3	67.3	67.3	67.958	591	0	323.31	By MS/MS	By MS/MS	By MS/MS	By MS/MS	By MS/MS	By MS/MS	By MS/MS	By MS/MS	By MS/MS	56	54.5	50.8	51.1	44	45.5	56.7	65.8
P15274	P15274	33	33	AMP deaminase	AMD1	sp|P15274|AMPD_YEAST AMP deaminase OS=Saccharomyces cerevisiae (strain ATCC 204508 / S288c) (Bakers yeast) OX=559292 GN=AMD1 PE=1 SV=2	1	18	17	17	15	20	16	27	22	21	18	17	17	15	20	16	27	22	21	51.6	51.6	51.6	93.3	810	0	272.7	By MS/MS	By MS/MS	By MS/MS	By MS/MS	By MS/MS	By MS/MS	By MS/MS	By MS/MS	By MS/MS	21.7	25.3	22.8	19.6	26.4	21.4	39.8	32.1
P15303	P15303	35	35	Protein transport protein SEC23	SEC23	sp|P15303|SEC23_YEAST Protein transport protein SEC23 OS=Saccharomyces cerevisiae (strain ATCC 204508 / S288c) (Bakers yeast) OX=559292 GN=SEC23 PE=1 SV=1	1	26	22	21	25	22	21	31	33	28	26	22	21	25	22	21	31	33	28	55.1	55.1	55.1	85.384	768	0	323.31	By MS/MS	By MS/MS	By MS/MS	By MS/MS	By MS/MS	By MS/MS	By MS/MS	By MS/MS	By MS/MS	40.1	33.5	33.7	42.8	36.2	32.4	47.4	49.5
P15367	P15367	5	5	Signal peptidase complex catalytic subunit SEC11	SEC11	sp|P15367|SEC11_YEAST Signal peptidase complex catalytic subunit SEC11 OS=Saccharomyces cerevisiae (strain ATCC 204508 / S288c) (Bakers yeast) OX=559292 GN=SEC11 PE=1 SV=2	1	3	2	3	2	3	2	4	4	2	3	2	3	2	3	2	4	4	2	29.3	29.3	29.3	18.762	167	0	80.349	By MS/MS	By MS/MS	By MS/MS	By MS/MS	By MS/MS	By MS/MS	By MS/MS	By MS/MS	By MS/MS	24.6	19.2	23.4	14.4	23.4	14.4	24	28.7
P15424	P15424	16	16	ATP-dependent RNA helicase MSS116, mitochondrial	MSS116	sp|P15424|MS116_YEAST ATP-dependent RNA helicase MSS116, mitochondrial OS=Saccharomyces cerevisiae (strain ATCC 204508 / S288c) (Bakers yeast) OX=559292 GN=MSS116 PE=1 SV=1	1	5	4	6	8	8	8	12	7	9	5	4	6	8	8	8	12	7	9	27	27	27	76.268	664	0	64.494	By MS/MS	By MS/MS	By MS/MS	By MS/MS	By MS/MS	By MS/MS	By MS/MS	By MS/MS	By MS/MS	10.4	9	11.6	15.5	14.6	14.6	21.2	13.9
P15436	P15436	9	9	DNA polymerase delta catalytic subunit	POL3	sp|P15436|DPOD_YEAST DNA polymerase delta catalytic subunit OS=Saccharomyces cerevisiae (strain ATCC 204508 / S288c) (Bakers yeast) OX=559292 GN=POL3 PE=1 SV=4	1	4	4	3	4	4	7	5	4	2	4	4	3	4	4	7	5	4	2	10.2	10.2	10.2	124.62	1097	0	18.197	By MS/MS	By MS/MS	By MS/MS	By MS/MS	By MS/MS	By MS/MS	By MS/MS	By MS/MS	By matching	5.4	4.6	3.5	4.6	4.9	7.7	5.8	4.3
P15442	P15442	14	14	Serine/threonine-protein kinase GCN2	GCN2	sp|P15442|GCN2_YEAST eIF-2-alpha kinase GCN2 OS=Saccharomyces cerevisiae (strain ATCC 204508 / S288c) (Bakers yeast) OX=559292 GN=GCN2 PE=1 SV=3	1	7	4	4	5	6	8	10	10	6	7	4	4	5	6	8	10	10	6	10.8	10.8	10.8	190.19	1659	0	41.104	By MS/MS	By MS/MS	By MS/MS	By MS/MS	By MS/MS	By MS/MS	By MS/MS	By MS/MS	By MS/MS	5.4	3.3	2.7	4	4.8	6.3	8.6	8
P15454	P15454	18	18	Guanylate kinase	GUK1	sp|P15454|KGUA_YEAST Guanylate kinase OS=Saccharomyces cerevisiae (strain ATCC 204508 / S288c) (Bakers yeast) OX=559292 GN=GUK1 PE=1 SV=2	1	14	15	15	16	16	16	15	15	16	14	15	15	16	16	16	15	15	16	68.4	68.4	68.4	20.637	187	0	323.31	By MS/MS	By MS/MS	By MS/MS	By MS/MS	By MS/MS	By MS/MS	By MS/MS	By MS/MS	By MS/MS	68.4	68.4	66.8	68.4	66.8	66.8	63.1	63.1
P15496	P15496	9	9	Isopentenyl-diphosphate Delta-isomerase	IDI1	sp|P15496|IDI1_YEAST Isopentenyl-diphosphate Delta-isomerase OS=Saccharomyces cerevisiae (strain ATCC 204508 / S288c) (Bakers yeast) OX=559292 GN=IDI1 PE=1 SV=2	1	5	2	4	3	6	4	8	8	7	5	2	4	3	6	4	8	8	7	38.5	38.5	38.5	33.351	288	0	129.3	By MS/MS	By MS/MS	By MS/MS	By MS/MS	By MS/MS	By MS/MS	By MS/MS	By MS/MS	By MS/MS	23.3	7.3	13.2	12.2	26	14.9	35.8	34.7
P15565	P15565	17	17	tRNA (guanine(26)-N(2))-dimethyltransferase, mitochondrial	TRM1	sp|P15565|TRM1_YEAST tRNA (guanine(26)-N(2))-dimethyltransferase, mitochondrial OS=Saccharomyces cerevisiae (strain ATCC 204508 / S288c) (Bakers yeast) OX=559292 GN=TRM1 PE=1 SV=1	1	7	6	8	7	4	8	13	6	14	7	6	8	7	4	8	13	6	14	34.4	34.4	34.4	64.052	570	0	137.8	By MS/MS	By MS/MS	By MS/MS	By MS/MS	By MS/MS	By MS/MS	By MS/MS	By MS/MS	By MS/MS	17.5	17.9	22.5	12.8	9.3	17.7	29.1	16.5
P15624	P15624	30	30	Phenylalanine--tRNA ligase beta subunit	FRS1	sp|P15624|SYFB_YEAST Phenylalanine--tRNA ligase beta subunit OS=Saccharomyces cerevisiae (strain ATCC 204508 / S288c) (Bakers yeast) OX=559292 GN=FRS1 PE=1 SV=3	1	21	21	20	20	19	20	26	26	22	21	21	20	20	19	20	26	26	22	51.4	51.4	51.4	67.364	595	0	323.31	By MS/MS	By MS/MS	By MS/MS	By MS/MS	By MS/MS	By MS/MS	By MS/MS	By MS/MS	By MS/MS	37.8	40.2	37.6	38.2	36.5	37.6	45.9	41.5
P15625	P15625	32	32	Phenylalanine--tRNA ligase alpha subunit	FRS2	sp|P15625|SYFA_YEAST Phenylalanine--tRNA ligase alpha subunit OS=Saccharomyces cerevisiae (strain ATCC 204508 / S288c) (Bakers yeast) OX=559292 GN=FRS2 PE=1 SV=3	1	20	17	17	21	20	18	26	28	27	20	17	17	21	20	18	26	28	27	76.9	76.9	76.9	57.511	503	0	323.31	By MS/MS	By MS/MS	By MS/MS	By MS/MS	By MS/MS	By MS/MS	By MS/MS	By MS/MS	By MS/MS	52.7	48.3	48.5	59	56.3	56.5	68	67.8
P15646	P15646	19	19	rRNA 2-O-methyltransferase fibrillarin	NOP1	sp|P15646|FBRL_YEAST rRNA 2-O-methyltransferase fibrillarin OS=Saccharomyces cerevisiae (strain ATCC 204508 / S288c) (Bakers yeast) OX=559292 GN=NOP1 PE=1 SV=1	1	14	14	11	14	13	15	19	17	14	14	14	11	14	13	15	19	17	14	63.3	63.3	63.3	34.465	327	0	206.35	By MS/MS	By MS/MS	By MS/MS	By MS/MS	By MS/MS	By MS/MS	By MS/MS	By MS/MS	By MS/MS	51.1	50.8	45	50.5	44.6	49.2	63.3	60.2
P15700	P15700	15	15	Uridylate kinase	URA6	sp|P15700|KCY_YEAST Uridylate kinase OS=Saccharomyces cerevisiae (strain ATCC 204508 / S288c) (Bakers yeast) OX=559292 GN=URA6 PE=1 SV=1	1	11	9	9	9	10	10	11	11	10	11	9	9	9	10	10	11	11	10	58.8	58.8	58.8	22.933	204	0	234.08	By MS/MS	By MS/MS	By MS/MS	By MS/MS	By MS/MS	By MS/MS	By MS/MS	By MS/MS	By MS/MS	50	46.1	49	45.6	52.9	47.1	51	53.4
P15703	P15703	10	10	Glucan 1,3-beta-glucosidase	BGL2	sp|P15703|BGL2_YEAST Glucan 1,3-beta-glucosidase OS=Saccharomyces cerevisiae (strain ATCC 204508 / S288c) (Bakers yeast) OX=559292 GN=BGL2 PE=1 SV=1	1	10	9	9	10	10	9	9	9	9	10	9	9	10	10	9	9	9	9	30	30	30	34.118	313	0	323.31	By MS/MS	By MS/MS	By MS/MS	By MS/MS	By MS/MS	By MS/MS	By MS/MS	By MS/MS	By MS/MS	30	30	27.2	30	30	30	27.8	27.8
P15705	P15705	54	54	Heat shock protein STI1	STI1	sp|P15705|STI1_YEAST Heat shock protein STI1 OS=Saccharomyces cerevisiae (strain ATCC 204508 / S288c) (Bakers yeast) OX=559292 GN=STI1 PE=1 SV=1	1	41	38	45	41	34	38	51	51	44	41	38	45	41	34	38	51	51	44	73.2	73.2	73.2	66.264	589	0	323.31	By MS/MS	By MS/MS	By MS/MS	By MS/MS	By MS/MS	By MS/MS	By MS/MS	By MS/MS	By MS/MS	66.2	57.4	62.3	62.3	54	59.1	72.3	72.3
P15731	P15731	3	2	Ubiquitin-conjugating enzyme E2 4	UBC4	sp|P15731|UBC4_YEAST Ubiquitin-conjugating enzyme E2 4 OS=Saccharomyces cerevisiae (strain ATCC 204508 / S288c) (Bakers yeast) OX=559292 GN=UBC4 PE=1 SV=1	1	3	3	3	2	3	3	2	3	2	2	2	2	1	2	2	1	2	1	24.3	16.9	16.9	16.456	148	0	5.4963	By MS/MS	By MS/MS	By MS/MS	By MS/MS	By MS/MS	By MS/MS	By MS/MS	By MS/MS	By MS/MS	24.3	24.3	24.3	19.6	24.3	24.3	19.6	24.3
P15732	P15732	3	2	Ubiquitin-conjugating enzyme E2-16 kDa	UBC5	sp|P15732|UBC5_YEAST Ubiquitin-conjugating enzyme E2-16 kDa OS=Saccharomyces cerevisiae (strain ATCC 204508 / S288c) (Bakers yeast) OX=559292 GN=UBC5 PE=1 SV=1	1	1	1	2	2	3	2	2	2	2	0	0	1	1	2	1	1	1	1	24.3	24.3	16.9	16.28	148	0	9.5796	By MS/MS	By MS/MS	By MS/MS	By MS/MS	By MS/MS	By MS/MS	By MS/MS	By MS/MS	By MS/MS	7.4	7.4	12.2	12.2	24.3	12.2	12.2	12.2
P15790	P15790	9	9	Casein kinase II subunit alpha	CKA1	sp|P15790|CSK21_YEAST Casein kinase II subunit alpha OS=Saccharomyces cerevisiae (strain ATCC 204508 / S288c) (Bakers yeast) OX=559292 GN=CKA1 PE=1 SV=1	1	2	2	4	4	3	2	5	5	2	2	2	4	4	3	2	5	5	2	26.3	26.3	26.3	44.667	372	0	37.234	By MS/MS	By MS/MS	By MS/MS	By MS/MS	By MS/MS	By MS/MS	By MS/MS	By MS/MS	By MS/MS	4.8	5.1	11	11.6	9.7	7.3	13.2	13.4
P15807	P15807	9	9	Siroheme biosynthesis protein MET8;Precorrin-2 dehydrogenase;Sirohydrochlorin ferrochelatase	MET8	sp|P15807|MET8_YEAST Siroheme biosynthesis protein MET8 OS=Saccharomyces cerevisiae (strain ATCC 204508 / S288c) (Bakers yeast) OX=559292 GN=MET8 PE=1 SV=1	1	4	4	5	6	5	6	9	7	5	4	4	5	6	5	6	9	7	5	33.6	33.6	33.6	31.917	274	0	79.838	By MS/MS	By MS/MS	By MS/MS	By MS/MS	By MS/MS	By MS/MS	By MS/MS	By MS/MS	By MS/MS	16.4	21.2	20.8	28.1	21.2	24.5	33.6	28.1
P15873	P15873	15	15	Proliferating cell nuclear antigen	POL30	sp|P15873|PCNA_YEAST Proliferating cell nuclear antigen OS=Saccharomyces cerevisiae (strain ATCC 204508 / S288c) (Bakers yeast) OX=559292 GN=POL30 PE=1 SV=1	1	11	8	13	9	9	9	11	13	10	11	8	13	9	9	9	11	13	10	67.1	67.1	67.1	28.916	258	0	280.33	By MS/MS	By MS/MS	By MS/MS	By MS/MS	By MS/MS	By MS/MS	By MS/MS	By MS/MS	By MS/MS	63.2	42.2	57	50.4	50.4	50.4	54.3	63.2
P15891	P15891	40	40	Actin-binding protein	ABP1	sp|P15891|ABP1_YEAST Actin-binding protein OS=Saccharomyces cerevisiae (strain ATCC 204508 / S288c) (Bakers yeast) OX=559292 GN=ABP1 PE=1 SV=4	1	31	31	30	28	21	28	39	38	37	31	31	30	28	21	28	39	38	37	69.6	69.6	69.6	65.575	592	0	323.31	By MS/MS	By MS/MS	By MS/MS	By MS/MS	By MS/MS	By MS/MS	By MS/MS	By MS/MS	By MS/MS	55.2	61.1	54.7	52.4	43.1	57.6	69.6	68.2
P15938	P15938	4	4	Pre-mRNA-splicing factor ATP-dependent RNA helicase PRP16	PRP16	sp|P15938|PRP16_YEAST Pre-mRNA-splicing factor ATP-dependent RNA helicase PRP16 OS=Saccharomyces cerevisiae (strain ATCC 204508 / S288c) (Bakers yeast) OX=559292 GN=PRP16 PE=1 SV=2	1	3	1	4	2	1	1	3	0	3	3	1	4	2	1	1	3	0	3	4.9	4.9	4.9	121.65	1071	0	10.045	By MS/MS	By MS/MS	By MS/MS	By MS/MS	By MS/MS	By MS/MS	By MS/MS		By MS/MS	3.3	1	4.9	2.1	1	1	3.3	0
P15992	P15992	16	16	Heat shock protein 26	HSP26	sp|P15992|HSP26_YEAST Heat shock protein 26 OS=Saccharomyces cerevisiae (strain ATCC 204508 / S288c) (Bakers yeast) OX=559292 GN=HSP26 PE=1 SV=3	1	13	15	13	16	16	12	15	14	15	13	15	13	16	16	12	15	14	15	62.6	62.6	62.6	23.879	214	0	323.31	By MS/MS	By MS/MS	By MS/MS	By MS/MS	By MS/MS	By MS/MS	By MS/MS	By MS/MS	By MS/MS	57.5	58.4	57.5	62.6	62.6	57	62.6	58.4
P16120	P16120	35	35	Threonine synthase	THR4	sp|P16120|THRC_YEAST Threonine synthase OS=Saccharomyces cerevisiae (strain ATCC 204508 / S288c) (Bakers yeast) OX=559292 GN=THR4 PE=1 SV=1	1	24	27	24	25	27	29	30	32	26	24	27	24	25	27	29	30	32	26	68.5	68.5	68.5	57.474	514	0	323.31	By MS/MS	By MS/MS	By MS/MS	By MS/MS	By MS/MS	By MS/MS	By MS/MS	By MS/MS	By MS/MS	53.5	59.7	56.2	59.3	61.5	65.6	66.3	66.5
P16370	P16370	5	5	DNA-directed RNA polymerase II subunit RPB3	RPB3	sp|P16370|RPB3_YEAST DNA-directed RNA polymerase II subunit RPB3 OS=Saccharomyces cerevisiae (strain ATCC 204508 / S288c) (Bakers yeast) OX=559292 GN=RPB3 PE=1 SV=2	1	2	2	3	2	2	2	3	2	2	2	2	3	2	2	2	3	2	2	25.2	25.2	25.2	35.297	318	0	270.93	By MS/MS	By MS/MS	By MS/MS	By MS/MS	By MS/MS	By MS/MS	By MS/MS	By MS/MS	By MS/MS	7.2	7.2	13.2	7.2	13.2	7.2	9.4	7.2
P16387	P16387	30	30	Pyruvate dehydrogenase E1 component subunit alpha, mitochondrial	PDA1	sp|P16387|ODPA_YEAST Pyruvate dehydrogenase E1 component subunit alpha, mitochondrial OS=Saccharomyces cerevisiae (strain ATCC 204508 / S288c) (Bakers yeast) OX=559292 GN=PDA1 PE=1 SV=2	1	23	20	21	20	17	14	25	22	22	23	20	21	20	17	14	25	22	22	68.6	68.6	68.6	46.343	420	0	323.31	By MS/MS	By MS/MS	By MS/MS	By MS/MS	By MS/MS	By MS/MS	By MS/MS	By MS/MS	By MS/MS	52.6	51.7	48.6	45.2	41.4	34.5	49.8	47.9
P16451	P16451	9	9	Pyruvate dehydrogenase complex protein X component, mitochondrial	PDX1	sp|P16451|ODPX_YEAST Pyruvate dehydrogenase complex protein X component, mitochondrial OS=Saccharomyces cerevisiae (strain ATCC 204508 / S288c) (Bakers yeast) OX=559292 GN=PDX1 PE=1 SV=1	1	5	6	3	6	4	2	5	7	5	5	6	3	6	4	2	5	7	5	30	30	30	45.361	410	0	38.436	By MS/MS	By MS/MS	By MS/MS	By MS/MS	By MS/MS	By MS/MS	By MS/MS	By MS/MS	By MS/MS	18	20.7	13.2	20.5	14.4	7.8	15.9	22.7
P16467	P16467	20	12	Pyruvate decarboxylase isozyme 2	PDC5	sp|P16467|PDC5_YEAST Pyruvate decarboxylase isozyme 2 OS=Saccharomyces cerevisiae (strain ATCC 204508 / S288c) (Bakers yeast) OX=559292 GN=PDC5 PE=1 SV=4	1	5	6	7	18	8	9	13	9	7	0	0	2	10	2	1	5	3	1	46.9	32.5	32.5	61.911	563	0	124.09	By matching	By matching	By MS/MS	By MS/MS	By MS/MS	By matching	By MS/MS	By MS/MS	By MS/MS	12.8	14	21.7	44.8	26.5	23.6	32.5	26.8
P16474	P16474	51	48	78 kDa glucose-regulated protein homolog	KAR2	sp|P16474|BIP_YEAST Endoplasmic reticulum chaperone BiP OS=Saccharomyces cerevisiae (strain ATCC 204508 / S288c) (Bakers yeast) OX=559292 GN=KAR2 PE=1 SV=1	1	44	41	42	38	42	39	47	44	47	41	38	39	35	40	36	44	42	44	47.8	46	46	74.467	682	0	323.31	By MS/MS	By MS/MS	By MS/MS	By MS/MS	By MS/MS	By MS/MS	By MS/MS	By MS/MS	By MS/MS	46.3	42.7	46.6	43.7	43.8	43.1	47.5	44.7
P16521	P16521	91	71	Elongation factor 3A	YEF3	sp|P16521|EF3A_YEAST Elongation factor 3A OS=Saccharomyces cerevisiae (strain ATCC 204508 / S288c) (Bakers yeast) OX=559292 GN=YEF3 PE=1 SV=4	1	77	72	74	76	73	67	80	82	84	60	55	57	59	56	53	61	64	65	74.1	74.1	61.5	115.94	1044	0	323.31	By MS/MS	By MS/MS	By MS/MS	By MS/MS	By MS/MS	By MS/MS	By MS/MS	By MS/MS	By MS/MS	70	66.4	60.5	64.3	64.1	62.5	71	72
P16547	P16547	35	35	Mitochondrial outer membrane protein OM45	OM45	sp|P16547|OM45_YEAST Mitochondrial outer membrane protein OM45 OS=Saccharomyces cerevisiae (strain ATCC 204508 / S288c) (Bakers yeast) OX=559292 GN=OM45 PE=1 SV=2	1	23	19	21	16	14	17	29	24	25	23	19	21	16	14	17	29	24	25	63.9	63.9	63.9	44.58	393	0	323.31	By MS/MS	By MS/MS	By MS/MS	By MS/MS	By MS/MS	By MS/MS	By MS/MS	By MS/MS	By MS/MS	46.6	43.5	45.5	38.7	34.9	38.4	55.5	49.6
P16550	P16550	19	19	Protein APA1;5,5-P-1,P-4-tetraphosphate phosphorylase;ADP-sulfurylase	APA1	sp|P16550|APA1_YEAST Protein APA1 OS=Saccharomyces cerevisiae (strain ATCC 204508 / S288c) (Bakers yeast) OX=559292 GN=APA1 PE=1 SV=4	1	13	14	13	15	12	13	18	18	15	13	14	13	15	12	13	18	18	15	71	71	71	36.492	321	0	323.31	By MS/MS	By MS/MS	By MS/MS	By MS/MS	By MS/MS	By MS/MS	By MS/MS	By MS/MS	By MS/MS	51.7	57	51.7	57.9	44.5	50.5	71	71
P16603	P16603	32	32	NADPH--cytochrome P450 reductase	NCP1	sp|P16603|NCPR_YEAST NADPH--cytochrome P450 reductase OS=Saccharomyces cerevisiae (strain ATCC 204508 / S288c) (Bakers yeast) OX=559292 GN=NCP1 PE=1 SV=3	1	23	24	18	17	15	16	24	29	29	23	24	18	17	15	16	24	29	29	64.4	64.4	64.4	76.771	691	0	323.31	By MS/MS	By MS/MS	By MS/MS	By MS/MS	By MS/MS	By MS/MS	By MS/MS	By MS/MS	By MS/MS	49.1	48.2	34.6	31.7	31	32.4	51.7	58.6
P16622	P16622	21	21	Ferrochelatase, mitochondrial	HEM15	sp|P16622|HEMH_YEAST Ferrochelatase, mitochondrial OS=Saccharomyces cerevisiae (strain ATCC 204508 / S288c) (Bakers yeast) OX=559292 GN=HEM15 PE=1 SV=1	1	11	12	10	9	11	9	14	19	15	11	12	10	9	11	9	14	19	15	59.3	59.3	59.3	44.596	393	0	323.31	By MS/MS	By MS/MS	By MS/MS	By MS/MS	By MS/MS	By MS/MS	By MS/MS	By MS/MS	By MS/MS	38.9	38.9	36.4	34.1	45.3	36.9	41	56
P16649	P16649	30	30	General transcriptional corepressor TUP1	TUP1	sp|P16649|TUP1_YEAST General transcriptional corepressor TUP1 OS=Saccharomyces cerevisiae (strain ATCC 204508 / S288c) (Bakers yeast) OX=559292 GN=TUP1 PE=1 SV=2	1	21	17	19	21	21	19	28	25	24	21	17	19	21	21	19	28	25	24	50.8	50.8	50.8	78.307	713	0	323.31	By MS/MS	By MS/MS	By MS/MS	By MS/MS	By MS/MS	By MS/MS	By MS/MS	By MS/MS	By MS/MS	38.1	32.8	35.6	36.2	37.9	34.9	50.6	42.5
P16664	P16664	5	5	Guanine nucleotide exchange factor subunit RGP1	RGP1	sp|P16664|RGP1_YEAST Guanine nucleotide exchange factor subunit RGP1 OS=Saccharomyces cerevisiae (strain ATCC 204508 / S288c) (Bakers yeast) OX=559292 GN=RGP1 PE=1 SV=2	1	3	1	3	1	1	1	4	3	2	3	1	3	1	1	1	4	3	2	9	9	9	75.316	663	0	16.652	By MS/MS	By MS/MS	By MS/MS	By MS/MS	By MS/MS	By MS/MS	By MS/MS	By MS/MS	By MS/MS	4.8	2.1	4.8	2.1	2.1	2.1	7.7	4.5
P16861	P16861	68	67	ATP-dependent 6-phosphofructokinase subunit alpha	PFK1	sp|P16861|PFKA1_YEAST ATP-dependent 6-phosphofructokinase subunit alpha OS=Saccharomyces cerevisiae (strain ATCC 204508 / S288c) (Bakers yeast) OX=559292 GN=PFK1 PE=1 SV=1	1	55	48	51	47	46	44	59	61	58	54	47	50	46	45	43	58	60	57	66	66	65	107.97	987	0	323.31	By MS/MS	By MS/MS	By MS/MS	By MS/MS	By MS/MS	By MS/MS	By MS/MS	By MS/MS	By MS/MS	58.1	51.6	52.8	53.9	52	53.1	60.7	62.7
P16862	P16862	44	43	ATP-dependent 6-phosphofructokinase subunit beta	PFK2	sp|P16862|PFKA2_YEAST ATP-dependent 6-phosphofructokinase subunit beta OS=Saccharomyces cerevisiae (strain ATCC 204508 / S288c) (Bakers yeast) OX=559292 GN=PFK2 PE=1 SV=4	1	38	34	37	37	37	35	41	41	42	37	33	36	36	36	34	40	40	41	52	51.1	51.1	104.62	959	0	323.31	By MS/MS	By MS/MS	By MS/MS	By MS/MS	By MS/MS	By MS/MS	By MS/MS	By MS/MS	By MS/MS	42.1	38.8	40.9	43.5	44.2	45.2	46.3	50.3
P16892	P16892	6	5	Mitogen-activated protein kinase FUS3	FUS3	sp|P16892|FUS3_YEAST Mitogen-activated protein kinase FUS3 OS=Saccharomyces cerevisiae (strain ATCC 204508 / S288c) (Bakers yeast) OX=559292 GN=FUS3 PE=1 SV=2	1	1	0	2	1	1	2	2	2	3	1	0	2	1	1	2	2	2	2	16.1	16.1	13.9	40.772	353	0	3.6137	By MS/MS		By MS/MS	By MS/MS	By MS/MS	By MS/MS	By MS/MS	By MS/MS	By MS/MS	2	0	6.2	2.8	3.4	6.2	5.4	4.2
P16965	P16965	1	1	ATPase-stabilizing factor 15 kDa protein	STF2	sp|P16965|STF2_YEAST ATPase-stabilizing factor 15 kDa protein OS=Saccharomyces cerevisiae (strain ATCC 204508 / S288c) (Bakers yeast) OX=559292 GN=STF2 PE=1 SV=2	1	1	1	0	0	0	0	1	1	0	1	1	0	0	0	0	1	1	0	19	19	19	9.6144	84	0	26.345	By MS/MS	By MS/MS					By MS/MS	By MS/MS		19	19	0	0	0	0	19	19
P17065	P17065	18	18	Rab guanine nucleotide exchange factor SEC2	SEC2	sp|P17065|SEC2_YEAST Rab guanine nucleotide exchange factor SEC2 OS=Saccharomyces cerevisiae (strain ATCC 204508 / S288c) (Bakers yeast) OX=559292 GN=SEC2 PE=1 SV=1	1	6	4	9	2	8	5	13	8	6	6	4	9	2	8	5	13	8	6	21.2	21.2	21.2	84.651	759	0	36.145	By MS/MS	By MS/MS	By MS/MS	By MS/MS	By MS/MS	By MS/MS	By MS/MS	By MS/MS	By MS/MS	6.5	4.2	9.6	2.5	11.7	5.4	17.1	9.7
P17076	P17076	31	5	60S ribosomal protein L8-A	RPL8A	sp|P17076|RL8A_YEAST 60S ribosomal protein L8-A OS=Saccharomyces cerevisiae (strain ATCC 204508 / S288c) (Bakers yeast) OX=559292 GN=RPL8A PE=1 SV=4	1	24	23	25	24	23	22	27	29	26	4	3	5	4	5	3	5	4	5	75.4	13.7	13.7	28.124	256	0	192.66	By MS/MS	By MS/MS	By MS/MS	By MS/MS	By MS/MS	By MS/MS	By MS/MS	By MS/MS	By MS/MS	62.5	60.5	65.2	61.7	69.5	55.5	65.2	74.6
P17106	P17106	7	7	Centromere-binding protein 1	CBF1	sp|P17106|CBF1_YEAST Centromere-binding protein 1 OS=Saccharomyces cerevisiae (strain ATCC 204508 / S288c) (Bakers yeast) OX=559292 GN=CBF1 PE=1 SV=2	1	4	5	6	4	2	2	5	5	6	4	5	6	4	2	2	5	5	6	24.5	24.5	24.5	39.387	351	0	141.03	By MS/MS	By MS/MS	By MS/MS	By MS/MS	By MS/MS	By MS/MS	By MS/MS	By MS/MS	By MS/MS	15.4	17.9	19.9	14.2	8	6.6	17.4	19.4
P17119	P17119	6	6	Kinesin-like protein KAR3	KAR3	sp|P17119|KAR3_YEAST Kinesin-like protein KAR3 OS=Saccharomyces cerevisiae (strain ATCC 204508 / S288c) (Bakers yeast) OX=559292 GN=KAR3 PE=1 SV=1	1	1	0	3	3	1	2	5	5	3	1	0	3	3	1	2	5	5	3	10.2	10.2	10.2	84.003	729	0	5.1056	By MS/MS		By MS/MS	By MS/MS	By MS/MS	By MS/MS	By MS/MS	By MS/MS	By MS/MS	1.1	0	3.7	6.4	1.1	3.7	8.6	8.6
P17121	P17121	5	5	GTPase-activating protein SAC7	SAC7	sp|P17121|SAC7_YEAST GTPase-activating protein SAC7 OS=Saccharomyces cerevisiae (strain ATCC 204508 / S288c) (Bakers yeast) OX=559292 GN=SAC7 PE=1 SV=2	1	3	2	2	2	3	2	4	3	3	3	2	2	2	3	2	4	3	3	10.7	10.7	10.7	73.628	654	0	9.5433	By MS/MS	By MS/MS	By MS/MS	By MS/MS	By MS/MS	By MS/MS	By MS/MS	By MS/MS	By MS/MS	6.6	4.4	4.4	4.4	6.1	4.4	9	6.6
P17157	P17157	8	6	Cyclin-dependent protein kinase PHO85	PHO85	sp|P17157|PHO85_YEAST Cyclin-dependent protein kinase PHO85 OS=Saccharomyces cerevisiae (strain ATCC 204508 / S288c) (Bakers yeast) OX=559292 GN=PHO85 PE=1 SV=2	1	5	7	7	6	8	7	7	6	6	3	5	5	4	6	5	5	4	4	26.9	24.3	24.3	34.906	305	0	77.586	By MS/MS	By MS/MS	By MS/MS	By MS/MS	By MS/MS	By MS/MS	By MS/MS	By MS/MS	By MS/MS	19.3	23.9	23.9	18.4	26.9	22.6	21.3	17
P17255	P17255	75	75	V-type proton ATPase catalytic subunit A;Endonuclease PI-SceI	VMA1	sp|P17255|VATA_YEAST V-type proton ATPase catalytic subunit A OS=Saccharomyces cerevisiae (strain ATCC 204508 / S288c) (Bakers yeast) OX=559292 GN=VMA1 PE=1 SV=3	1	58	59	48	53	47	55	68	63	65	58	59	48	53	47	55	68	63	65	65.8	65.8	65.8	118.64	1071	0	323.31	By MS/MS	By MS/MS	By MS/MS	By MS/MS	By MS/MS	By MS/MS	By MS/MS	By MS/MS	By MS/MS	55.3	59.1	51.2	57.8	52.2	56.8	62.7	60.9
P17423	P17423	10	10	Homoserine kinase	THR1	sp|P17423|KHSE_YEAST Homoserine kinase OS=Saccharomyces cerevisiae (strain ATCC 204508 / S288c) (Bakers yeast) OX=559292 GN=THR1 PE=1 SV=4	1	8	7	8	6	6	6	8	9	8	8	7	8	6	6	6	8	9	8	32.8	32.8	32.8	38.712	357	0	224.88	By MS/MS	By MS/MS	By MS/MS	By MS/MS	By MS/MS	By MS/MS	By MS/MS	By MS/MS	By MS/MS	27.7	24.6	27.7	22.4	22.4	23	27.7	30.5
P17442	P17442	18	18	Phosphate system positive regulatory protein PHO81	PHO81	sp|P17442|PHO81_YEAST Phosphate system positive regulatory protein PHO81 OS=Saccharomyces cerevisiae (strain ATCC 204508 / S288c) (Bakers yeast) OX=559292 GN=PHO81 PE=1 SV=2	1	9	8	8	5	9	9	14	9	9	9	8	8	5	9	9	14	9	9	16.5	16.5	16.5	134.03	1178	0	61.335	By MS/MS	By MS/MS	By MS/MS	By MS/MS	By MS/MS	By MS/MS	By MS/MS	By MS/MS	By MS/MS	8.5	7	7.6	4.7	9.8	9.3	13.8	8.1
P17505	P17505	21	21	Malate dehydrogenase, mitochondrial	MDH1	sp|P17505|MDHM_YEAST Malate dehydrogenase, mitochondrial OS=Saccharomyces cerevisiae (strain ATCC 204508 / S288c) (Bakers yeast) OX=559292 GN=MDH1 PE=1 SV=2	1	18	18	17	16	16	18	20	21	20	18	18	17	16	16	18	20	21	20	78.4	78.4	78.4	35.65	334	0	323.31	By MS/MS	By MS/MS	By MS/MS	By MS/MS	By MS/MS	By MS/MS	By MS/MS	By MS/MS	By MS/MS	68.3	63.8	60.8	60.5	65	71	76.3	78.4
P17536	P17536	24	24	Tropomyosin-1	TPM1	sp|P17536|TPM1_YEAST Tropomyosin-1 OS=Saccharomyces cerevisiae (strain ATCC 204508 / S288c) (Bakers yeast) OX=559292 GN=TPM1 PE=1 SV=1	1	12	12	12	13	9	11	21	21	13	12	12	12	13	9	11	21	21	13	77.9	77.9	77.9	23.54	199	0	323.31	By MS/MS	By MS/MS	By MS/MS	By MS/MS	By MS/MS	By MS/MS	By MS/MS	By MS/MS	By MS/MS	55.8	51.3	53.8	60.3	50.8	48.7	77.4	77.4
P17555	P17555	21	21	Adenylyl cyclase-associated protein	SRV2	sp|P17555|CAP_YEAST Adenylyl cyclase-associated protein OS=Saccharomyces cerevisiae (strain ATCC 204508 / S288c) (Bakers yeast) OX=559292 GN=SRV2 PE=1 SV=1	1	16	14	14	15	14	12	17	20	16	16	14	14	15	14	12	17	20	16	46.2	46.2	46.2	57.521	526	0	323.31	By MS/MS	By MS/MS	By MS/MS	By MS/MS	By MS/MS	By MS/MS	By MS/MS	By MS/MS	By MS/MS	36.5	33.5	33.7	33.8	33.1	27.9	41.3	44.1
P17558	P17558	3	3	37S ribosomal protein PET123, mitochondrial	PET123	sp|P17558|RTPT_YEAST 37S ribosomal protein PET123, mitochondrial OS=Saccharomyces cerevisiae (strain ATCC 204508 / S288c) (Bakers yeast) OX=559292 GN=PET123 PE=1 SV=1	1	0	0	0	0	1	1	2	2	0	0	0	0	0	1	1	2	2	0	13.8	13.8	13.8	35.998	318	0	13.666					By MS/MS	By matching	By MS/MS	By MS/MS		0	0	0	0	7.2	7.2	10.1	11
P17629	P17629	18	18	THO complex subunit HPR1	HPR1	sp|P17629|HPR1_YEAST THO complex subunit HPR1 OS=Saccharomyces cerevisiae (strain ATCC 204508 / S288c) (Bakers yeast) OX=559292 GN=HPR1 PE=1 SV=2	1	12	12	10	7	5	7	16	11	11	12	12	10	7	5	7	16	11	11	31.5	31.5	31.5	87.828	752	0	263.05	By MS/MS	By MS/MS	By MS/MS	By MS/MS	By MS/MS	By MS/MS	By MS/MS	By MS/MS	By MS/MS	20.9	20.6	17.2	11.7	8	10.9	28.1	17
P17649	P17649	27	27	4-aminobutyrate aminotransferase	UGA1	sp|P17649|GABAT_YEAST 4-aminobutyrate aminotransferase OS=Saccharomyces cerevisiae (strain ATCC 204508 / S288c) (Bakers yeast) OX=559292 GN=UGA1 PE=1 SV=2	1	22	14	17	15	14	16	17	20	19	22	14	17	15	14	16	17	20	19	68.8	68.8	68.8	52.946	471	0	323.31	By MS/MS	By MS/MS	By MS/MS	By MS/MS	By MS/MS	By MS/MS	By MS/MS	By MS/MS	By MS/MS	60.5	34.6	43.9	35.9	39.5	40.6	42	52.2
P17695	P17695	6	6	Glutaredoxin-2, mitochondrial	GRX2	sp|P17695|GLRX2_YEAST Glutaredoxin-2 OS=Saccharomyces cerevisiae (strain ATCC 204508 / S288c) (Bakers yeast) OX=559292 GN=GRX2 PE=1 SV=3	1	5	5	5	4	4	5	6	6	4	5	5	5	4	4	5	6	6	4	40.6	40.6	40.6	15.861	143	0	50.565	By MS/MS	By MS/MS	By MS/MS	By MS/MS	By MS/MS	By MS/MS	By MS/MS	By MS/MS	By MS/MS	33.6	33.6	33.6	26.6	26.6	33.6	40.6	40.6
P17709	P17709	37	35	Glucokinase-1	GLK1	sp|P17709|HXKG_YEAST Glucokinase-1 OS=Saccharomyces cerevisiae (strain ATCC 204508 / S288c) (Bakers yeast) OX=559292 GN=GLK1 PE=1 SV=1	1	32	23	26	25	21	24	33	28	32	32	22	25	24	20	23	32	28	31	75.4	75.4	71.2	55.377	500	0	323.31	By MS/MS	By MS/MS	By MS/MS	By MS/MS	By MS/MS	By MS/MS	By MS/MS	By MS/MS	By MS/MS	67.8	60.8	67	66.6	55.6	58.6	72.2	66
P17883	P17883	24	24	Superkiller protein 3	SKI3	sp|P17883|SKI3_YEAST Superkiller protein 3 OS=Saccharomyces cerevisiae (strain ATCC 204508 / S288c) (Bakers yeast) OX=559292 GN=SKI3 PE=1 SV=2	1	11	8	10	13	11	13	16	15	13	11	8	10	13	11	13	16	15	13	20	20	20	163.72	1432	0	123.3	By MS/MS	By MS/MS	By MS/MS	By MS/MS	By MS/MS	By MS/MS	By MS/MS	By MS/MS	By MS/MS	8.7	6.8	8.1	11.2	9.3	10.5	12.2	12.8
P17890	P17890	3	3	DNA-directed RNA polymerase III subunit RPC7	RPC31	sp|P17890|RPC7_YEAST DNA-directed RNA polymerase III subunit RPC7 OS=Saccharomyces cerevisiae (strain ATCC 204508 / S288c) (Bakers yeast) OX=559292 GN=RPC31 PE=1 SV=1	1	1	1	1	1	1	1	3	3	1	1	1	1	1	1	1	3	3	1	22.7	22.7	22.7	27.724	251	0	56.977	By MS/MS	By MS/MS	By MS/MS	By MS/MS	By MS/MS	By MS/MS	By MS/MS	By MS/MS	By MS/MS	8	8	8	8	8	8	22.7	22.7
P17891	P17891	11	11	Clathrin light chain	CLC1	sp|P17891|CLC1_YEAST Clathrin light chain OS=Saccharomyces cerevisiae (strain ATCC 204508 / S288c) (Bakers yeast) OX=559292 GN=CLC1 PE=1 SV=1	1	4	3	7	5	4	5	8	8	7	4	3	7	5	4	5	8	8	7	43.3	43.3	43.3	26.531	233	0	111.08	By MS/MS	By MS/MS	By MS/MS	By MS/MS	By MS/MS	By MS/MS	By MS/MS	By MS/MS	By MS/MS	21.9	15.5	31.8	21.9	18.5	24.9	35.6	32.2
P17898	P17898	1	1	Cholinephosphotransferase 1	CPT1	sp|P17898|CPT1_YEAST Cholinephosphotransferase 1 OS=Saccharomyces cerevisiae (strain ATCC 204508 / S288c) (Bakers yeast) OX=559292 GN=CPT1 PE=1 SV=3	1	1	1	1	1	1	1	1	1	0	1	1	1	1	1	1	1	1	0	3.3	3.3	3.3	44.829	393	0.0025554	2.0641	By MS/MS	By MS/MS	By MS/MS	By MS/MS	By MS/MS	By MS/MS	By MS/MS	By matching		3.3	3.3	3.3	3.3	3.3	3.3	3.3	3.3
P17967	P17967	34	34	Protein disulfide-isomerase	PDI1	sp|P17967|PDI_YEAST Protein disulfide-isomerase OS=Saccharomyces cerevisiae (strain ATCC 204508 / S288c) (Bakers yeast) OX=559292 GN=PDI1 PE=1 SV=2	1	30	32	28	27	26	28	30	29	30	30	32	28	27	26	28	30	29	30	67	67	67	58.226	522	0	323.31	By MS/MS	By MS/MS	By MS/MS	By MS/MS	By MS/MS	By MS/MS	By MS/MS	By MS/MS	By MS/MS	60.7	65.9	55	60.3	61.7	60	63.2	58
P18239;P18238	P18239	24;6	22;4	ADP,ATP carrier protein 2	PET9	sp|P18239|ADT2_YEAST ADP,ATP carrier protein 2 OS=Saccharomyces cerevisiae (strain ATCC 204508 / S288c) (Bakers yeast) OX=559292 GN=PET9 PE=1 SV=2	2	19	20	20	21	20	21	23	22	21	17	18	18	19	18	19	21	20	19	54.7	54.7	50.3	34.426	318	0	323.31	By MS/MS	By MS/MS	By MS/MS	By MS/MS	By MS/MS	By MS/MS	By MS/MS	By MS/MS	By MS/MS	48.1	53.5	53.5	54.4	53.8	53.8	54.7	53.8
P18408	P18408	4	4	Phosphoadenosine phosphosulfate reductase	MET16	sp|P18408|MET16_YEAST Phosphoadenosine phosphosulfate reductase OS=Saccharomyces cerevisiae (strain ATCC 204508 / S288c) (Bakers yeast) OX=559292 GN=MET16 PE=1 SV=2	1	0	0	2	2	2	2	2	2	2	0	0	2	2	2	2	2	2	2	29.5	29.5	29.5	30.38	261	0	48.082			By matching	By MS/MS	By MS/MS	By matching	By MS/MS	By MS/MS	By MS/MS	0	0	13.4	13.4	13.4	13.4	16.1	16.1
P18411	P18411	1	1	Protein FUN14	FUN14	sp|P18411|FUN14_YEAST Protein FUN14 OS=Saccharomyces cerevisiae (strain ATCC 204508 / S288c) (Bakers yeast) OX=559292 GN=FUN14 PE=1 SV=3	1	0	0	0	0	0	0	1	0	0	0	0	0	0	0	0	1	0	0	9.6	9.6	9.6	22.063	198	0	15.743							By MS/MS			0	0	0	0	0	0	9.6	0
P18414	P18414	1	1	ER lumen protein-retaining receptor	ERD2	sp|P18414|ERD2_YEAST ER lumen protein-retaining receptor OS=Saccharomyces cerevisiae (strain ATCC 204508 / S288c) (Bakers yeast) OX=559292 GN=ERD2 PE=3 SV=1	1	1	1	1	1	1	1	1	1	1	1	1	1	1	1	1	1	1	1	4.6	4.6	4.6	25.762	219	0	14.125	By MS/MS	By MS/MS	By MS/MS	By MS/MS	By MS/MS	By matching	By MS/MS	By MS/MS	By MS/MS	4.6	4.6	4.6	4.6	4.6	4.6	4.6	4.6
P18480	P18480	17	17	SWI/SNF chromatin-remodeling complex subunit SNF5	SNF5	sp|P18480|SNF5_YEAST SWI/SNF chromatin-remodeling complex subunit SNF5 OS=Saccharomyces cerevisiae (strain ATCC 204508 / S288c) (Bakers yeast) OX=559292 GN=SNF5 PE=1 SV=3	1	13	6	13	5	7	7	13	14	12	13	6	13	5	7	7	13	14	12	22	22	22	102.54	905	0	290.91	By MS/MS	By MS/MS	By MS/MS	By MS/MS	By MS/MS	By MS/MS	By MS/MS	By MS/MS	By MS/MS	17.5	9.1	17	8.3	12.3	10.7	15.8	20.2
P18494	P18494	3	3	Nitrogen regulatory protein GLN3	GLN3	sp|P18494|GLN3_YEAST Nitrogen regulatory protein GLN3 OS=Saccharomyces cerevisiae (strain ATCC 204508 / S288c) (Bakers yeast) OX=559292 GN=GLN3 PE=1 SV=2	1	2	0	1	0	0	0	2	1	2	2	0	1	0	0	0	2	1	2	4.9	4.9	4.9	79.382	730	0	5.4913	By MS/MS		By matching				By MS/MS	By MS/MS	By MS/MS	2.7	0	1.2	0	0	0	3.4	1.2
P18496	P18496	5	5	Mitochondrial ATPase complex subunit ATP10	ATP10	sp|P18496|ATP10_YEAST Mitochondrial ATPase complex subunit ATP10 OS=Saccharomyces cerevisiae (strain ATCC 204508 / S288c) (Bakers yeast) OX=559292 GN=ATP10 PE=1 SV=2	1	1	1	1	1	2	2	3	3	0	1	1	1	1	2	2	3	3	0	17.2	17.2	17.2	32.094	279	0	4.71	By MS/MS	By MS/MS	By MS/MS	By MS/MS	By MS/MS	By MS/MS	By MS/MS	By MS/MS		3.6	3.6	3.6	3.6	6.8	6.8	9.7	11.1
P18544	P18544	16	16	Acetylornithine aminotransferase, mitochondrial	ARG8	sp|P18544|ARGD_YEAST Acetylornithine aminotransferase, mitochondrial OS=Saccharomyces cerevisiae (strain ATCC 204508 / S288c) (Bakers yeast) OX=559292 GN=ARG8 PE=1 SV=1	1	7	4	1	10	10	7	14	11	9	7	4	1	10	10	7	14	11	9	53.7	53.7	53.7	46.681	423	0	124.59	By MS/MS	By MS/MS	By MS/MS	By MS/MS	By MS/MS	By MS/MS	By MS/MS	By MS/MS	By MS/MS	27	13.7	4.3	41.8	38.1	31.4	47	39.5
P18562	P18562	19	19	Uracil phosphoribosyltransferase	FUR1	sp|P18562|UPP_YEAST Uracil phosphoribosyltransferase OS=Saccharomyces cerevisiae (strain ATCC 204508 / S288c) (Bakers yeast) OX=559292 GN=FUR1 PE=1 SV=2	1	13	10	14	14	15	14	17	16	16	13	10	14	14	15	14	17	16	16	86.6	86.6	86.6	24.594	216	0	323.31	By MS/MS	By MS/MS	By MS/MS	By MS/MS	By MS/MS	By MS/MS	By MS/MS	By MS/MS	By MS/MS	62.5	46.3	74.5	61.1	80.1	77.3	71.8	80.1
P18759	P18759	33	33	Vesicular-fusion protein SEC18	SEC18	sp|P18759|SEC18_YEAST Vesicular-fusion protein SEC18 OS=Saccharomyces cerevisiae (strain ATCC 204508 / S288c) (Bakers yeast) OX=559292 GN=SEC18 PE=1 SV=2	1	20	18	20	16	20	20	29	28	28	20	18	20	16	20	20	29	28	28	44.2	44.2	44.2	84.055	758	0	262.22	By MS/MS	By MS/MS	By MS/MS	By MS/MS	By MS/MS	By MS/MS	By MS/MS	By MS/MS	By MS/MS	28	25.9	33	23.2	28.8	29	40.4	37.6
P18852	P18852	1	1	Guanine nucleotide-binding protein subunit gamma	STE18	sp|P18852|GBG_YEAST Guanine nucleotide-binding protein subunit gamma OS=Saccharomyces cerevisiae (strain ATCC 204508 / S288c) (Bakers yeast) OX=559292 GN=STE18 PE=1 SV=1	1	0	0	0	0	0	0	1	0	0	0	0	0	0	0	0	1	0	0	15.5	15.5	15.5	12.625	110	0	91.35							By MS/MS			0	0	0	0	0	0	15.5	0
P18888	P18888	4	4	Transcription regulatory protein SNF6	SNF6	sp|P18888|SNF6_YEAST Transcription regulatory protein SNF6 OS=Saccharomyces cerevisiae (strain ATCC 204508 / S288c) (Bakers yeast) OX=559292 GN=SNF6 PE=1 SV=1	1	2	1	1	1	1	1	3	2	1	2	1	1	1	1	1	3	2	1	15.4	15.4	15.4	37.606	332	0	20.422	By MS/MS	By MS/MS	By MS/MS	By MS/MS	By MS/MS	By MS/MS	By MS/MS	By MS/MS	By MS/MS	6.3	3.3	3.3	3.3	3.3	3.3	12.3	6.3
P18899	P18899	14	14	Stress protein DDR48	DDR48	sp|P18899|DDR48_YEAST Stress protein DDR48 OS=Saccharomyces cerevisiae (strain ATCC 204508 / S288c) (Bakers yeast) OX=559292 GN=DDR48 PE=1 SV=4	1	1	4	3	3	2	2	13	11	7	1	4	3	3	2	2	13	11	7	48.1	48.1	48.1	46.233	430	0	323.31	By MS/MS	By MS/MS	By MS/MS	By MS/MS	By MS/MS	By MS/MS	By MS/MS	By MS/MS	By MS/MS	3.3	6	5.1	5.1	4	3.3	47.2	40.2
P18900	P18900	6	6	Hexaprenyl pyrophosphate synthase, mitochondrial	COQ1	sp|P18900|COQ1_YEAST Hexaprenyl pyrophosphate synthase, mitochondrial OS=Saccharomyces cerevisiae (strain ATCC 204508 / S288c) (Bakers yeast) OX=559292 GN=COQ1 PE=1 SV=1	1	1	0	3	3	2	4	4	3	0	1	0	3	3	2	4	4	3	0	14.8	14.8	14.8	52.559	473	0	26.38	By MS/MS		By MS/MS	By MS/MS	By MS/MS	By MS/MS	By MS/MS	By MS/MS		2.5	0	6.6	6.8	5.3	9.3	10.8	7.6
P18961	P18961	10	6	Serine/threonine-protein kinase YPK2/YKR2	YPK2	sp|P18961|YPK2_YEAST Serine/threonine-protein kinase YPK2/YKR2 OS=Saccharomyces cerevisiae (strain ATCC 204508 / S288c) (Bakers yeast) OX=559292 GN=YPK2 PE=1 SV=1	1	5	5	5	3	3	4	8	8	6	2	2	2	2	1	2	4	5	3	17.9	12.3	12.3	76.663	677	0	14.899	By MS/MS	By MS/MS	By MS/MS	By matching	By MS/MS	By MS/MS	By MS/MS	By MS/MS	By MS/MS	8.3	7.7	9.5	4.9	4.4	6.5	13.3	14
P18962	P18962	16	16	Dipeptidyl aminopeptidase B	DAP2	sp|P18962|DAP2_YEAST Dipeptidyl aminopeptidase B OS=Saccharomyces cerevisiae (strain ATCC 204508 / S288c) (Bakers yeast) OX=559292 GN=DAP2 PE=1 SV=2	1	8	8	6	8	4	7	13	13	8	8	8	6	8	4	7	13	13	8	21.6	21.6	21.6	93.403	818	0	71.574	By MS/MS	By MS/MS	By MS/MS	By MS/MS	By MS/MS	By MS/MS	By MS/MS	By MS/MS	By MS/MS	9.9	10.8	7.2	10	5.4	9	16.4	17.6
P18963	P18963	7	7	Inhibitory regulator protein IRA1	IRA1	sp|P18963|IRA1_YEAST Inhibitory regulator protein IRA1 OS=Saccharomyces cerevisiae (strain ATCC 204508 / S288c) (Bakers yeast) OX=559292 GN=IRA1 PE=1 SV=2	1	3	2	3	4	1	2	2	3	5	3	2	3	4	1	2	2	3	5	2.2	2.2	2.2	350.98	3092	0	4.1376	By MS/MS	By MS/MS	By MS/MS	By MS/MS	By MS/MS	By MS/MS	By MS/MS	By MS/MS	By MS/MS	0.9	0.7	0.9	1.3	0.2	0.6	0.5	0.7
P19073	P19073	4	4	Cell division control protein 42	CDC42	sp|P19073|CDC42_YEAST Cell division control protein 42 OS=Saccharomyces cerevisiae (strain ATCC 204508 / S288c) (Bakers yeast) OX=559292 GN=CDC42 PE=1 SV=2	1	4	4	4	4	4	4	4	3	4	4	4	4	4	4	4	4	3	4	20.4	20.4	20.4	21.322	191	0	78.264	By MS/MS	By MS/MS	By MS/MS	By MS/MS	By MS/MS	By MS/MS	By MS/MS	By MS/MS	By MS/MS	20.4	20.4	20.4	20.4	20.4	20.4	20.4	19.9
P19097	P19097	117	117	Fatty acid synthase subunit alpha;Acyl carrier;3-oxoacyl-[acyl-carrier-protein] reductase;3-oxoacyl-[acyl-carrier-protein] synthase	FAS2	sp|P19097|FAS2_YEAST Fatty acid synthase subunit alpha OS=Saccharomyces cerevisiae (strain ATCC 204508 / S288c) (Bakers yeast) OX=559292 GN=FAS2 PE=1 SV=2	1	86	78	87	78	84	72	105	107	99	86	78	87	78	84	72	105	107	99	67	67	67	206.94	1887	0	323.31	By MS/MS	By MS/MS	By MS/MS	By MS/MS	By MS/MS	By MS/MS	By MS/MS	By MS/MS	By MS/MS	53.1	50.7	53.5	51.1	51.8	47.5	62	65.3
P19146	P19146	11	3	ADP-ribosylation factor 2	ARF2	sp|P19146|ARF2_YEAST ADP-ribosylation factor 2 OS=Saccharomyces cerevisiae (strain ATCC 204508 / S288c) (Bakers yeast) OX=559292 GN=ARF2 PE=1 SV=3	1	9	7	7	8	7	8	10	9	8	2	1	1	1	1	1	2	1	1	61.9	21.5	21.5	20.657	181	0	97.509	By MS/MS	By MS/MS	By MS/MS	By MS/MS	By MS/MS	By MS/MS	By MS/MS	By MS/MS	By MS/MS	60.2	49.7	49.7	56.4	49.7	54.7	61.9	56.4
P19211	P19211	4	1	Eukaryotic translation initiation factor 5A-2	ANB1	sp|P19211|IF5A2_YEAST Eukaryotic translation initiation factor 5A-2 OS=Saccharomyces cerevisiae (strain ATCC 204508 / S288c) (Bakers yeast) OX=559292 GN=ANB1 PE=1 SV=3	1	4	3	3	3	3	4	4	3	3	1	1	1	1	1	1	1	0	1	21.7	11.5	11.5	17.131	157	0	10.926	By MS/MS	By MS/MS	By MS/MS	By matching	By matching	By MS/MS	By MS/MS	By matching	By MS/MS	21.7	21.7	21.7	21.7	21.7	21.7	21.7	10.2
P19262	P19262	13	13	Dihydrolipoyllysine-residue succinyltransferase component of 2-oxoglutarate dehydrogenase complex, mitochondrial	KGD2	sp|P19262|ODO2_YEAST Dihydrolipoyllysine-residue succinyltransferase component of 2-oxoglutarate dehydrogenase complex, mitochondrial OS=Saccharomyces cerevisiae (strain ATCC 204508 / S288c) (Bakers yeast) OX=559292 GN=KGD2 PE=1 SV=2	1	8	5	6	4	5	5	13	10	9	8	5	6	4	5	5	13	10	9	27.9	27.9	27.9	50.43	463	0	223.53	By MS/MS	By MS/MS	By MS/MS	By MS/MS	By MS/MS	By MS/MS	By MS/MS	By MS/MS	By MS/MS	21.6	15.3	17.1	13.4	15.3	15.3	27.9	24.6
P19263	P19263	6	6	Mediator of RNA polymerase II transcription subunit 14	RGR1	sp|P19263|MED14_YEAST Mediator of RNA polymerase II transcription subunit 14 OS=Saccharomyces cerevisiae (strain ATCC 204508 / S288c) (Bakers yeast) OX=559292 GN=RGR1 PE=1 SV=2	1	2	1	2	2	0	2	4	3	4	2	1	2	2	0	2	4	3	4	6.7	6.7	6.7	123.36	1082	0	10.372	By MS/MS	By MS/MS	By MS/MS	By MS/MS		By MS/MS	By MS/MS	By MS/MS	By MS/MS	1.9	1.1	1.9	2.2	0	2.2	4.8	3.3
P19358	P19358	30	15	S-adenosylmethionine synthase 2	SAM2	sp|P19358|METK2_YEAST S-adenosylmethionine synthase 2 OS=Saccharomyces cerevisiae (strain ATCC 204508 / S288c) (Bakers yeast) OX=559292 GN=SAM2 PE=1 SV=3	1	22	19	20	18	20	19	27	26	24	10	9	10	8	8	9	14	13	12	76.8	76.8	46.1	42.255	384	0	323.31	By MS/MS	By MS/MS	By MS/MS	By MS/MS	By MS/MS	By MS/MS	By MS/MS	By MS/MS	By MS/MS	62.8	57.6	53.1	52.1	59.1	53.1	76.6	76.6
P19414	P19414	62	59	Aconitate hydratase, mitochondrial	ACO1	sp|P19414|ACON_YEAST Aconitate hydratase, mitochondrial OS=Saccharomyces cerevisiae (strain ATCC 204508 / S288c) (Bakers yeast) OX=559292 GN=ACO1 PE=1 SV=2	1	49	48	51	37	37	39	54	55	54	47	46	49	36	36	38	51	52	51	69.3	69.3	67.2	85.367	778	0	323.31	By MS/MS	By MS/MS	By MS/MS	By MS/MS	By MS/MS	By MS/MS	By MS/MS	By MS/MS	By MS/MS	64.7	63.6	64.8	50.3	57.3	51.8	68.8	65.8
P19454	P19454	13	13	Casein kinase II subunit alpha	CKA2	sp|P19454|CSK22_YEAST Casein kinase II subunit alpha OS=Saccharomyces cerevisiae (strain ATCC 204508 / S288c) (Bakers yeast) OX=559292 GN=CKA2 PE=1 SV=2	1	5	6	5	5	7	4	7	8	3	5	6	5	5	7	4	7	8	3	40.4	40.4	40.4	39.403	339	0	66.385	By MS/MS	By MS/MS	By MS/MS	By MS/MS	By MS/MS	By MS/MS	By MS/MS	By MS/MS	By MS/MS	17.4	20.1	15.6	16.8	23.3	12.7	24.8	26.8
P19516	P19516	3	3	Cytochrome c oxidase assembly protein COX11, mitochondrial	COX11	sp|P19516|COX11_YEAST Cytochrome c oxidase assembly protein COX11, mitochondrial OS=Saccharomyces cerevisiae (strain ATCC 204508 / S288c) (Bakers yeast) OX=559292 GN=COX11 PE=1 SV=2	1	3	2	2	2	1	2	1	1	2	3	2	2	2	1	2	1	1	2	10.7	10.7	10.7	34.044	300	0	43.901	By MS/MS	By MS/MS	By MS/MS	By MS/MS	By MS/MS	By MS/MS	By MS/MS	By MS/MS	By MS/MS	10.7	6.3	6.3	6.3	6.3	6.3	6	6
P19524	P19524	62	59	Myosin-2	MYO2	sp|P19524|MYO2_YEAST Myosin-2 OS=Saccharomyces cerevisiae (strain ATCC 204508 / S288c) (Bakers yeast) OX=559292 GN=MYO2 PE=1 SV=1	1	35	27	34	26	34	29	47	44	37	34	26	34	24	32	28	44	41	35	46.5	46.5	44.3	180.68	1574	0	323.31	By MS/MS	By MS/MS	By MS/MS	By MS/MS	By MS/MS	By MS/MS	By MS/MS	By MS/MS	By MS/MS	27.6	22	27	19.9	27.1	22.3	35.5	32.7
P19541	P19541	1	1	Regulator of drug sensitivity 2	RDS2	sp|P19541|RDS2_YEAST Regulator of drug sensitivity 2 OS=Saccharomyces cerevisiae (strain ATCC 204508 / S288c) (Bakers yeast) OX=559292 GN=RDS2 PE=1 SV=2	1	0	0	0	0	0	0	1	1	0	0	0	0	0	0	0	1	1	0	3.1	3.1	3.1	50.081	446	0	4.8818							By MS/MS	By MS/MS		0	0	0	0	0	0	3.1	3.1
P19657	P19657	31	3	Plasma membrane ATPase 2	PMA2	sp|P19657|PMA2_YEAST Plasma membrane ATPase 2 OS=Saccharomyces cerevisiae (strain ATCC 204508 / S288c) (Bakers yeast) OX=559292 GN=PMA2 PE=1 SV=3	1	27	22	22	19	18	18	23	22	27	0	0	0	2	2	0	1	0	0	32.4	4.2	4.2	102.17	947	0	16.527	By matching	By matching	By matching	By MS/MS	By MS/MS	By matching	By MS/MS	By matching	By matching	28.2	23.8	22.4	21	23.5	18.6	21.6	26.1
P19658	P19658	6	6	Exocyst complex component EXO70	EXO70	sp|P19658|EXO70_YEAST Exocyst complex component EXO70 OS=Saccharomyces cerevisiae (strain ATCC 204508 / S288c) (Bakers yeast) OX=559292 GN=EXO70 PE=1 SV=1	1	3	2	2	4	1	1	4	1	3	3	2	2	4	1	1	4	1	3	11.2	11.2	11.2	71.293	623	0	7.9887	By MS/MS	By MS/MS	By MS/MS	By MS/MS	By MS/MS	By MS/MS	By MS/MS	By MS/MS	By MS/MS	5.6	3.2	3.2	8.5	1.1	1.1	5.9	1.1
P19659	P19659	12	12	Mediator of RNA polymerase II transcription subunit 15	GAL11	sp|P19659|MED15_YEAST Mediator of RNA polymerase II transcription subunit 15 OS=Saccharomyces cerevisiae (strain ATCC 204508 / S288c) (Bakers yeast) OX=559292 GN=GAL11 PE=1 SV=3	1	6	5	5	4	3	2	11	8	7	6	5	5	4	3	2	11	8	7	13.9	13.9	13.9	120.31	1081	0	52.532	By MS/MS	By MS/MS	By MS/MS	By MS/MS	By MS/MS	By MS/MS	By MS/MS	By MS/MS	By MS/MS	6.4	6	4.6	4.6	3.3	2.3	12.9	8.8
P19735	P19735	11	11	Pre-mRNA-splicing factor 6	PRP6	sp|P19735|PRP6_YEAST Pre-mRNA-splicing factor 6 OS=Saccharomyces cerevisiae (strain ATCC 204508 / S288c) (Bakers yeast) OX=559292 GN=PRP6 PE=1 SV=1	1	6	3	6	4	4	5	9	6	5	6	3	6	4	4	5	9	6	5	14.5	14.5	14.5	104.23	899	0	24.28	By MS/MS	By MS/MS	By MS/MS	By MS/MS	By MS/MS	By MS/MS	By MS/MS	By MS/MS	By MS/MS	9.3	4	9.3	5.9	4.9	7.2	11.6	9.1
P19807	P19807	1	1	Choline transport protein	HNM1	sp|P19807|HNM1_YEAST Choline transport protein OS=Saccharomyces cerevisiae (strain ATCC 204508 / S288c) (Bakers yeast) OX=559292 GN=HNM1 PE=1 SV=1	1	0	0	0	1	1	1	0	0	0	0	0	0	1	1	1	0	0	0	2.3	2.3	2.3	62.055	563	0.0033736	1.8774				By MS/MS	By MS/MS	By MS/MS				0	0	0	2.3	2.3	2.3	0	0
P19812	P19812	20	20	E3 ubiquitin-protein ligase UBR1	UBR1	sp|P19812|UBR1_YEAST E3 ubiquitin-protein ligase UBR1 OS=Saccharomyces cerevisiae (strain ATCC 204508 / S288c) (Bakers yeast) OX=559292 GN=UBR1 PE=1 SV=1	1	13	8	12	8	10	6	13	11	14	13	8	12	8	10	6	13	11	14	12.8	12.8	12.8	224.84	1950	0	125.8	By MS/MS	By MS/MS	By MS/MS	By MS/MS	By MS/MS	By MS/MS	By MS/MS	By MS/MS	By MS/MS	8.6	5.5	6.9	4.6	7.2	4.1	8.4	7.1
P19880	P19880	8	8	AP-1-like transcription factor YAP1	YAP1	sp|P19880|AP1_YEAST AP-1-like transcription factor YAP1 OS=Saccharomyces cerevisiae (strain ATCC 204508 / S288c) (Bakers yeast) OX=559292 GN=YAP1 PE=1 SV=2	1	6	5	4	4	5	4	7	3	5	6	5	4	4	5	4	7	3	5	17.8	17.8	17.8	72.532	650	0	65.732	By MS/MS	By MS/MS	By MS/MS	By MS/MS	By MS/MS	By MS/MS	By MS/MS	By MS/MS	By MS/MS	11.8	10.3	8.3	7.1	9.4	8.3	15.4	6
P19881	P19881	13	13	4-nitrophenylphosphatase	PHO13	sp|P19881|PNPP_YEAST 4-nitrophenylphosphatase OS=Saccharomyces cerevisiae (strain ATCC 204508 / S288c) (Bakers yeast) OX=559292 GN=PHO13 PE=1 SV=2	1	9	8	9	11	10	10	8	11	10	9	8	9	11	10	10	8	11	10	52.6	52.6	52.6	34.624	312	0	131.01	By MS/MS	By MS/MS	By MS/MS	By MS/MS	By MS/MS	By MS/MS	By MS/MS	By MS/MS	By MS/MS	41.3	37.5	41.3	44.2	41.3	46.5	34	44.2
P19882	P19882	44	44	Heat shock protein 60, mitochondrial	HSP60	sp|P19882|HSP60_YEAST Heat shock protein 60, mitochondrial OS=Saccharomyces cerevisiae (strain ATCC 204508 / S288c) (Bakers yeast) OX=559292 GN=HSP60 PE=1 SV=1	1	37	37	32	33	34	34	39	38	38	37	37	32	33	34	34	39	38	38	64.7	64.7	64.7	60.751	572	0	323.31	By MS/MS	By MS/MS	By MS/MS	By MS/MS	By MS/MS	By MS/MS	By MS/MS	By MS/MS	By MS/MS	59.3	61.2	58.6	57.3	61	59.4	63.5	58.2
P19955	P19955	6	6	37S ribosomal protein YMR-31, mitochondrial	YMR31	sp|P19955|RT31_YEAST 37S ribosomal protein YMR-31, mitochondrial OS=Saccharomyces cerevisiae (strain ATCC 204508 / S288c) (Bakers yeast) OX=559292 GN=YMR31 PE=1 SV=1	1	2	2	2	3	3	3	3	6	2	2	2	2	3	3	3	3	6	2	62.6	62.6	62.6	13.689	123	0	79.624	By MS/MS	By MS/MS	By MS/MS	By MS/MS	By MS/MS	By MS/MS	By MS/MS	By MS/MS	By MS/MS	16.3	16.3	16.3	22.8	22.8	22.8	30.9	62.6
P19956	P19956	2	2	54S ribosomal protein L44, mitochondrial	MRPL44	sp|P19956|RM44_YEAST 54S ribosomal protein L44, mitochondrial OS=Saccharomyces cerevisiae (strain ATCC 204508 / S288c) (Bakers yeast) OX=559292 GN=MRPL44 PE=1 SV=1	1	0	0	0	0	0	0	2	0	1	0	0	0	0	0	0	2	0	1	36.7	36.7	36.7	11.476	98	0	25.133							By MS/MS		By MS/MS	0	0	0	0	0	0	36.7	0
P20051	P20051	13	13	Dihydroorotase	URA4	sp|P20051|PYRC_YEAST Dihydroorotase OS=Saccharomyces cerevisiae (strain ATCC 204508 / S288c) (Bakers yeast) OX=559292 GN=URA4 PE=1 SV=2	1	11	9	9	10	8	10	11	8	8	11	9	9	10	8	10	11	8	8	48.1	48.1	48.1	40.313	364	0	174.5	By MS/MS	By MS/MS	By MS/MS	By MS/MS	By MS/MS	By MS/MS	By MS/MS	By MS/MS	By MS/MS	37.1	34.3	25.3	28.8	25.3	28.8	39.6	28.6
P20053	P20053	5	5	U4/U6 small nuclear ribonucleoprotein PRP4	PRP4	sp|P20053|PRP4_YEAST U4/U6 small nuclear ribonucleoprotein PRP4 OS=Saccharomyces cerevisiae (strain ATCC 204508 / S288c) (Bakers yeast) OX=559292 GN=PRP4 PE=1 SV=1	1	1	1	2	1	2	0	4	0	1	1	1	2	1	2	0	4	0	1	11.8	11.8	11.8	52.442	465	0	12.981	By MS/MS	By MS/MS	By MS/MS	By MS/MS	By MS/MS		By MS/MS		By MS/MS	2.6	2.6	5.4	2.6	4.1	0	10.3	0
P20081	P20081	7	7	FK506-binding protein 1	FPR1	sp|P20081|FKBP_YEAST FK506-binding protein 1 OS=Saccharomyces cerevisiae (strain ATCC 204508 / S288c) (Bakers yeast) OX=559292 GN=FPR1 PE=1 SV=2	1	6	4	6	6	5	4	6	5	6	6	4	6	6	5	4	6	5	6	70.2	70.2	70.2	12.158	114	0	159.14	By MS/MS	By MS/MS	By MS/MS	By MS/MS	By MS/MS	By MS/MS	By MS/MS	By MS/MS	By MS/MS	63.2	45.6	63.2	64	57	49.1	63.2	57
P20084	P20084	4	4	54S ribosomal protein L33, mitochondrial	MRPL33	sp|P20084|RM33_YEAST 54S ribosomal protein L33, mitochondrial OS=Saccharomyces cerevisiae (strain ATCC 204508 / S288c) (Bakers yeast) OX=559292 GN=MRPL33 PE=1 SV=4	1	0	0	1	2	2	2	2	0	2	0	0	1	2	2	2	2	0	2	53.5	53.5	53.5	9.5311	86	0	4.265			By MS/MS	By MS/MS	By matching	By MS/MS	By MS/MS		By MS/MS	0	0	11.6	25.6	25.6	25.6	27.9	0
P20095	P20095	8	7	Pre-mRNA-splicing factor ATP-dependent RNA helicase-like protein PRP2	PRP2	sp|P20095|PRP2_YEAST Pre-mRNA-splicing factor ATP-dependent RNA helicase-like protein PRP2 OS=Saccharomyces cerevisiae (strain ATCC 204508 / S288c) (Bakers yeast) OX=559292 GN=PRP2 PE=1 SV=1	1	4	3	4	1	1	1	6	3	6	4	3	4	1	1	1	6	3	5	10.5	9.5	9.5	99.812	876	0	13.182	By MS/MS	By MS/MS	By MS/MS	By MS/MS	By MS/MS	By MS/MS	By MS/MS	By MS/MS	By MS/MS	4.7	4.2	4.7	1.3	1.4	1.4	7.9	4.3
P20107	P20107	4	4	Zinc/cadmium resistance protein	ZRC1	sp|P20107|ZRC1_YEAST Zinc/cadmium resistance protein OS=Saccharomyces cerevisiae (strain ATCC 204508 / S288c) (Bakers yeast) OX=559292 GN=ZRC1 PE=1 SV=2	1	2	2	2	3	2	2	3	4	2	2	2	2	3	2	2	3	4	2	17	17	17	48.344	442	0	72.205	By MS/MS	By MS/MS	By MS/MS	By MS/MS	By MS/MS	By MS/MS	By MS/MS	By MS/MS	By MS/MS	6.3	6.3	6.3	12.2	6.3	6.3	12.2	17
P20133	P20133	3	3	Geranylgeranyl transferase type-2 subunit beta	BET2	sp|P20133|PGTB2_YEAST Geranylgeranyl transferase type-2 subunit beta OS=Saccharomyces cerevisiae (strain ATCC 204508 / S288c) (Bakers yeast) OX=559292 GN=BET2 PE=1 SV=3	1	1	2	2	2	2	2	1	1	1	1	2	2	2	2	2	1	1	1	8.6	8.6	8.6	36.666	325	0	8.3755	By MS/MS	By MS/MS	By MS/MS	By MS/MS	By MS/MS	By MS/MS	By MS/MS	By matching	By MS/MS	4	6.2	6.2	6.2	6.5	6.2	2.2	4
P20134	P20134	3	3	Flocculation suppression protein	SFL1	sp|P20134|SFL1_YEAST Flocculation suppression protein OS=Saccharomyces cerevisiae (strain ATCC 204508 / S288c) (Bakers yeast) OX=559292 GN=SFL1 PE=1 SV=3	1	0	0	1	1	0	0	2	0	1	0	0	1	1	0	0	2	0	1	6	6	6	83.344	766	0	2.7187			By MS/MS	By MS/MS			By MS/MS		By MS/MS	0	0	1.7	1.7	0	0	4.8	0
P20424	P20424	14	14	Signal recognition particle subunit SRP54	SRP54	sp|P20424|SRP54_YEAST Signal recognition particle subunit SRP54 OS=Saccharomyces cerevisiae (strain ATCC 204508 / S288c) (Bakers yeast) OX=559292 GN=SRP54 PE=1 SV=2	1	8	5	5	8	6	6	11	11	7	8	5	5	8	6	6	11	11	7	28.7	28.7	28.7	59.624	541	0	118.65	By MS/MS	By MS/MS	By MS/MS	By MS/MS	By MS/MS	By MS/MS	By MS/MS	By MS/MS	By MS/MS	19.2	14	12.8	18.1	15.9	15.7	25.3	25.5
P20433	P20433	7	7	DNA-directed RNA polymerase II subunit RPB4	RPB4	sp|P20433|RPB4_YEAST DNA-directed RNA polymerase II subunit RPB4 OS=Saccharomyces cerevisiae (strain ATCC 204508 / S288c) (Bakers yeast) OX=559292 GN=RPB4 PE=1 SV=1	1	5	5	4	5	5	3	6	6	5	5	5	4	5	5	3	6	6	5	33.9	33.9	33.9	25.414	221	0	57.993	By MS/MS	By MS/MS	By MS/MS	By MS/MS	By MS/MS	By MS/MS	By MS/MS	By MS/MS	By MS/MS	20.8	29.4	20.4	26.7	29.4	16.7	33.5	33.5
P20434	P20434	10	10	DNA-directed RNA polymerases I, II, and III subunit RPABC1	RPB5	sp|P20434|RPAB1_YEAST DNA-directed RNA polymerases I, II, and III subunit RPABC1 OS=Saccharomyces cerevisiae (strain ATCC 204508 / S288c) (Bakers yeast) OX=559292 GN=RPB5 PE=1 SV=1	1	5	5	6	6	5	6	5	8	6	5	5	6	6	5	6	5	8	6	54.9	54.9	54.9	25.079	215	0	282.71	By MS/MS	By MS/MS	By MS/MS	By MS/MS	By MS/MS	By MS/MS	By MS/MS	By MS/MS	By MS/MS	42.8	34.4	39.1	39.1	38.6	39.1	34.4	46
P20435	P20435	4	4	DNA-directed RNA polymerases I, II, and III subunit RPABC2	RPO26	sp|P20435|RPAB2_YEAST DNA-directed RNA polymerases I, II, and III subunit RPABC2 OS=Saccharomyces cerevisiae (strain ATCC 204508 / S288c) (Bakers yeast) OX=559292 GN=RPO26 PE=1 SV=1	1	2	2	2	2	2	2	3	1	2	2	2	2	2	2	2	3	1	2	31	31	31	17.91	155	0	152.45	By MS/MS	By MS/MS	By MS/MS	By MS/MS	By MS/MS	By MS/MS	By MS/MS	By MS/MS	By MS/MS	16.8	16.8	16.8	16.8	16.8	16.8	26.5	12.3
P20436	P20436	6	6	DNA-directed RNA polymerases I, II, and III subunit RPABC3	RPB8	sp|P20436|RPAB3_YEAST DNA-directed RNA polymerases I, II, and III subunit RPABC3 OS=Saccharomyces cerevisiae (strain ATCC 204508 / S288c) (Bakers yeast) OX=559292 GN=RPB8 PE=1 SV=1	1	6	6	5	6	6	5	6	6	6	6	6	5	6	6	5	6	6	6	48.6	48.6	48.6	16.511	146	0	323.31	By MS/MS	By MS/MS	By MS/MS	By MS/MS	By MS/MS	By MS/MS	By MS/MS	By MS/MS	By MS/MS	48.6	48.6	44.5	48.6	48.6	44.5	48.6	48.6
P20447	P20447	27	27	ATP-dependent RNA helicase DBP3	DBP3	sp|P20447|DBP3_YEAST ATP-dependent RNA helicase DBP3 OS=Saccharomyces cerevisiae (strain ATCC 204508 / S288c) (Bakers yeast) OX=559292 GN=DBP3 PE=1 SV=2	1	17	14	14	12	12	14	20	21	22	17	14	14	12	12	14	20	21	22	55.6	55.6	55.6	58.826	523	0	259.91	By MS/MS	By MS/MS	By MS/MS	By MS/MS	By MS/MS	By MS/MS	By MS/MS	By MS/MS	By MS/MS	41.1	29.3	33.5	26.8	30.2	31.7	39.8	49.5
P20448	P20448	21	21	ATP-dependent RNA helicase HCA4	HCA4	sp|P20448|DBP4_YEAST ATP-dependent RNA helicase HCA4 OS=Saccharomyces cerevisiae (strain ATCC 204508 / S288c) (Bakers yeast) OX=559292 GN=HCA4 PE=1 SV=2	1	10	8	12	15	12	12	14	10	14	10	8	12	15	12	12	14	10	14	35.5	35.5	35.5	87.192	770	0	214.14	By MS/MS	By MS/MS	By MS/MS	By MS/MS	By MS/MS	By MS/MS	By MS/MS	By MS/MS	By MS/MS	18.4	15.7	21.6	26.8	22.5	23	24.3	19.5
P20449	P20449	22	22	ATP-dependent RNA helicase DBP5	DBP5	sp|P20449|DBP5_YEAST ATP-dependent RNA helicase DBP5 OS=Saccharomyces cerevisiae (strain ATCC 204508 / S288c) (Bakers yeast) OX=559292 GN=DBP5 PE=1 SV=2	1	16	12	13	10	10	13	19	16	14	16	12	13	10	10	13	19	16	14	52.7	52.7	52.7	53.873	482	0	239.31	By MS/MS	By MS/MS	By MS/MS	By MS/MS	By MS/MS	By MS/MS	By MS/MS	By MS/MS	By MS/MS	39	28.8	32.8	25.7	25.5	33.2	48.8	40.7
P20457	P20457	5	5	DNA primase large subunit	PRI2	sp|P20457|PRI2_YEAST DNA primase large subunit OS=Saccharomyces cerevisiae (strain ATCC 204508 / S288c) (Bakers yeast) OX=559292 GN=PRI2 PE=1 SV=1	1	0	1	0	0	0	1	1	2	1	0	1	0	0	0	1	1	2	1	8.7	8.7	8.7	62.262	528	0	3.5357		By MS/MS				By MS/MS	By MS/MS	By MS/MS	By MS/MS	0	2.3	0	0	0	2.5	1.3	3.6
P20459	P20459	20	20	Eukaryotic translation initiation factor 2 subunit alpha	SUI2	sp|P20459|IF2A_YEAST Eukaryotic translation initiation factor 2 subunit alpha OS=Saccharomyces cerevisiae (strain ATCC 204508 / S288c) (Bakers yeast) OX=559292 GN=SUI2 PE=1 SV=1	1	12	8	12	9	11	11	16	13	13	12	8	12	9	11	11	16	13	13	62.2	62.2	62.2	34.717	304	0	323.31	By MS/MS	By MS/MS	By MS/MS	By MS/MS	By MS/MS	By MS/MS	By MS/MS	By MS/MS	By MS/MS	43.8	30.3	46.7	36.8	47.4	41.8	55.3	49
P20484	P20484	3	3	Protein MAK11	MAK11	sp|P20484|MAK11_YEAST Protein MAK11 OS=Saccharomyces cerevisiae (strain ATCC 204508 / S288c) (Bakers yeast) OX=559292 GN=MAK11 PE=1 SV=2	1	1	0	0	1	0	0	2	0	0	1	0	0	1	0	0	2	0	0	7.7	7.7	7.7	47.29	414	0	3.3499	By MS/MS			By MS/MS			By MS/MS			2.7	0	0	2.7	0	0	5.1	0
P20485	P20485	22	22	Choline kinase	CKI1	sp|P20485|KICH_YEAST Choline kinase OS=Saccharomyces cerevisiae (strain ATCC 204508 / S288c) (Bakers yeast) OX=559292 GN=CKI1 PE=1 SV=1	1	14	12	12	11	14	12	17	19	20	14	12	12	11	14	12	17	19	20	38.1	38.1	38.1	66.316	582	0	270.2	By MS/MS	By MS/MS	By MS/MS	By MS/MS	By MS/MS	By MS/MS	By MS/MS	By MS/MS	By MS/MS	28	23.7	20.4	18.7	25.8	20.6	29	34.4
P20486	P20486	5	5	Cyclin-dependent kinases regulatory subunit	CKS1	sp|P20486|CKS1_YEAST Cyclin-dependent kinases regulatory subunit OS=Saccharomyces cerevisiae (strain ATCC 204508 / S288c) (Bakers yeast) OX=559292 GN=CKS1 PE=1 SV=1	1	4	4	4	4	5	5	4	5	5	4	4	4	4	5	5	4	5	5	36.7	36.7	36.7	17.795	150	0	135.53	By MS/MS	By MS/MS	By MS/MS	By MS/MS	By MS/MS	By MS/MS	By MS/MS	By MS/MS	By MS/MS	31.3	31.3	30	30	36.7	36.7	31.3	36.7
P20604	P20604	3	3	Serine/threonine-protein phosphatase PP1-1	SIT4	sp|P20604|PP11_YEAST Serine/threonine-protein phosphatase PP1-1 OS=Saccharomyces cerevisiae (strain ATCC 204508 / S288c) (Bakers yeast) OX=559292 GN=SIT4 PE=1 SV=1	1	1	1	1	1	1	1	2	2	2	1	1	1	1	1	1	2	2	2	10	10	10	35.537	311	0	11.726	By MS/MS	By MS/MS	By MS/MS	By MS/MS	By MS/MS	By MS/MS	By MS/MS	By MS/MS	By MS/MS	3.5	3.5	3.5	3.5	3.5	3.5	6.8	6.8
P20606	P20606	14	14	Small COPII coat GTPase SAR1	SAR1	sp|P20606|SAR1_YEAST Small COPII coat GTPase SAR1 OS=Saccharomyces cerevisiae (strain ATCC 204508 / S288c) (Bakers yeast) OX=559292 GN=SAR1 PE=1 SV=1	1	8	7	7	8	10	10	11	11	11	8	7	7	8	10	10	11	11	11	86.8	86.8	86.8	21.45	190	0	323.31	By MS/MS	By MS/MS	By MS/MS	By MS/MS	By MS/MS	By MS/MS	By MS/MS	By MS/MS	By MS/MS	56.8	51.6	51.6	57.4	67.9	67.9	68.4	67.9
P20676	P20676	18	18	Nucleoporin NUP1	NUP1	sp|P20676|NUP1_YEAST Nucleoporin NUP1 OS=Saccharomyces cerevisiae (strain ATCC 204508 / S288c) (Bakers yeast) OX=559292 GN=NUP1 PE=1 SV=1	1	11	6	12	7	9	9	14	8	14	11	6	12	7	9	9	14	8	14	21.1	21.1	21.1	113.58	1076	0	59.079	By MS/MS	By MS/MS	By MS/MS	By MS/MS	By MS/MS	By MS/MS	By MS/MS	By MS/MS	By MS/MS	13.8	7.6	14.9	8.5	10.8	10.9	17.6	9.7
P20795	P20795	6	6	Vacuolar protein sorting-associated protein 33	VPS33	sp|P20795|VPS33_YEAST Vacuolar protein sorting-associated protein 33 OS=Saccharomyces cerevisiae (strain ATCC 204508 / S288c) (Bakers yeast) OX=559292 GN=VPS33 PE=1 SV=1	1	3	1	2	3	2	2	3	3	4	3	1	2	3	2	2	3	3	4	9.7	9.7	9.7	79.27	691	0	12.878	By MS/MS	By MS/MS	By MS/MS	By MS/MS	By MS/MS	By MS/MS	By MS/MS	By MS/MS	By MS/MS	4.3	1.7	3	5.5	3	3	5.5	5.8
P20967	P20967	43	43	2-oxoglutarate dehydrogenase, mitochondrial	KGD1	sp|P20967|ODO1_YEAST 2-oxoglutarate dehydrogenase, mitochondrial OS=Saccharomyces cerevisiae (strain ATCC 204508 / S288c) (Bakers yeast) OX=559292 GN=KGD1 PE=1 SV=2	1	34	26	25	25	29	30	38	33	40	34	26	25	25	29	30	38	33	40	50.6	50.6	50.6	114.41	1014	0	323.31	By MS/MS	By MS/MS	By MS/MS	By MS/MS	By MS/MS	By MS/MS	By MS/MS	By MS/MS	By MS/MS	39.5	32.9	31.2	33.2	39	40.5	44.1	42.8
P21147	P21147	12	12	Acyl-CoA desaturase 1	OLE1	sp|P21147|ACO1_YEAST Acyl-CoA desaturase 1 OS=Saccharomyces cerevisiae (strain ATCC 204508 / S288c) (Bakers yeast) OX=559292 GN=OLE1 PE=1 SV=2	1	5	3	3	7	4	4	7	7	7	5	3	3	7	4	4	7	7	7	29	29	29	58.402	510	0	97.91	By MS/MS	By MS/MS	By MS/MS	By MS/MS	By MS/MS	By MS/MS	By MS/MS	By MS/MS	By MS/MS	10.6	8.4	5.9	14.9	8.4	10.4	13.5	16.7
P21182	P21182	5	5	S-adenosylmethionine decarboxylase proenzyme;S-adenosylmethionine decarboxylase alpha chain;S-adenosylmethionine decarboxylase beta chain	SPE2	sp|P21182|DCAM_YEAST S-adenosylmethionine decarboxylase proenzyme OS=Saccharomyces cerevisiae (strain ATCC 204508 / S288c) (Bakers yeast) OX=559292 GN=SPE2 PE=1 SV=1	1	1	3	3	3	3	2	5	2	3	1	3	3	3	3	2	5	2	3	20.7	20.7	20.7	46.232	396	0	31.893	By MS/MS	By MS/MS	By MS/MS	By MS/MS	By MS/MS	By MS/MS	By MS/MS	By MS/MS	By MS/MS	2.8	10.4	10.6	9.6	11.1	6.8	20.7	7.6
P21192	P21192	5	5	Metallothionein expression activator	ACE2	sp|P21192|ACE2_YEAST Metallothionein expression activator OS=Saccharomyces cerevisiae (strain ATCC 204508 / S288c) (Bakers yeast) OX=559292 GN=ACE2 PE=1 SV=1	1	4	2	3	1	2	2	4	4	3	4	2	3	1	2	2	4	4	3	7.3	7.3	7.3	86.633	770	0	13.341	By MS/MS	By MS/MS	By MS/MS	By MS/MS	By MS/MS	By MS/MS	By MS/MS	By MS/MS	By MS/MS	7.1	3.6	3.8	2.2	3.6	3.6	6.2	6.2
P21264	P21264	21	21	Phosphoribosylaminoimidazole carboxylase	ADE2	sp|P21264|PUR6_YEAST Phosphoribosylaminoimidazole carboxylase OS=Saccharomyces cerevisiae (strain ATCC 204508 / S288c) (Bakers yeast) OX=559292 GN=ADE2 PE=1 SV=1	1	9	9	10	8	10	11	16	13	12	9	9	10	8	10	11	16	13	12	46.8	46.8	46.8	62.339	571	0	92.669	By MS/MS	By MS/MS	By MS/MS	By MS/MS	By MS/MS	By MS/MS	By MS/MS	By MS/MS	By MS/MS	20.5	18.6	20.3	16.6	22.9	23.1	36.1	25.4
P21268	P21268	1	1	Cyclin-dependent kinase inhibitor FAR1	FAR1	sp|P21268|FAR1_YEAST Cyclin-dependent kinase inhibitor FAR1 OS=Saccharomyces cerevisiae (strain ATCC 204508 / S288c) (Bakers yeast) OX=559292 GN=FAR1 PE=1 SV=2	1	0	0	0	0	0	0	1	1	0	0	0	0	0	0	0	1	1	0	2	2	2	94.571	830	0	3.9035							By MS/MS	By MS/MS		0	0	0	0	0	0	2	2
P21269	P21269	12	12	CCA tRNA nucleotidyltransferase, mitochondrial	CCA1	sp|P21269|CCA1_YEAST CCA tRNA nucleotidyltransferase, mitochondrial OS=Saccharomyces cerevisiae (strain ATCC 204508 / S288c) (Bakers yeast) OX=559292 GN=CCA1 PE=1 SV=1	1	4	2	1	4	2	3	6	4	5	4	2	1	4	2	3	6	4	5	27.1	27.1	27.1	62.484	546	0	44.923	By MS/MS	By MS/MS	By MS/MS	By MS/MS	By MS/MS	By MS/MS	By MS/MS	By MS/MS	By MS/MS	10.1	6.6	3.3	10.3	5.5	8.4	12.8	9.7
P21304	P21304	24	24	Periodic tryptophan protein 1	PWP1	sp|P21304|PWP1_YEAST Periodic tryptophan protein 1 OS=Saccharomyces cerevisiae (strain ATCC 204508 / S288c) (Bakers yeast) OX=559292 GN=PWP1 PE=1 SV=1	1	18	14	17	13	17	16	22	20	21	18	14	17	13	17	16	22	20	21	57.8	57.8	57.8	63.803	576	0	323.31	By MS/MS	By MS/MS	By MS/MS	By MS/MS	By MS/MS	By MS/MS	By MS/MS	By MS/MS	By MS/MS	34.9	30.9	33.7	25	39.1	32.1	52.6	51.2
P21306	P21306	4	4	ATP synthase subunit epsilon, mitochondrial	ATP15	sp|P21306|ATP5E_YEAST ATP synthase subunit epsilon, mitochondrial OS=Saccharomyces cerevisiae (strain ATCC 204508 / S288c) (Bakers yeast) OX=559292 GN=ATP15 PE=1 SV=2	1	1	3	3	3	3	3	4	3	3	1	3	3	3	3	3	4	3	3	85.5	85.5	85.5	6.7425	62	0	22.566	By MS/MS	By MS/MS	By MS/MS	By MS/MS	By MS/MS	By MS/MS	By MS/MS	By MS/MS	By MS/MS	17.7	56.5	56.5	56.5	56.5	56.5	85.5	56.5
P21339	P21339	6	6	Morphogenesis-related protein MSB1	MSB1	sp|P21339|MSB1_YEAST Morphogenesis-related protein MSB1 OS=Saccharomyces cerevisiae (strain ATCC 204508 / S288c) (Bakers yeast) OX=559292 GN=MSB1 PE=1 SV=1	1	2	0	3	0	0	2	5	3	3	2	0	3	0	0	2	5	3	3	7.3	7.3	7.3	129.97	1137	0	9.9183	By MS/MS		By MS/MS			By MS/MS	By MS/MS	By matching	By MS/MS	2.7	0	4	0	0	1.9	6.6	4
P21372	P21372	3	3	Pre-mRNA-processing ATP-dependent RNA helicase PRP5	PRP5	sp|P21372|PRP5_YEAST Pre-mRNA-processing ATP-dependent RNA helicase PRP5 OS=Saccharomyces cerevisiae (strain ATCC 204508 / S288c) (Bakers yeast) OX=559292 GN=PRP5 PE=1 SV=1	1	1	1	1	1	2	1	2	3	2	1	1	1	1	2	1	2	3	2	3.4	3.4	3.4	96.358	849	0.0063501	1.5588	By MS/MS	By MS/MS	By MS/MS	By MS/MS	By MS/MS	By MS/MS	By MS/MS	By MS/MS	By MS/MS	0.8	0.8	0.8	0.8	2.1	0.8	2.1	3.4
P21373	P21373	6	6	NAD(+) kinase	UTR1	sp|P21373|UTR1_YEAST NAD(+) kinase OS=Saccharomyces cerevisiae (strain ATCC 204508 / S288c) (Bakers yeast) OX=559292 GN=UTR1 PE=1 SV=2	1	3	4	3	2	0	0	4	4	4	3	4	3	2	0	0	4	4	4	11.5	11.5	11.5	59.469	530	0	13.072	By MS/MS	By MS/MS	By MS/MS	By MS/MS			By MS/MS	By MS/MS	By MS/MS	5.7	7.9	5.8	4	0	0	7.7	7.9
P21374	P21374	1	1	Pre-mRNA-splicing factor ISY1	ISY1	sp|P21374|ISY1_YEAST Pre-mRNA-splicing factor ISY1 OS=Saccharomyces cerevisiae (strain ATCC 204508 / S288c) (Bakers yeast) OX=559292 GN=ISY1 PE=1 SV=2	1	1	0	0	0	1	0	1	1	0	1	0	0	0	1	0	1	1	0	7.2	7.2	7.2	28.023	235	0	19.643	By MS/MS				By MS/MS		By MS/MS	By MS/MS		7.2	0	0	0	7.2	0	7.2	7.2
P21375	P21375	6	6	Fumarate reductase 2	OSM1	sp|P21375|OSM1_YEAST Fumarate reductase 2 OS=Saccharomyces cerevisiae (strain ATCC 204508 / S288c) (Bakers yeast) OX=559292 GN=OSM1 PE=1 SV=3	1	3	2	3	1	2	1	4	3	3	3	2	3	1	2	1	4	3	3	12	12	12	55.064	501	0	6.2229	By MS/MS	By MS/MS	By MS/MS	By MS/MS	By MS/MS	By MS/MS	By MS/MS	By MS/MS	By MS/MS	6.8	4.2	5.8	1.6	4.2	2.6	7.8	6.2
P21524	P21524	46	34	Ribonucleoside-diphosphate reductase large chain 1	RNR1	sp|P21524|RIR1_YEAST Ribonucleoside-diphosphate reductase large chain 1 OS=Saccharomyces cerevisiae (strain ATCC 204508 / S288c) (Bakers yeast) OX=559292 GN=RNR1 PE=1 SV=2	1	39	30	36	27	34	34	41	37	36	28	21	26	20	25	27	31	27	26	50.8	50.8	41.6	99.56	888	0	323.31	By MS/MS	By MS/MS	By MS/MS	By MS/MS	By MS/MS	By MS/MS	By MS/MS	By MS/MS	By MS/MS	45	38.9	36.1	33.2	38.1	37.4	43.7	40.2
P21538;Q12457	P21538	33;2	33;2	DNA-binding protein REB1	REB1	sp|P21538|REB1_YEAST DNA-binding protein REB1 OS=Saccharomyces cerevisiae (strain ATCC 204508 / S288c) (Bakers yeast) OX=559292 GN=REB1 PE=1 SV=2	2	17	17	17	12	13	15	25	25	21	17	17	17	12	13	15	25	25	21	50.5	50.5	50.5	91.873	810	0	322.46	By MS/MS	By MS/MS	By MS/MS	By MS/MS	By MS/MS	By MS/MS	By MS/MS	By MS/MS	By MS/MS	29.4	28.4	28.3	17.5	24	30.2	38.5	39.3
P21560	P21560	8	8	Protein CBP3, mitochondrial	CBP3	sp|P21560|CBP3_YEAST Protein CBP3, mitochondrial OS=Saccharomyces cerevisiae (strain ATCC 204508 / S288c) (Bakers yeast) OX=559292 GN=CBP3 PE=1 SV=1	1	3	3	5	4	5	4	7	4	5	3	3	5	4	5	4	7	4	5	24.2	24.2	24.2	39.083	335	0	34.677	By MS/MS	By MS/MS	By MS/MS	By MS/MS	By MS/MS	By MS/MS	By MS/MS	By MS/MS	By MS/MS	9.3	9.3	16.7	11.3	16.7	11.6	19.4	11.6
P21576	P21576	56	55	Vacuolar protein sorting-associated protein 1	VPS1	sp|P21576|VPS1_YEAST Vacuolar protein sorting-associated protein 1 OS=Saccharomyces cerevisiae (strain ATCC 204508 / S288c) (Bakers yeast) OX=559292 GN=VPS1 PE=1 SV=2	1	45	37	40	40	35	39	51	50	50	45	37	39	40	35	38	50	49	49	74	74	73	78.736	704	0	323.31	By MS/MS	By MS/MS	By MS/MS	By MS/MS	By MS/MS	By MS/MS	By MS/MS	By MS/MS	By MS/MS	61.4	54.3	54.8	58.9	54.4	57.4	68.2	70.2
P21657	P21657	3	3	Transcriptional activator protein DAL81	DAL81	sp|P21657|DAL81_YEAST Transcriptional activator protein DAL81 OS=Saccharomyces cerevisiae (strain ATCC 204508 / S288c) (Bakers yeast) OX=559292 GN=DAL81 PE=1 SV=3	1	1	1	1	1	1	1	2	1	1	1	1	1	1	1	1	2	1	1	3.7	3.7	3.7	109.17	970	0	5.0207	By MS/MS	By MS/MS	By MS/MS	By MS/MS	By MS/MS	By MS/MS	By MS/MS	By MS/MS	By MS/MS	0.8	1.8	0.8	1.1	1.1	1.1	2	1.1
P21672	P21672	17	5	Ribonucleoside-diphosphate reductase large chain 2	RNR3	sp|P21672|RIR3_YEAST Ribonucleoside-diphosphate reductase large chain 2 OS=Saccharomyces cerevisiae (strain ATCC 204508 / S288c) (Bakers yeast) OX=559292 GN=RNR3 PE=1 SV=4	1	13	12	13	7	10	11	12	10	10	2	3	3	0	1	4	2	0	0	16.2	6.8	6.8	97.514	869	0	14.596	By MS/MS	By MS/MS	By MS/MS	By matching	By MS/MS	By MS/MS	By MS/MS	By matching	By matching	12.1	12.5	11.7	7.5	9.8	13.2	10.6	9
P21705	P21705	1	1	Protein DAL82	DAL82	sp|P21705|DAL82_YEAST Protein DAL82 OS=Saccharomyces cerevisiae (strain ATCC 204508 / S288c) (Bakers yeast) OX=559292 GN=DAL82 PE=1 SV=2	1	1	0	0	0	0	0	0	0	0	1	0	0	0	0	0	0	0	0	5.1	5.1	5.1	29.079	255	0	2.9797	By MS/MS									5.1	0	0	0	0	0	0	0
P21734	P21734	13	13	Ubiquitin-conjugating enzyme E2 1	UBC1	sp|P21734|UBC1_YEAST Ubiquitin-conjugating enzyme E2 1 OS=Saccharomyces cerevisiae (strain ATCC 204508 / S288c) (Bakers yeast) OX=559292 GN=UBC1 PE=1 SV=1	1	7	7	9	11	12	11	10	10	11	7	7	9	11	12	11	10	10	11	69.3	69.3	69.3	24.178	215	0	209.53	By MS/MS	By MS/MS	By MS/MS	By MS/MS	By MS/MS	By MS/MS	By MS/MS	By MS/MS	By MS/MS	52.6	48.8	55.3	60.5	69.3	69.3	64.2	61.4
P21771	P21771	10	10	37S ribosomal protein S28, mitochondrial	MRPS28	sp|P21771|RT28_YEAST 37S ribosomal protein S28, mitochondrial OS=Saccharomyces cerevisiae (strain ATCC 204508 / S288c) (Bakers yeast) OX=559292 GN=MRPS28 PE=1 SV=1	1	3	1	4	6	6	8	3	7	7	3	1	4	6	6	8	3	7	7	36.7	36.7	36.7	33.057	286	0	54.986	By MS/MS	By MS/MS	By MS/MS	By MS/MS	By MS/MS	By MS/MS	By MS/MS	By MS/MS	By MS/MS	9.4	3.1	15.7	29.7	29.7	32.2	12.2	31.1
P21801	P21801	10	10	Succinate dehydrogenase [ubiquinone] iron-sulfur subunit, mitochondrial	SDH2	sp|P21801|SDHB_YEAST Succinate dehydrogenase [ubiquinone] iron-sulfur subunit, mitochondrial OS=Saccharomyces cerevisiae (strain ATCC 204508 / S288c) (Bakers yeast) OX=559292 GN=SDH2 PE=1 SV=1	1	8	7	6	8	8	7	9	9	7	8	7	6	8	8	7	9	9	7	39.5	39.5	39.5	30.231	266	0	159.34	By MS/MS	By MS/MS	By MS/MS	By MS/MS	By MS/MS	By MS/MS	By MS/MS	By MS/MS	By MS/MS	30.8	30.5	26.3	30.8	30.8	30.5	34.2	36.1
P21825	P21825	6	6	Translocation protein SEC62	SEC62	sp|P21825|SEC62_YEAST Translocation protein SEC62 OS=Saccharomyces cerevisiae (strain ATCC 204508 / S288c) (Bakers yeast) OX=559292 GN=SEC62 PE=1 SV=2	1	1	2	1	1	2	0	3	2	2	1	2	1	1	2	0	3	2	2	18.6	18.6	18.6	31.346	274	0	4.8388	By MS/MS	By MS/MS	By MS/MS	By MS/MS	By MS/MS		By MS/MS	By MS/MS	By MS/MS	3.6	3.3	3.3	4.4	7.7	0	10.6	6.9
P21827	P21827	10	10	Guanine nucleotide exchange factor SRM1	SRM1	sp|P21827|RCC1_YEAST Guanine nucleotide exchange factor SRM1 OS=Saccharomyces cerevisiae (strain ATCC 204508 / S288c) (Bakers yeast) OX=559292 GN=SRM1 PE=1 SV=1	1	3	2	2	3	3	4	7	3	6	3	2	2	3	3	4	7	3	6	22.6	22.6	22.6	53.013	482	0	48.128	By MS/MS	By MS/MS	By MS/MS	By MS/MS	By MS/MS	By MS/MS	By MS/MS	By MS/MS	By MS/MS	5.8	4.8	3.9	6.4	6.4	8.7	18.9	6.8
P21951	P21951	17	17	DNA polymerase epsilon catalytic subunit A	POL2	sp|P21951|DPOE_YEAST DNA polymerase epsilon catalytic subunit A OS=Saccharomyces cerevisiae (strain ATCC 204508 / S288c) (Bakers yeast) OX=559292 GN=POL2 PE=1 SV=1	1	8	5	9	7	10	9	9	8	10	8	5	9	7	10	9	9	8	10	9.4	9.4	9.4	255.67	2222	0	36.449	By MS/MS	By MS/MS	By MS/MS	By MS/MS	By MS/MS	By MS/MS	By MS/MS	By MS/MS	By MS/MS	4.2	3.1	4.6	3.9	6.3	5.1	4.8	4.9
P21954	P21954	30	27	Isocitrate dehydrogenase [NADP], mitochondrial	IDP1	sp|P21954|IDHP_YEAST Isocitrate dehydrogenase [NADP], mitochondrial OS=Saccharomyces cerevisiae (strain ATCC 204508 / S288c) (Bakers yeast) OX=559292 GN=IDP1 PE=1 SV=1	1	19	18	18	16	20	19	29	24	24	18	16	17	14	17	16	26	22	22	67.1	67.1	61.7	48.19	428	0	323.31	By MS/MS	By MS/MS	By MS/MS	By MS/MS	By MS/MS	By MS/MS	By MS/MS	By MS/MS	By MS/MS	61.7	55.4	54.7	48.8	58.2	48.8	66.8	65.9
P21957	P21957	4	4	Transcriptional repressor OPI1	OPI1	sp|P21957|OPI1_YEAST Transcriptional repressor OPI1 OS=Saccharomyces cerevisiae (strain ATCC 204508 / S288c) (Bakers yeast) OX=559292 GN=OPI1 PE=1 SV=1	1	1	1	2	1	1	2	0	2	2	1	1	2	1	1	2	0	2	2	11.9	11.9	11.9	46.064	404	0	6.1357	By MS/MS	By MS/MS	By MS/MS	By matching	By MS/MS	By MS/MS		By MS/MS	By MS/MS	2.2	4	6.9	4	3	6.2	0	6.2
P21965	P21965	18	18	Protein kinase MCK1	MCK1	sp|P21965|MCK1_YEAST Protein kinase MCK1 OS=Saccharomyces cerevisiae (strain ATCC 204508 / S288c) (Bakers yeast) OX=559292 GN=MCK1 PE=1 SV=1	1	13	11	12	11	9	9	16	15	14	13	11	12	11	9	9	16	15	14	50.4	50.4	50.4	43.135	375	0	271.72	By MS/MS	By MS/MS	By MS/MS	By MS/MS	By MS/MS	By MS/MS	By MS/MS	By MS/MS	By MS/MS	38.1	35.2	34.1	35.2	30.4	28.5	44.8	47.7
P22007	P22007	6	6	Protein farnesyltransferase subunit beta	RAM1	sp|P22007|FNTB_YEAST Protein farnesyltransferase subunit beta OS=Saccharomyces cerevisiae (strain ATCC 204508 / S288c) (Bakers yeast) OX=559292 GN=RAM1 PE=1 SV=2	1	3	1	1	3	0	0	3	2	3	3	1	1	3	0	0	3	2	3	14.6	14.6	14.6	48.189	431	0	8.1047	By MS/MS	By MS/MS	By MS/MS	By MS/MS			By MS/MS	By MS/MS	By MS/MS	10.4	3.7	1.9	9	0	0	8.6	6.3
P22023	P22023	22	22	Killer toxin-resistance protein 5	KRE5	sp|P22023|KRE5_YEAST Killer toxin-resistance protein 5 OS=Saccharomyces cerevisiae (strain ATCC 204508 / S288c) (Bakers yeast) OX=559292 GN=KRE5 PE=1 SV=2	1	17	13	17	7	10	12	16	14	15	17	13	17	7	10	12	16	14	15	18.6	18.6	18.6	156.48	1365	0	87.52	By MS/MS	By MS/MS	By MS/MS	By MS/MS	By MS/MS	By MS/MS	By MS/MS	By MS/MS	By MS/MS	14.7	11.3	14.7	6.4	8.5	11	13.3	12.6
P22035	P22035	3	3	Myb-like DNA-binding protein BAS1	BAS1	sp|P22035|BAS1_YEAST Myb-like DNA-binding protein BAS1 OS=Saccharomyces cerevisiae (strain ATCC 204508 / S288c) (Bakers yeast) OX=559292 GN=BAS1 PE=1 SV=1	1	1	1	2	0	2	0	2	2	1	1	1	2	0	2	0	2	2	1	4.8	4.8	4.8	89.603	811	0	18.001	By MS/MS	By MS/MS	By MS/MS		By MS/MS		By MS/MS	By MS/MS	By MS/MS	1.6	1.6	3.2	0	3.2	0	3.2	3.2
P22082	P22082	16	15	Transcription regulatory protein SNF2	SNF2	sp|P22082|SNF2_YEAST Transcription regulatory protein SNF2 OS=Saccharomyces cerevisiae (strain ATCC 204508 / S288c) (Bakers yeast) OX=559292 GN=SNF2 PE=1 SV=1	1	13	7	10	1	3	5	8	5	10	12	7	9	1	3	5	7	4	9	11.7	11.3	11.3	194.05	1703	0	42.32	By MS/MS	By MS/MS	By MS/MS	By MS/MS	By MS/MS	By MS/MS	By MS/MS	By MS/MS	By MS/MS	9.3	5.6	7	0.9	2.3	4.5	5.9	4.1
P22108	P22108	2	2	5,5-P-1,P-4-tetraphosphate phosphorylase 2	APA2	sp|P22108|APA2_YEAST Diadenosine 5,5-P1,P4-tetraphosphate phosphorylase 2 OS=Saccharomyces cerevisiae (strain ATCC 204508 / S288c) (Bakers yeast) OX=559292 GN=APA2 PE=1 SV=1	1	1	1	1	0	0	0	2	1	0	1	1	1	0	0	0	2	1	0	8	8	8	36.84	325	0	3.8517	By MS/MS	By MS/MS	By MS/MS				By MS/MS	By MS/MS		4.9	4.9	4.9	0	0	0	8	3.1
P22133	P22133	9	9	Malate dehydrogenase, cytoplasmic	MDH2	sp|P22133|MDHC_YEAST Malate dehydrogenase, cytoplasmic OS=Saccharomyces cerevisiae (strain ATCC 204508 / S288c) (Bakers yeast) OX=559292 GN=MDH2 PE=1 SV=2	1	4	5	4	2	4	4	6	5	4	4	5	4	2	4	4	6	5	4	24.1	24.1	24.1	40.73	377	0	63.099	By MS/MS	By MS/MS	By MS/MS	By MS/MS	By MS/MS	By MS/MS	By MS/MS	By MS/MS	By MS/MS	15.1	15.4	15.1	8	15.1	15.1	17.8	18.8
P22134	P22134	6	6	DNA-3-methyladenine glycosylase	MAG1	sp|P22134|MAG_YEAST DNA-3-methyladenine glycosylase OS=Saccharomyces cerevisiae (strain ATCC 204508 / S288c) (Bakers yeast) OX=559292 GN=MAG1 PE=1 SV=1	1	5	6	6	3	5	4	0	0	0	5	6	6	3	5	4	0	0	0	28.4	28.4	28.4	34.333	296	0	66.165	By MS/MS	By MS/MS	By MS/MS	By MS/MS	By MS/MS	By MS/MS				23.3	28.4	28.4	13.5	23.3	19.9	0	0
P22135	P22135	10	10	Protein ATP12, mitochondrial	ATP12	sp|P22135|ATP12_YEAST Protein ATP12, mitochondrial OS=Saccharomyces cerevisiae (strain ATCC 204508 / S288c) (Bakers yeast) OX=559292 GN=ATP12 PE=1 SV=2	1	4	3	5	5	6	4	5	3	5	4	3	5	5	6	4	5	3	5	33.2	33.2	33.2	36.554	325	0	22.678	By MS/MS	By MS/MS	By MS/MS	By MS/MS	By MS/MS	By MS/MS	By MS/MS	By MS/MS	By MS/MS	12.6	9.8	18.5	18.5	22.5	14.8	15.7	9.8
P22137	P22137	78	78	Clathrin heavy chain	CHC1	sp|P22137|CLH_YEAST Clathrin heavy chain OS=Saccharomyces cerevisiae (strain ATCC 204508 / S288c) (Bakers yeast) OX=559292 GN=CHC1 PE=1 SV=1	1	59	52	56	49	56	50	66	63	62	59	52	56	49	56	50	66	63	62	56.2	56.2	56.2	187.23	1653	0	323.31	By MS/MS	By MS/MS	By MS/MS	By MS/MS	By MS/MS	By MS/MS	By MS/MS	By MS/MS	By MS/MS	42.6	39.5	40.5	39.6	46	39.6	46.5	48
P22138	P22138	53	53	DNA-directed RNA polymerase I subunit RPA135	RPA135	sp|P22138|RPA2_YEAST DNA-directed RNA polymerase I subunit RPA135 OS=Saccharomyces cerevisiae (strain ATCC 204508 / S288c) (Bakers yeast) OX=559292 GN=RPA135 PE=1 SV=1	1	33	29	25	33	32	27	44	37	39	33	29	25	33	32	27	44	37	39	53.4	53.4	53.4	135.74	1203	0	323.31	By MS/MS	By MS/MS	By MS/MS	By MS/MS	By MS/MS	By MS/MS	By MS/MS	By MS/MS	By MS/MS	35.7	31.9	26.3	34.4	37.2	33.3	45.7	44.1
P22139	P22139	1	1	DNA-directed RNA polymerases I, II, and III subunit RPABC5	RPB10	sp|P22139|RPAB5_YEAST DNA-directed RNA polymerases I, II, and III subunit RPABC5 OS=Saccharomyces cerevisiae (strain ATCC 204508 / S288c) (Bakers yeast) OX=559292 GN=RPB10 PE=1 SV=2	1	1	1	1	1	1	1	1	1	1	1	1	1	1	1	1	1	1	1	15.7	15.7	15.7	8.2776	70	0	3.9711	By MS/MS	By MS/MS	By MS/MS	By MS/MS	By MS/MS	By MS/MS	By MS/MS	By MS/MS	By MS/MS	15.7	15.7	15.7	15.7	15.7	15.7	15.7	15.7
P22146	P22146	13	13	1,3-beta-glucanosyltransferase GAS1	GAS1	sp|P22146|GAS1_YEAST 1,3-beta-glucanosyltransferase GAS1 OS=Saccharomyces cerevisiae (strain ATCC 204508 / S288c) (Bakers yeast) OX=559292 GN=GAS1 PE=1 SV=2	1	9	11	9	11	11	11	10	10	12	9	11	9	11	11	11	10	10	12	22	22	22	59.582	559	0	323.31	By MS/MS	By MS/MS	By MS/MS	By MS/MS	By MS/MS	By MS/MS	By MS/MS	By MS/MS	By MS/MS	15.9	18.1	15.6	20.2	18.1	20.2	15.6	15.9
P22147	P22147	53	53	5-3 exoribonuclease 1	XRN1	sp|P22147|XRN1_YEAST 5-3 exoribonuclease 1 OS=Saccharomyces cerevisiae (strain ATCC 204508 / S288c) (Bakers yeast) OX=559292 GN=XRN1 PE=1 SV=1	1	39	31	37	28	34	32	45	35	41	39	31	37	28	34	32	45	35	41	38.7	38.7	38.7	175.46	1528	0	323.31	By MS/MS	By MS/MS	By MS/MS	By MS/MS	By MS/MS	By MS/MS	By MS/MS	By MS/MS	By MS/MS	30.8	25.2	29.1	22.9	27.4	25.9	35	28.6
P22149	P22149	1	1	Iron-regulated transcriptional activator AFT1	AFT1	sp|P22149|AFT1_YEAST Iron-regulated transcriptional activator AFT1 OS=Saccharomyces cerevisiae (strain ATCC 204508 / S288c) (Bakers yeast) OX=559292 GN=AFT1 PE=1 SV=2	1	0	0	0	0	0	0	1	0	0	0	0	0	0	0	0	1	0	0	1.9	1.9	1.9	77.682	690	0	2.4791							By MS/MS			0	0	0	0	0	0	1.9	0
P22202	P22202	54	27	Heat shock protein SSA4	SSA4	sp|P22202|HSP74_YEAST Heat shock protein SSA4 OS=Saccharomyces cerevisiae (strain ATCC 204508 / S288c) (Bakers yeast) OX=559292 GN=SSA4 PE=1 SV=3	1	46	46	37	39	35	36	48	49	47	23	24	17	18	15	17	23	25	24	68.7	51.9	42.2	69.65	642	0	323.31	By MS/MS	By MS/MS	By MS/MS	By MS/MS	By MS/MS	By MS/MS	By MS/MS	By MS/MS	By MS/MS	66.5	66.2	57.6	53.4	55.1	57.5	67.6	65.7
P22203	P22203	20	20	V-type proton ATPase subunit E	VMA4	sp|P22203|VATE_YEAST V-type proton ATPase subunit E OS=Saccharomyces cerevisiae (strain ATCC 204508 / S288c) (Bakers yeast) OX=559292 GN=VMA4 PE=1 SV=4	1	15	15	17	17	17	18	19	18	18	15	15	17	17	17	18	19	18	18	70.8	70.8	70.8	26.471	233	0	323.31	By MS/MS	By MS/MS	By MS/MS	By MS/MS	By MS/MS	By MS/MS	By MS/MS	By MS/MS	By MS/MS	70.4	70.4	70.8	70.8	68.7	70.8	70.8	70.4
P22204	P22204	8	3	Cell cycle protein kinase DBF2	DBF2	sp|P22204|DBF2_YEAST Cell cycle protein kinase DBF2 OS=Saccharomyces cerevisiae (strain ATCC 204508 / S288c) (Bakers yeast) OX=559292 GN=DBF2 PE=1 SV=3	1	4	5	5	5	2	4	5	5	4	3	3	3	2	2	2	3	2	2	13.1	13.1	6.8	66.147	572	0	23.143	By MS/MS	By MS/MS	By MS/MS	By MS/MS	By MS/MS	By MS/MS	By MS/MS	By MS/MS	By MS/MS	8.2	9.4	9.4	8.4	4.2	6.8	9.4	8.7
P22209	P22209	3	3	Serine/threonine-protein kinase KIN3	KIN3	sp|P22209|KIN3_YEAST Serine/threonine-protein kinase KIN3 OS=Saccharomyces cerevisiae (strain ATCC 204508 / S288c) (Bakers yeast) OX=559292 GN=KIN3 PE=3 SV=2	1	0	0	0	1	1	2	2	0	0	0	0	0	1	1	2	2	0	0	5.7	5.7	5.7	51.203	435	0	3.2247				By MS/MS	By MS/MS	By MS/MS	By MS/MS			0	0	0	2.3	2.3	3.9	4.1	0
P22211	P22211	6	6	Nitrogen permease reactivator protein	NPR1	sp|P22211|NPR1_YEAST Nitrogen permease reactivator protein OS=Saccharomyces cerevisiae (strain ATCC 204508 / S288c) (Bakers yeast) OX=559292 GN=NPR1 PE=1 SV=2	1	3	2	2	1	1	1	6	3	3	3	2	2	1	1	1	6	3	3	12.3	12.3	12.3	85.989	790	0	29.902	By MS/MS	By MS/MS	By MS/MS	By MS/MS	By MS/MS	By MS/MS	By MS/MS	By MS/MS	By MS/MS	5.4	4.3	3.7	1.8	2.5	1.8	12.3	6.1
P22213	P22213	19	19	Protein SLY1	SLY1	sp|P22213|SLY1_YEAST Protein SLY1 OS=Saccharomyces cerevisiae (strain ATCC 204508 / S288c) (Bakers yeast) OX=559292 GN=SLY1 PE=1 SV=1	1	13	10	10	9	8	7	11	12	17	13	10	10	9	8	7	11	12	17	40.8	40.8	40.8	74.678	666	0	226.3	By MS/MS	By MS/MS	By MS/MS	By MS/MS	By MS/MS	By MS/MS	By MS/MS	By MS/MS	By MS/MS	30.8	21.8	21.6	18.6	17.1	14.9	19.8	24.2
P22214	P22214	6	6	Protein transport protein SEC22	SEC22	sp|P22214|SEC22_YEAST Protein transport protein SEC22 OS=Saccharomyces cerevisiae (strain ATCC 204508 / S288c) (Bakers yeast) OX=559292 GN=SEC22 PE=1 SV=1	1	4	2	4	4	4	3	5	4	4	4	2	4	4	4	3	5	4	4	25.2	25.2	25.2	25.057	214	0	256.33	By MS/MS	By MS/MS	By MS/MS	By MS/MS	By MS/MS	By MS/MS	By MS/MS	By MS/MS	By MS/MS	18.7	17.8	24.8	24.8	24.8	18.2	22.4	18.7
P22216	P22216	4	4	Serine/threonine-protein kinase RAD53	RAD53	sp|P22216|RAD53_YEAST Serine/threonine-protein kinase RAD53 OS=Saccharomyces cerevisiae (strain ATCC 204508 / S288c) (Bakers yeast) OX=559292 GN=RAD53 PE=1 SV=1	1	3	2	1	1	2	1	3	4	3	3	2	1	1	2	1	3	4	3	7.3	7.3	7.3	91.961	821	0	18.255	By MS/MS	By MS/MS	By matching	By MS/MS	By MS/MS	By MS/MS	By MS/MS	By MS/MS	By MS/MS	5.1	3.4	2.2	2.2	3.9	2.2	5.1	7.3
P22217	P22217	7	5	Thioredoxin-1	TRX1	sp|P22217|TRX1_YEAST Thioredoxin-1 OS=Saccharomyces cerevisiae (strain ATCC 204508 / S288c) (Bakers yeast) OX=559292 GN=TRX1 PE=1 SV=3	1	7	6	6	6	6	6	7	7	7	5	5	5	5	5	5	5	5	5	66	48.5	48.5	11.235	103	0	114.81	By MS/MS	By MS/MS	By MS/MS	By MS/MS	By MS/MS	By MS/MS	By MS/MS	By MS/MS	By MS/MS	66	56.3	56.3	56.3	56.3	56.3	66	66
P22224	P22224	12	12	Exocyst complex component SEC15	SEC15	sp|P22224|SEC15_YEAST Exocyst complex component SEC15 OS=Saccharomyces cerevisiae (strain ATCC 204508 / S288c) (Bakers yeast) OX=559292 GN=SEC15 PE=1 SV=2	1	9	4	6	6	7	1	11	4	7	9	4	6	6	7	1	11	4	7	16.4	16.4	16.4	105.06	910	0	21.926	By MS/MS	By MS/MS	By MS/MS	By MS/MS	By MS/MS	By MS/MS	By MS/MS	By MS/MS	By MS/MS	12.7	5.2	7.1	7.7	11.4	1.3	14.2	4.9
P22276	P22276	12	12	DNA-directed RNA polymerase III subunit RPC2	RET1	sp|P22276|RPC2_YEAST DNA-directed RNA polymerase III subunit RPC2 OS=Saccharomyces cerevisiae (strain ATCC 204508 / S288c) (Bakers yeast) OX=559292 GN=RET1 PE=1 SV=2	1	6	4	6	4	6	4	8	9	5	6	4	6	4	6	4	8	9	5	12.4	12.4	12.4	129.46	1149	0	49.742	By MS/MS	By MS/MS	By MS/MS	By MS/MS	By MS/MS	By MS/MS	By MS/MS	By MS/MS	By MS/MS	5.9	3.8	6.4	4.4	6.6	4.8	7.7	9.5
P22336	P22336	20	20	Replication factor A protein 1	RFA1	sp|P22336|RFA1_YEAST Replication factor A protein 1 OS=Saccharomyces cerevisiae (strain ATCC 204508 / S288c) (Bakers yeast) OX=559292 GN=RFA1 PE=1 SV=1	1	13	9	10	8	4	11	14	16	11	13	9	10	8	4	11	14	16	11	37.5	37.5	37.5	70.347	621	0	204.67	By MS/MS	By MS/MS	By MS/MS	By MS/MS	By MS/MS	By MS/MS	By MS/MS	By MS/MS	By MS/MS	26.6	21.6	20.1	15.9	7.7	22.5	28.3	32.4
P22353	P22353	8	8	54S ribosomal protein L8, mitochondrial	MRPL8	sp|P22353|RM08_YEAST 54S ribosomal protein L8, mitochondrial OS=Saccharomyces cerevisiae (strain ATCC 204508 / S288c) (Bakers yeast) OX=559292 GN=MRPL8 PE=1 SV=4	1	2	1	1	5	3	4	6	7	5	2	1	1	5	3	4	6	7	5	49.2	49.2	49.2	26.945	238	0	76.218	By MS/MS	By MS/MS	By MS/MS	By MS/MS	By MS/MS	By MS/MS	By MS/MS	By MS/MS	By MS/MS	9.7	5.9	5.9	23.1	13.4	17.2	42	45.4
P22354	P22354	7	7	54S ribosomal protein L20, mitochondrial	MRPL20	sp|P22354|RM20_YEAST 54S ribosomal protein L20, mitochondrial OS=Saccharomyces cerevisiae (strain ATCC 204508 / S288c) (Bakers yeast) OX=559292 GN=MRPL20 PE=1 SV=2	1	0	1	3	4	5	4	6	5	5	0	1	3	4	5	4	6	5	5	41.5	41.5	41.5	22.392	195	0	11.65		By MS/MS	By MS/MS	By MS/MS	By MS/MS	By MS/MS	By MS/MS	By MS/MS	By MS/MS	0	4.6	12.3	16.9	29.7	16.9	34.9	33.8
P22434	P22434	5	5	3,5-cyclic-nucleotide phosphodiesterase 1	PDE1	sp|P22434|PDE1_YEAST 3,5-cyclic-nucleotide phosphodiesterase 1 OS=Saccharomyces cerevisiae (strain ATCC 204508 / S288c) (Bakers yeast) OX=559292 GN=PDE1 PE=1 SV=2	1	1	0	0	1	0	1	2	1	1	1	0	0	1	0	1	2	1	1	11.7	11.7	11.7	42.016	369	0	4.986	By MS/MS			By MS/MS		By MS/MS	By MS/MS	By MS/MS	By MS/MS	3.5	0	0	3.8	0	3.8	4.1	3.5
P22470	P22470	9	9	Protein SAN1	SAN1	sp|P22470|SAN1_YEAST Protein SAN1 OS=Saccharomyces cerevisiae (strain ATCC 204508 / S288c) (Bakers yeast) OX=559292 GN=SAN1 PE=1 SV=1	1	7	7	4	3	6	6	9	4	7	7	7	4	3	6	6	9	4	7	20.7	20.7	20.7	65.617	610	0	56.299	By MS/MS	By MS/MS	By MS/MS	By MS/MS	By MS/MS	By MS/MS	By MS/MS	By MS/MS	By MS/MS	15.7	15.7	9.3	5.9	12.5	12.5	20.7	8.9
P22515	P22515	61	61	Ubiquitin-activating enzyme E1 1	UBA1	sp|P22515|UBA1_YEAST Ubiquitin-activating enzyme E1 1 OS=Saccharomyces cerevisiae (strain ATCC 204508 / S288c) (Bakers yeast) OX=559292 GN=UBA1 PE=1 SV=2	1	48	46	48	43	41	44	54	52	48	48	46	48	43	41	44	54	52	48	62.5	62.5	62.5	114.26	1024	0	323.31	By MS/MS	By MS/MS	By MS/MS	By MS/MS	By MS/MS	By MS/MS	By MS/MS	By MS/MS	By MS/MS	52.1	52.2	49.6	48.7	49.4	49.8	53.7	58.4
P22516	P22516	2	2	ATP-dependent RNA helicase CHL1	CHL1	sp|P22516|CHL1_YEAST ATP-dependent DNA helicase CHL1 OS=Saccharomyces cerevisiae (strain ATCC 204508 / S288c) (Bakers yeast) OX=559292 GN=CHL1 PE=1 SV=1	1	1	1	0	1	1	2	0	1	0	1	1	0	1	1	2	0	1	0	4.1	4.1	4.1	98.805	861	0	4.2482	By MS/MS	By MS/MS		By MS/MS	By MS/MS	By MS/MS		By MS/MS		1.5	1.5	0	1.5	1.5	4.1	0	1.5
P22517	P22517	18	18	Calcium/calmodulin-dependent protein kinase II	CMK2	sp|P22517|KCC2_YEAST Calcium/calmodulin-dependent protein kinase II OS=Saccharomyces cerevisiae (strain ATCC 204508 / S288c) (Bakers yeast) OX=559292 GN=CMK2 PE=1 SV=2	1	12	7	10	10	8	9	14	14	8	12	7	10	10	8	9	14	14	8	42.5	42.5	42.5	50.447	447	0	63.923	By MS/MS	By MS/MS	By MS/MS	By MS/MS	By MS/MS	By MS/MS	By MS/MS	By MS/MS	By MS/MS	30.6	19.7	23.5	25.1	22.1	28	29.5	32.2
P22543	P22543	7	7	Phosphatidylinositol 3-kinase VPS34	VPS34	sp|P22543|VPS34_YEAST Phosphatidylinositol 3-kinase VPS34 OS=Saccharomyces cerevisiae (strain ATCC 204508 / S288c) (Bakers yeast) OX=559292 GN=VPS34 PE=1 SV=1	1	3	0	2	1	2	2	4	4	2	3	0	2	1	2	2	4	4	2	10.6	10.6	10.6	100.92	875	0	10.788	By MS/MS		By MS/MS	By MS/MS	By MS/MS	By MS/MS	By MS/MS	By MS/MS	By matching	4.5	0	3	1.6	2.3	3.8	5.7	6.2
P22579	P22579	24	24	Transcriptional regulatory protein SIN3	SIN3	sp|P22579|SIN3_YEAST Transcriptional regulatory protein SIN3 OS=Saccharomyces cerevisiae (strain ATCC 204508 / S288c) (Bakers yeast) OX=559292 GN=SIN3 PE=1 SV=2	1	12	8	13	8	10	11	21	18	13	12	8	13	8	10	11	21	18	13	20.2	20.2	20.2	174.84	1536	0	121.14	By MS/MS	By MS/MS	By MS/MS	By MS/MS	By MS/MS	By MS/MS	By MS/MS	By MS/MS	By MS/MS	9.7	6.8	10.2	6.2	8.5	10.4	18.2	14.6
P22696	P22696	11	11	Peptidyl-prolyl cis-trans isomerase ESS1	ESS1	sp|P22696|ESS1_YEAST Peptidyl-prolyl cis-trans isomerase ESS1 OS=Saccharomyces cerevisiae (strain ATCC 204508 / S288c) (Bakers yeast) OX=559292 GN=ESS1 PE=1 SV=3	1	6	4	7	8	7	7	6	8	7	6	4	7	8	7	7	6	8	7	68.8	68.8	68.8	19.404	170	0	104.77	By MS/MS	By MS/MS	By MS/MS	By MS/MS	By MS/MS	By MS/MS	By MS/MS	By MS/MS	By MS/MS	39.4	22.9	43.5	44.1	43.5	43.5	43.5	55.3
P22768	P22768	26	26	Argininosuccinate synthase	ARG1	sp|P22768|ASSY_YEAST Argininosuccinate synthase OS=Saccharomyces cerevisiae (strain ATCC 204508 / S288c) (Bakers yeast) OX=559292 GN=ARG1 PE=1 SV=3	1	16	15	13	15	12	11	23	20	15	16	15	13	15	12	11	23	20	15	63.1	63.1	63.1	46.927	420	0	323.31	By MS/MS	By MS/MS	By MS/MS	By MS/MS	By MS/MS	By MS/MS	By MS/MS	By MS/MS	By MS/MS	40.7	39.8	35.7	41	36.2	28.3	57.1	60.2
P22803	P22803	8	6	Thioredoxin-2	TRX2	sp|P22803|TRX2_YEAST Thioredoxin-2 OS=Saccharomyces cerevisiae (strain ATCC 204508 / S288c) (Bakers yeast) OX=559292 GN=TRX2 PE=1 SV=3	1	8	7	7	6	6	7	7	7	7	6	6	6	5	5	6	5	5	5	73.1	73.1	65.4	11.204	104	0	183.63	By MS/MS	By MS/MS	By MS/MS	By MS/MS	By MS/MS	By MS/MS	By MS/MS	By MS/MS	By MS/MS	73.1	73.1	73.1	56.7	56.7	73.1	66.3	66.3
P22804	P22804	4	4	Protein transport protein BET1	BET1	sp|P22804|BET1_YEAST Protein transport protein BET1 OS=Saccharomyces cerevisiae (strain ATCC 204508 / S288c) (Bakers yeast) OX=559292 GN=BET1 PE=1 SV=1	1	2	2	3	2	3	3	3	3	4	2	2	3	2	3	3	3	3	4	45.1	45.1	45.1	15.72	142	0	154.65	By MS/MS	By MS/MS	By MS/MS	By MS/MS	By MS/MS	By MS/MS	By MS/MS	By MS/MS	By MS/MS	20.4	20.4	26.8	13.4	26.8	26.8	26.8	26.8
P22855	P22855	28	28	Alpha-mannosidase	AMS1	sp|P22855|MAN1_YEAST Alpha-mannosidase OS=Saccharomyces cerevisiae (strain ATCC 204508 / S288c) (Bakers yeast) OX=559292 GN=AMS1 PE=1 SV=2	1	22	22	12	20	12	12	20	21	20	22	22	12	20	12	12	20	21	20	31.5	31.5	31.5	124.5	1083	0	81.719	By MS/MS	By MS/MS	By MS/MS	By MS/MS	By MS/MS	By MS/MS	By MS/MS	By MS/MS	By MS/MS	25.3	25.6	14.1	21.6	13.2	13.9	21.7	24.7
P22936	P22936	9	9	DNA-(apurinic or apyrimidinic site) lyase 1	APN1	sp|P22936|APN1_YEAST DNA-(apurinic or apyrimidinic site) lyase 1 OS=Saccharomyces cerevisiae (strain ATCC 204508 / S288c) (Bakers yeast) OX=559292 GN=APN1 PE=1 SV=4	1	4	5	2	3	3	3	5	4	5	4	5	2	3	3	3	5	4	5	24.8	24.8	24.8	41.439	367	0	49.533	By MS/MS	By MS/MS	By MS/MS	By MS/MS	By MS/MS	By MS/MS	By MS/MS	By MS/MS	By MS/MS	9.8	15	4.6	7.6	9.8	9.5	15	11.7
P22943	P22943	6	6	12 kDa heat shock protein	HSP12	sp|P22943|HSP12_YEAST 12 kDa heat shock protein OS=Saccharomyces cerevisiae (strain ATCC 204508 / S288c) (Bakers yeast) OX=559292 GN=HSP12 PE=1 SV=1	1	6	4	5	2	2	2	4	3	4	6	4	5	2	2	2	4	3	4	53.2	53.2	53.2	11.693	109	0	323.31	By MS/MS	By MS/MS	By MS/MS	By MS/MS	By MS/MS	By MS/MS	By MS/MS	By MS/MS	By MS/MS	53.2	37.6	53.2	11.9	11.9	21.1	38.5	22.9
P23059	P23059	1	1	N-alpha-acetyltransferase 38, NatC auxiliary subunit	MAK31	sp|P23059|NAA38_YEAST N-alpha-acetyltransferase 38, NatC auxiliary subunit OS=Saccharomyces cerevisiae (strain ATCC 204508 / S288c) (Bakers yeast) OX=559292 GN=MAK31 PE=1 SV=1	1	0	1	1	1	0	1	1	0	1	0	1	1	1	0	1	1	0	1	10.2	10.2	10.2	9.7245	88	0.00978	1.2922		By MS/MS	By MS/MS	By MS/MS		By matching	By MS/MS		By MS/MS	0	10.2	10.2	10.2	0	10.2	10.2	0
P23180	P23180	17	17	Probable oxidoreductase AIM17	AIM17	sp|P23180|AIM17_YEAST Probable oxidoreductase AIM17 OS=Saccharomyces cerevisiae (strain ATCC 204508 / S288c) (Bakers yeast) OX=559292 GN=AIM17 PE=1 SV=2	1	13	11	9	5	6	6	11	13	16	13	11	9	5	6	6	11	13	16	46.9	46.9	46.9	53.134	465	0	284.46	By MS/MS	By MS/MS	By MS/MS	By MS/MS	By MS/MS	By MS/MS	By MS/MS	By MS/MS	By MS/MS	34.2	29.9	26.5	15.1	17.4	21.7	31.8	37.2
P23201	P23201	37	37	Protein SPA2	SPA2	sp|P23201|SPA2_YEAST Protein SPA2 OS=Saccharomyces cerevisiae (strain ATCC 204508 / S288c) (Bakers yeast) OX=559292 GN=SPA2 PE=1 SV=1	1	21	14	16	18	14	16	32	27	23	21	14	16	18	14	16	32	27	23	33.7	33.7	33.7	163.14	1466	0	323.31	By MS/MS	By MS/MS	By MS/MS	By MS/MS	By MS/MS	By MS/MS	By MS/MS	By MS/MS	By MS/MS	18.8	13	14.1	15.9	13	15.8	29.7	24.9
P23202	P23202	9	9	Transcriptional regulator URE2	URE2	sp|P23202|URE2_YEAST Transcriptional regulator URE2 OS=Saccharomyces cerevisiae (strain ATCC 204508 / S288c) (Bakers yeast) OX=559292 GN=URE2 PE=1 SV=1	1	4	4	4	5	6	5	8	4	6	4	4	4	5	6	5	8	4	6	35.9	35.9	35.9	40.27	354	0	88.247	By MS/MS	By MS/MS	By MS/MS	By MS/MS	By MS/MS	By MS/MS	By MS/MS	By MS/MS	By MS/MS	14.7	14.7	14.7	16.9	27.1	16.9	31.1	15.8
P23248	P23248	30	9	40S ribosomal protein S1-B	RPS1B	sp|P23248|RS3A2_YEAST 40S ribosomal protein S1-B OS=Saccharomyces cerevisiae (strain ATCC 204508 / S288c) (Bakers yeast) OX=559292 GN=RPS1B PE=1 SV=3	1	25	24	26	23	24	25	29	27	26	7	6	6	7	7	7	8	7	8	80.8	80.8	22	28.812	255	0	323.31	By MS/MS	By MS/MS	By MS/MS	By MS/MS	By MS/MS	By MS/MS	By MS/MS	By MS/MS	By MS/MS	73.7	70.6	74.1	67.8	71.4	69.4	80.8	74.1
P23250	P23250	2	2	Negative RAS protein regulator protein	RPI1	sp|P23250|RPI1_YEAST Negative RAS protein regulator protein OS=Saccharomyces cerevisiae (strain ATCC 204508 / S288c) (Bakers yeast) OX=559292 GN=RPI1 PE=1 SV=2	1	2	2	2	0	1	1	1	2	2	2	2	2	0	1	1	1	2	2	5.4	5.4	5.4	46.622	407	0	4.6216	By MS/MS	By MS/MS	By MS/MS		By MS/MS	By MS/MS	By MS/MS	By MS/MS	By MS/MS	5.4	5.4	5.4	0	2.9	2.9	2.9	5.4
P23254	P23254	41	40	Transketolase 1	TKL1	sp|P23254|TKT1_YEAST Transketolase 1 OS=Saccharomyces cerevisiae (strain ATCC 204508 / S288c) (Bakers yeast) OX=559292 GN=TKL1 PE=1 SV=4	1	31	33	29	26	29	31	36	37	33	30	32	29	25	28	30	35	36	33	67.5	67.5	64.9	73.805	680	0	323.31	By MS/MS	By MS/MS	By MS/MS	By MS/MS	By MS/MS	By MS/MS	By MS/MS	By MS/MS	By MS/MS	47.1	53.1	44.4	42.6	56.3	54.9	58.2	59.7
P23255	P23255	6	6	Transcription initiation factor TFIID subunit 2	TAF2	sp|P23255|TAF2_YEAST Transcription initiation factor TFIID subunit 2 OS=Saccharomyces cerevisiae (strain ATCC 204508 / S288c) (Bakers yeast) OX=559292 GN=TAF2 PE=1 SV=3	1	1	1	2	1	0	3	4	0	3	1	1	2	1	0	3	4	0	3	4.1	4.1	4.1	161.47	1407	0	3.9767	By MS/MS	By MS/MS	By MS/MS	By MS/MS		By MS/MS	By MS/MS		By MS/MS	0.5	0.9	1	0.5	0	1.6	2.7	0
P23285	P23285	8	8	Peptidyl-prolyl cis-trans isomerase B	CPR2	sp|P23285|CYPB_YEAST Peptidyl-prolyl cis-trans isomerase B OS=Saccharomyces cerevisiae (strain ATCC 204508 / S288c) (Bakers yeast) OX=559292 GN=CPR2 PE=1 SV=1	1	6	4	5	4	4	5	8	6	5	6	4	5	4	4	5	8	6	5	47.8	47.8	47.8	22.769	205	0	29.94	By MS/MS	By MS/MS	By MS/MS	By MS/MS	By MS/MS	By MS/MS	By MS/MS	By MS/MS	By MS/MS	42.4	27.3	37.1	26.3	21.5	31.7	47.8	36.6
P23287	P23287	7	6	Serine/threonine-protein phosphatase 2B catalytic subunit A1	CNA1	sp|P23287|PP2B1_YEAST Serine/threonine-protein phosphatase 2B catalytic subunit A1 OS=Saccharomyces cerevisiae (strain ATCC 204508 / S288c) (Bakers yeast) OX=559292 GN=CNA1 PE=1 SV=2	1	2	2	4	4	5	3	6	3	3	2	2	4	4	4	3	5	2	3	11.6	9.9	9.9	63.001	553	0	9.9934	By MS/MS	By MS/MS	By MS/MS	By MS/MS	By MS/MS	By MS/MS	By MS/MS	By MS/MS	By MS/MS	4.5	4.5	6.5	6.5	8.1	6	11	6.1
P23291	P23291	13	8	Casein kinase I homolog 1	YCK1	sp|P23291|KC11_YEAST Casein kinase I homolog 1 OS=Saccharomyces cerevisiae (strain ATCC 204508 / S288c) (Bakers yeast) OX=559292 GN=YCK1 PE=1 SV=1	1	7	7	4	3	5	5	10	11	10	4	3	2	2	2	2	6	6	7	35.1	25.3	25.3	61.714	538	0	111.25	By MS/MS	By MS/MS	By MS/MS	By MS/MS	By MS/MS	By MS/MS	By MS/MS	By MS/MS	By MS/MS	17.7	18.8	9.3	7.4	13.6	13.9	27.5	27.9
P23292	P23292	16	11	Casein kinase I homolog 2	YCK2	sp|P23292|KC12_YEAST Casein kinase I homolog 2 OS=Saccharomyces cerevisiae (strain ATCC 204508 / S288c) (Bakers yeast) OX=559292 GN=YCK2 PE=1 SV=1	1	5	7	6	4	7	5	15	11	8	2	3	4	3	4	2	11	6	5	37.5	37.5	27.8	62.078	546	0	323.31	By MS/MS	By MS/MS	By MS/MS	By MS/MS	By MS/MS	By MS/MS	By MS/MS	By MS/MS	By MS/MS	12.1	17.9	15.8	9.3	18.5	13	36.1	25.5
P23293	P23293	10	10	Serine/threonine-protein kinase BUR1	SGV1	sp|P23293|BUR1_YEAST Serine/threonine-protein kinase BUR1 OS=Saccharomyces cerevisiae (strain ATCC 204508 / S288c) (Bakers yeast) OX=559292 GN=SGV1 PE=1 SV=1	1	7	4	6	4	6	5	8	8	6	7	4	6	4	6	5	8	8	6	18.3	18.3	18.3	74.238	657	0	15.717	By MS/MS	By MS/MS	By MS/MS	By MS/MS	By MS/MS	By MS/MS	By MS/MS	By MS/MS	By MS/MS	14.2	6.8	10.5	7.9	10.4	9.3	14.5	15.1
P23301	P23301	14	11	Eukaryotic translation initiation factor 5A-1	HYP2	sp|P23301|IF5A1_YEAST Eukaryotic translation initiation factor 5A-1 OS=Saccharomyces cerevisiae (strain ATCC 204508 / S288c) (Bakers yeast) OX=559292 GN=HYP2 PE=1 SV=3	1	10	8	9	8	9	9	12	11	11	7	6	7	6	7	6	9	8	9	75.2	75.2	65.6	17.114	157	0	323.31	By MS/MS	By MS/MS	By MS/MS	By MS/MS	By MS/MS	By MS/MS	By MS/MS	By MS/MS	By MS/MS	58.6	43.3	58.6	58.6	58.6	43.3	75.2	75.2
P23337	P23337	25	18	Glycogen [starch] synthase isoform 1	GSY1	sp|P23337|GYS1_YEAST Glycogen [starch] synthase isoform 1 OS=Saccharomyces cerevisiae (strain ATCC 204508 / S288c) (Bakers yeast) OX=559292 GN=GSY1 PE=1 SV=3	1	12	10	11	7	12	10	20	18	13	7	5	6	5	7	4	14	11	8	39.3	31.9	31.9	80.509	708	0	137.53	By MS/MS	By MS/MS	By MS/MS	By MS/MS	By MS/MS	By MS/MS	By MS/MS	By MS/MS	By MS/MS	21.5	15	17.8	10.5	17.4	16.9	32.5	26.1
P23369	P23369	3	3	54S ribosomal protein L25, mitochondrial	MRPL25	sp|P23369|RM25_YEAST 54S ribosomal protein L25, mitochondrial OS=Saccharomyces cerevisiae (strain ATCC 204508 / S288c) (Bakers yeast) OX=559292 GN=MRPL25 PE=1 SV=2	1	0	0	2	2	3	3	3	2	2	0	0	2	2	3	3	3	2	2	25.5	25.5	25.5	18.587	157	0	11.262			By matching	By MS/MS	By MS/MS	By MS/MS	By MS/MS	By MS/MS	By MS/MS	0	0	14.6	14.6	25.5	25.5	25.5	19.7
P23493	P23493	1	1	Mitochondrial biogenesis regulation protein 1	MBR1	sp|P23493|MBR1_YEAST Mitochondrial biogenesis regulation protein 1 OS=Saccharomyces cerevisiae (strain ATCC 204508 / S288c) (Bakers yeast) OX=559292 GN=MBR1 PE=1 SV=2	1	0	0	0	0	0	0	0	1	0	0	0	0	0	0	0	0	1	0	5	5	5	36.934	339	0.0087384	1.3498								By MS/MS		0	0	0	0	0	0	0	5
P23500	P23500	4	4	Mitochondrial RNA-splicing protein MRS4	MRS4	sp|P23500|MRS4_YEAST Mitochondrial RNA-splicing protein MRS4 OS=Saccharomyces cerevisiae (strain ATCC 204508 / S288c) (Bakers yeast) OX=559292 GN=MRS4 PE=1 SV=1	1	0	0	0	2	2	1	3	3	1	0	0	0	2	2	1	3	3	1	17.1	17.1	17.1	33.307	304	0	30.435				By MS/MS	By MS/MS	By MS/MS	By MS/MS	By MS/MS	By MS/MS	0	0	0	6.9	6.9	3.9	13.2	14.1
P23503	P23503	5	5	Cytosolic Fe-S cluster assembly factor NAR1	NAR1	sp|P23503|NAR1_YEAST Cytosolic Fe-S cluster assembly factor NAR1 OS=Saccharomyces cerevisiae (strain ATCC 204508 / S288c) (Bakers yeast) OX=559292 GN=NAR1 PE=1 SV=2	1	3	3	2	3	2	2	1	3	1	3	3	2	3	2	2	1	3	1	12.6	12.6	12.6	54.15	491	0	14.921	By MS/MS	By MS/MS	By MS/MS	By MS/MS	By MS/MS	By MS/MS	By MS/MS	By MS/MS	By MS/MS	6.9	8.4	4.7	8.4	4.9	5.9	2.4	8.1
P23542	P23542	30	30	Aspartate aminotransferase, cytoplasmic	AAT2	sp|P23542|AATC_YEAST Aspartate aminotransferase, cytoplasmic OS=Saccharomyces cerevisiae (strain ATCC 204508 / S288c) (Bakers yeast) OX=559292 GN=AAT2 PE=1 SV=3	1	26	22	21	21	20	20	27	22	23	26	22	21	21	20	20	27	22	23	74.6	74.6	74.6	46.057	418	0	323.31	By MS/MS	By MS/MS	By MS/MS	By MS/MS	By MS/MS	By MS/MS	By MS/MS	By MS/MS	By MS/MS	74.2	66	65.8	65.8	59.8	64.4	72.5	64.8
P23561	P23561	9	8	Serine/threonine-protein kinase STE11	STE11	sp|P23561|STE11_YEAST Serine/threonine-protein kinase STE11 OS=Saccharomyces cerevisiae (strain ATCC 204508 / S288c) (Bakers yeast) OX=559292 GN=STE11 PE=1 SV=3	1	6	0	2	3	3	4	5	4	2	5	0	2	3	3	4	5	4	2	15.8	15.8	14.6	80.72	717	0	36.201	By MS/MS		By MS/MS	By MS/MS	By MS/MS	By MS/MS	By MS/MS	By MS/MS	By MS/MS	11.6	0	2.8	7.7	6.8	8.8	10.5	6.4
P23585	P23585	3	3	High-affinity glucose transporter HXT2	HXT2	sp|P23585|HXT2_YEAST High-affinity glucose transporter HXT2 OS=Saccharomyces cerevisiae (strain ATCC 204508 / S288c) (Bakers yeast) OX=559292 GN=HXT2 PE=1 SV=1	1	3	2	1	2	2	2	3	2	1	3	2	1	2	2	2	3	2	1	7.9	7.9	7.9	59.84	541	0	21.811	By MS/MS	By MS/MS	By MS/MS	By MS/MS	By MS/MS	By MS/MS	By MS/MS	By MS/MS	By MS/MS	7.9	4.6	2	4.6	4.6	4.6	7.9	4.6
P23594	P23594	13	3	Serine/threonine-protein phosphatase PP2A-1 catalytic subunit	PPH21	sp|P23594|PP2A1_YEAST Serine/threonine-protein phosphatase PP2A-1 catalytic subunit OS=Saccharomyces cerevisiae (strain ATCC 204508 / S288c) (Bakers yeast) OX=559292 GN=PPH21 PE=1 SV=1	1	8	8	3	7	6	5	9	9	9	3	3	2	2	2	2	2	3	3	50.1	50.1	16.5	41.937	369	0	231.96	By MS/MS	By MS/MS	By MS/MS	By MS/MS	By MS/MS	By MS/MS	By MS/MS	By MS/MS	By MS/MS	33.9	33.9	15.7	24.1	22	22	33.6	40.1
P23595	P23595	13	3	Serine/threonine-protein phosphatase PP2A-2 catalytic subunit	PPH22	sp|P23595|PP2A2_YEAST Serine/threonine-protein phosphatase PP2A-2 catalytic subunit OS=Saccharomyces cerevisiae (strain ATCC 204508 / S288c) (Bakers yeast) OX=559292 GN=PPH22 PE=1 SV=1	1	7	5	1	6	6	4	10	9	6	2	0	0	1	2	1	3	3	0	49.3	16.4	16.4	43.046	377	0	34.741	By MS/MS	By matching	By matching	By MS/MS	By MS/MS	By matching	By MS/MS	By MS/MS	By matching	28.6	17	4	18.8	21.5	14.9	39.8	39.5
P23615	P23615	44	44	Transcription elongation factor SPT6	SPT6	sp|P23615|SPT6_YEAST Transcription elongation factor SPT6 OS=Saccharomyces cerevisiae (strain ATCC 204508 / S288c) (Bakers yeast) OX=559292 GN=SPT6 PE=1 SV=1	1	25	20	24	22	23	21	33	31	24	25	20	24	22	23	21	33	31	24	33.7	33.7	33.7	168.29	1451	0	323.31	By MS/MS	By MS/MS	By MS/MS	By MS/MS	By MS/MS	By MS/MS	By MS/MS	By MS/MS	By MS/MS	20.9	16.1	20.6	17.9	21.1	20.2	25.8	27.2
P23641	P23641	18	18	Mitochondrial phosphate carrier protein;Mitochondrial phosphate carrier protein, N-terminally processed	MIR1	sp|P23641|MPCP_YEAST Mitochondrial phosphate carrier protein OS=Saccharomyces cerevisiae (strain ATCC 204508 / S288c) (Bakers yeast) OX=559292 GN=MIR1 PE=1 SV=1	1	15	17	16	16	16	16	16	16	15	15	17	16	16	16	16	16	16	15	68.2	68.2	68.2	32.812	311	0	323.31	By MS/MS	By MS/MS	By MS/MS	By MS/MS	By MS/MS	By MS/MS	By MS/MS	By MS/MS	By MS/MS	56.3	58.8	58.8	58.8	64.3	58.8	62.4	54.3
P23642	P23642	14	14	Mannan polymerase I complex VAN1 subunit	VAN1	sp|P23642|VAN1_YEAST Mannan polymerase I complex VAN1 subunit OS=Saccharomyces cerevisiae (strain ATCC 204508 / S288c) (Bakers yeast) OX=559292 GN=VAN1 PE=1 SV=3	1	9	7	7	10	7	10	11	10	11	9	7	7	10	7	10	11	10	11	33.3	33.3	33.3	61.091	535	0	121.95	By MS/MS	By MS/MS	By MS/MS	By MS/MS	By MS/MS	By MS/MS	By MS/MS	By MS/MS	By MS/MS	25.4	21.9	16.6	26.7	17	23.4	26.2	26.7
P23643	P23643	4	4	Vacuolar protein sorting-associated protein 3	VPS3	sp|P23643|VPS3_YEAST Vacuolar protein sorting-associated protein 3 OS=Saccharomyces cerevisiae (strain ATCC 204508 / S288c) (Bakers yeast) OX=559292 GN=VPS3 PE=1 SV=1	1	0	1	0	1	1	1	4	1	0	0	1	0	1	1	1	4	1	0	5.5	5.5	5.5	116.92	1011	0	7.0673		By MS/MS		By MS/MS	By MS/MS	By MS/MS	By MS/MS	By MS/MS		0	1	0	1	1	1	5.5	1.9
P23644	P23644	13	13	Mitochondrial import receptor subunit TOM40	TOM40	sp|P23644|TOM40_YEAST Mitochondrial import receptor subunit TOM40 OS=Saccharomyces cerevisiae (strain ATCC 204508 / S288c) (Bakers yeast) OX=559292 GN=TOM40 PE=1 SV=1	1	7	10	8	10	10	8	11	9	9	7	10	8	10	10	8	11	9	9	47.8	47.8	47.8	42.038	387	0	307.91	By MS/MS	By MS/MS	By MS/MS	By MS/MS	By MS/MS	By MS/MS	By MS/MS	By MS/MS	By MS/MS	29.2	32.3	32.8	37	46	32.8	42.1	34.6
P23776	P23776	8	8	Glucan 1,3-beta-glucosidase I/II	EXG1	sp|P23776|EXG1_YEAST Glucan 1,3-beta-glucosidase I/II OS=Saccharomyces cerevisiae (strain ATCC 204508 / S288c) (Bakers yeast) OX=559292 GN=EXG1 PE=1 SV=1	1	5	6	6	7	6	7	5	6	6	5	6	6	7	6	7	5	6	6	26.6	26.6	26.6	51.31	448	0	256.73	By MS/MS	By MS/MS	By MS/MS	By MS/MS	By MS/MS	By MS/MS	By MS/MS	By MS/MS	By MS/MS	13.4	16.5	16.5	22.3	16.5	22.3	13.4	17.6
P23833	P23833	7	7	Protein SCO1, mitochondrial	SCO1	sp|P23833|SCO1_YEAST Protein SCO1, mitochondrial OS=Saccharomyces cerevisiae (strain ATCC 204508 / S288c) (Bakers yeast) OX=559292 GN=SCO1 PE=1 SV=1	1	3	2	4	3	3	3	2	1	2	3	2	4	3	3	3	2	1	2	27.8	27.8	27.8	33.166	295	0	12.319	By MS/MS	By MS/MS	By MS/MS	By MS/MS	By MS/MS	By MS/MS	By MS/MS	By MS/MS	By MS/MS	12.5	7.1	18	9.8	9.8	9.8	4.4	3.4
P23900	P23900	4	4	Glycerol uptake/efflux facilitator protein	FPS1	sp|P23900|FPS1_YEAST Glycerol uptake/efflux facilitator protein OS=Saccharomyces cerevisiae (strain ATCC 204508 / S288c) (Bakers yeast) OX=559292 GN=FPS1 PE=1 SV=2	1	0	0	0	0	0	0	4	3	1	0	0	0	0	0	0	4	3	1	9.3	9.3	9.3	73.877	669	0	10.292							By MS/MS	By MS/MS	By MS/MS	0	0	0	0	0	0	9.3	7.9
P24000	P24000	16	2	60S ribosomal protein L24-B	RPL24B	sp|P24000|RL24B_YEAST 60S ribosomal protein L24-B OS=Saccharomyces cerevisiae (strain ATCC 204508 / S288c) (Bakers yeast) OX=559292 GN=RPL24B PE=1 SV=1	1	10	8	11	8	14	11	12	15	12	2	2	2	2	2	2	2	2	2	52.3	52.3	7.7	17.547	155	0	81.546	By MS/MS	By MS/MS	By MS/MS	By MS/MS	By MS/MS	By MS/MS	By MS/MS	By MS/MS	By MS/MS	38.7	28.4	38.1	29.7	48.4	38.1	43.9	51.6
P24004	P24004	7	7	Peroxisomal ATPase PEX1	PEX1	sp|P24004|PEX1_YEAST Peroxisomal ATPase PEX1 OS=Saccharomyces cerevisiae (strain ATCC 204508 / S288c) (Bakers yeast) OX=559292 GN=PEX1 PE=1 SV=2	1	2	3	1	1	3	3	3	3	2	2	3	1	1	3	3	3	3	2	8.1	8.1	8.1	117.27	1043	0	21.058	By MS/MS	By MS/MS	By MS/MS	By MS/MS	By MS/MS	By MS/MS	By MS/MS	By MS/MS	By MS/MS	2.3	3.7	1.2	1	3.5	3.7	3.5	3.5
P24031;P00635;P38693;P35842	P24031;P00635;P38693;P35842	6;4;3;3	6;4;3;3	Constitutive acid phosphatase;Repressible acid phosphatase;Acid phosphatase PHO12;Acid phosphatase PHO11	PHO3;PHO5;PHO12;PHO11	sp|P24031|PPA3_YEAST Constitutive acid phosphatase OS=Saccharomyces cerevisiae (strain ATCC 204508 / S288c) (Bakers yeast) OX=559292 GN=PHO3 PE=1 SV=2;sp|P00635|PPA5_YEAST Repressible acid phosphatase OS=Saccharomyces cerevisiae (strain ATCC 204508 / S288	4	4	3	3	2	2	3	5	3	5	4	3	3	2	2	3	5	3	5	10.7	10.7	10.7	52.776	467	0	30.802	By MS/MS	By MS/MS	By MS/MS	By MS/MS	By MS/MS	By MS/MS	By MS/MS	By MS/MS	By MS/MS	7.3	7.1	6.9	5.4	3.9	5.4	8.8	6.9
P24276	P24276	57	57	Protein SSD1	SSD1	sp|P24276|SSD1_YEAST Protein SSD1 OS=Saccharomyces cerevisiae (strain ATCC 204508 / S288c) (Bakers yeast) OX=559292 GN=SSD1 PE=1 SV=1	1	40	29	38	21	26	21	44	41	43	40	29	38	21	26	21	44	41	43	53.8	53.8	53.8	139.95	1250	0	323.31	By MS/MS	By MS/MS	By MS/MS	By MS/MS	By MS/MS	By MS/MS	By MS/MS	By MS/MS	By MS/MS	34.5	27.6	34.6	21.4	28.8	24.1	42.6	39.6
P24279	P24279	35	35	DNA replication licensing factor MCM3	MCM3	sp|P24279|MCM3_YEAST DNA replication licensing factor MCM3 OS=Saccharomyces cerevisiae (strain ATCC 204508 / S288c) (Bakers yeast) OX=559292 GN=MCM3 PE=1 SV=1	1	19	14	21	10	11	21	27	23	27	19	14	21	10	11	21	27	23	27	42	42	42	107.52	971	0	217.11	By MS/MS	By MS/MS	By MS/MS	By MS/MS	By MS/MS	By MS/MS	By MS/MS	By MS/MS	By MS/MS	23.4	20.3	24.5	13.2	16.2	27.6	33.5	28.9
P24280	P24280	21	20	SEC14 cytosolic factor	SEC14	sp|P24280|SEC14_YEAST SEC14 cytosolic factor OS=Saccharomyces cerevisiae (strain ATCC 204508 / S288c) (Bakers yeast) OX=559292 GN=SEC14 PE=1 SV=3	1	15	16	15	16	14	17	18	18	16	14	15	14	16	14	16	17	17	15	75.7	75.7	73	34.9	304	0	323.31	By MS/MS	By MS/MS	By MS/MS	By MS/MS	By MS/MS	By MS/MS	By MS/MS	By MS/MS	By MS/MS	56.9	60.2	53	59.5	49.3	62.2	63.2	68.1
P24384	P24384	3	3	Pre-mRNA-splicing factor ATP-dependent RNA helicase PRP22	PRP22	sp|P24384|PRP22_YEAST Pre-mRNA-splicing factor ATP-dependent RNA helicase PRP22 OS=Saccharomyces cerevisiae (strain ATCC 204508 / S288c) (Bakers yeast) OX=559292 GN=PRP22 PE=1 SV=1	1	2	2	2	2	2	2	2	3	2	2	2	2	2	2	2	2	3	2	2.5	2.5	2.5	130.01	1145	0	4.4327	By MS/MS	By MS/MS	By MS/MS	By MS/MS	By MS/MS	By MS/MS	By MS/MS	By MS/MS	By MS/MS	1.7	1.9	1.7	1.5	1.9	1.9	1.5	2.5
P24482	P24482	8	8	DNA polymerase epsilon subunit B	DPB2	sp|P24482|DPB2_YEAST DNA polymerase epsilon subunit B OS=Saccharomyces cerevisiae (strain ATCC 204508 / S288c) (Bakers yeast) OX=559292 GN=DPB2 PE=1 SV=3	1	4	3	4	4	1	3	6	4	4	4	3	4	4	1	3	6	4	4	15.7	15.7	15.7	78.339	689	0	78.587	By MS/MS	By MS/MS	By MS/MS	By MS/MS	By MS/MS	By MS/MS	By MS/MS	By MS/MS	By MS/MS	7.5	6.1	7.5	8	1.5	6.1	12.3	9.3
P24521	P24521	14	14	Phosphomevalonate kinase	ERG8	sp|P24521|ERG8_YEAST Phosphomevalonate kinase OS=Saccharomyces cerevisiae (strain ATCC 204508 / S288c) (Bakers yeast) OX=559292 GN=ERG8 PE=1 SV=2	1	6	4	7	3	5	6	11	3	5	6	4	7	3	5	6	11	3	5	39.7	39.7	39.7	50.454	451	0	58.43	By MS/MS	By MS/MS	By MS/MS	By MS/MS	By MS/MS	By MS/MS	By MS/MS	By MS/MS	By MS/MS	20.6	7.5	18.4	6.7	12	11.8	31.7	8.2
P24583	P24583	17	17	Protein kinase C-like 1	PKC1	sp|P24583|KPC1_YEAST Protein kinase C-like 1 OS=Saccharomyces cerevisiae (strain ATCC 204508 / S288c) (Bakers yeast) OX=559292 GN=PKC1 PE=1 SV=3	1	6	5	9	8	5	7	12	6	5	6	5	9	8	5	7	12	6	5	15.6	15.6	15.6	131.48	1151	0	23.49	By MS/MS	By MS/MS	By MS/MS	By MS/MS	By MS/MS	By MS/MS	By MS/MS	By MS/MS	By MS/MS	6	4.5	7.6	7.1	4.3	7	10.8	5
P24783	P24783	26	25	ATP-dependent RNA helicase DBP2	DBP2	sp|P24783|DBP2_YEAST ATP-dependent RNA helicase DBP2 OS=Saccharomyces cerevisiae (strain ATCC 204508 / S288c) (Bakers yeast) OX=559292 GN=DBP2 PE=1 SV=1	1	15	18	14	20	14	20	22	23	23	14	17	13	19	13	19	21	22	22	48.9	48.9	48.9	60.999	546	0	323.31	By MS/MS	By MS/MS	By MS/MS	By MS/MS	By MS/MS	By MS/MS	By MS/MS	By MS/MS	By MS/MS	33.7	35.5	34.1	43.8	30	44	45.6	47.3
P24784	P24784	17	10	ATP-dependent RNA helicase DBP1	DBP1	sp|P24784|DBP1_YEAST ATP-dependent RNA helicase DBP1 OS=Saccharomyces cerevisiae (strain ATCC 204508 / S288c) (Bakers yeast) OX=559292 GN=DBP1 PE=1 SV=2	1	13	13	11	8	7	10	14	13	14	7	7	5	2	2	4	7	7	8	28.8	19.4	19.4	67.916	617	0	18.509	By MS/MS	By MS/MS	By MS/MS	By MS/MS	By MS/MS	By MS/MS	By MS/MS	By MS/MS	By MS/MS	21.4	21.9	17	11	12.2	15.7	23	21.4
P24814	P24814	4	4	SCF E3 ubiquitin ligase complex F-box protein GRR1	GRR1	sp|P24814|GRR1_YEAST SCF E3 ubiquitin ligase complex F-box protein GRR1 OS=Saccharomyces cerevisiae (strain ATCC 204508 / S288c) (Bakers yeast) OX=559292 GN=GRR1 PE=1 SV=1	1	1	1	2	2	1	1	2	1	1	1	1	2	2	1	1	2	1	1	4.3	4.3	4.3	132.73	1151	0	3.693	By MS/MS	By MS/MS	By MS/MS	By MS/MS	By MS/MS	By MS/MS	By MS/MS	By MS/MS	By MS/MS	1.5	1.5	2.4	2.4	1.5	1	2.3	1
P25036	P25036	3	3	Subtilisin-like protease 3	YSP3	sp|P25036|YSP3_YEAST Subtilisin-like protease 3 OS=Saccharomyces cerevisiae (strain ATCC 204508 / S288c) (Bakers yeast) OX=559292 GN=YSP3 PE=2 SV=2	1	0	1	0	1	0	0	2	2	1	0	1	0	1	0	0	2	2	1	8.6	8.6	8.6	52.089	478	0	3.1593		By MS/MS		By matching			By MS/MS	By matching	By MS/MS	0	1.7	0	2.5	0	0	6.9	6.9
P25037	P25037	23	23	Ubiquitin carboxyl-terminal hydrolase 1	UBP1	sp|P25037|UBP1_YEAST Ubiquitin carboxyl-terminal hydrolase 1 OS=Saccharomyces cerevisiae (strain ATCC 204508 / S288c) (Bakers yeast) OX=559292 GN=UBP1 PE=1 SV=2	1	11	3	10	4	2	4	18	12	10	11	3	10	4	2	4	18	12	10	33.9	33.9	33.9	92.768	809	0	193.11	By MS/MS	By MS/MS	By MS/MS	By MS/MS	By MS/MS	By MS/MS	By MS/MS	By MS/MS	By MS/MS	14.3	4.8	12.2	5.8	3.3	6.9	26.9	20.3
P25038	P25038	4	4	Translation initiation factor IF-2, mitochondrial	IFM1	sp|P25038|IF2M_YEAST Translation initiation factor IF-2, mitochondrial OS=Saccharomyces cerevisiae (strain ATCC 204508 / S288c) (Bakers yeast) OX=559292 GN=IFM1 PE=1 SV=2	1	2	2	1	2	1	0	1	3	3	2	2	1	2	1	0	1	3	3	9.2	9.2	9.2	75.656	676	0	2.6626	By MS/MS	By MS/MS	By MS/MS	By matching	By matching		By matching	By MS/MS	By MS/MS	4	4	1.9	3.1	1	0	2.1	5
P25039	P25039	17	17	Elongation factor G, mitochondrial	MEF1	sp|P25039|EFGM_YEAST Elongation factor G, mitochondrial OS=Saccharomyces cerevisiae (strain ATCC 204508 / S288c) (Bakers yeast) OX=559292 GN=MEF1 PE=1 SV=2	1	9	8	9	8	10	6	14	11	8	9	8	9	8	10	6	14	11	8	26.7	26.7	26.7	84.573	761	0	55.027	By MS/MS	By MS/MS	By MS/MS	By MS/MS	By MS/MS	By MS/MS	By MS/MS	By MS/MS	By MS/MS	14.7	14.1	14.3	12.6	15.1	12	22.6	18.1
P25040	P25040	8	8	20S rRNA accumulation protein 4	TSR4	sp|P25040|TSR4_YEAST 20S rRNA accumulation protein 4 OS=Saccharomyces cerevisiae (strain ATCC 204508 / S288c) (Bakers yeast) OX=559292 GN=TSR4 PE=1 SV=2	1	4	3	2	2	5	3	5	5	3	4	3	2	2	5	3	5	5	3	30.9	30.9	30.9	45.993	408	0	70.41	By MS/MS	By MS/MS	By MS/MS	By MS/MS	By MS/MS	By MS/MS	By MS/MS	By MS/MS	By MS/MS	15.7	10.8	7.4	7.4	18.9	10.8	17.9	16.7
P25044	P25044	4	4	Tyrosine-protein phosphatase 1	PTP1	sp|P25044|PTP1_YEAST Tyrosine-protein phosphatase 1 OS=Saccharomyces cerevisiae (strain ATCC 204508 / S288c) (Bakers yeast) OX=559292 GN=PTP1 PE=1 SV=1	1	2	3	2	2	3	3	3	3	2	2	3	2	2	3	3	3	3	2	13.4	13.4	13.4	38.868	335	0	7.2344	By MS/MS	By MS/MS	By MS/MS	By MS/MS	By MS/MS	By MS/MS	By MS/MS	By MS/MS	By MS/MS	6.9	10.1	7.8	7.8	11	11	10.1	11
P25045	P25045	7	7	Serine palmitoyltransferase 1	LCB1	sp|P25045|LCB1_YEAST Serine palmitoyltransferase 1 OS=Saccharomyces cerevisiae (strain ATCC 204508 / S288c) (Bakers yeast) OX=559292 GN=LCB1 PE=1 SV=2	1	5	4	3	5	4	4	7	6	6	5	4	3	5	4	4	7	6	6	19.5	19.5	19.5	62.206	558	0	125	By MS/MS	By MS/MS	By MS/MS	By MS/MS	By MS/MS	By MS/MS	By MS/MS	By MS/MS	By MS/MS	15.4	13.1	11.3	15.4	13.1	13.1	19.5	17.2
P25087	P25087	23	23	Sterol 24-C-methyltransferase	ERG6	sp|P25087|ERG6_YEAST Sterol 24-C-methyltransferase OS=Saccharomyces cerevisiae (strain ATCC 204508 / S288c) (Bakers yeast) OX=559292 GN=ERG6 PE=1 SV=4	1	18	19	19	17	19	18	21	22	22	18	19	19	17	19	18	21	22	22	63.2	63.2	63.2	43.43	383	0	323.31	By MS/MS	By MS/MS	By MS/MS	By MS/MS	By MS/MS	By MS/MS	By MS/MS	By MS/MS	By MS/MS	53.8	56.1	54.6	51.4	54	52.7	61.9	63.2
P25270	P25270	2	2	rRNA methyltransferase 1, mitochondrial	MRM1	sp|P25270|MRM1_YEAST rRNA methyltransferase 1, mitochondrial OS=Saccharomyces cerevisiae (strain ATCC 204508 / S288c) (Bakers yeast) OX=559292 GN=MRM1 PE=1 SV=2	1	0	0	0	1	0	1	1	0	1	0	0	0	1	0	1	1	0	1	7.8	7.8	7.8	46.387	412	0	13.351				By MS/MS		By matching	By MS/MS		By MS/MS	0	0	0	5.6	0	5.6	2.2	0
P25293	P25293	16	16	Nucleosome assembly protein	NAP1	sp|P25293|NAP1_YEAST Nucleosome assembly protein OS=Saccharomyces cerevisiae (strain ATCC 204508 / S288c) (Bakers yeast) OX=559292 GN=NAP1 PE=1 SV=2	1	11	10	10	9	8	8	12	11	9	11	10	10	9	8	8	12	11	9	46.8	46.8	46.8	47.884	417	0	323.31	By MS/MS	By MS/MS	By MS/MS	By MS/MS	By MS/MS	By MS/MS	By MS/MS	By MS/MS	By MS/MS	35	28.8	29.5	26.1	19.7	25.4	43.4	36.2
P25294	P25294	19	19	Protein SIS1	SIS1	sp|P25294|SIS1_YEAST Protein SIS1 OS=Saccharomyces cerevisiae (strain ATCC 204508 / S288c) (Bakers yeast) OX=559292 GN=SIS1 PE=1 SV=1	1	16	13	15	15	15	14	18	18	15	16	13	15	15	15	14	18	18	15	44.9	44.9	44.9	37.59	352	0	323.31	By MS/MS	By MS/MS	By MS/MS	By MS/MS	By MS/MS	By MS/MS	By MS/MS	By MS/MS	By MS/MS	41.2	33	35.2	36.4	35.2	33	41.5	44.6
P25296	P25296	7	7	Calcineurin subunit B	CNB1	sp|P25296|CANB_YEAST Calcineurin subunit B OS=Saccharomyces cerevisiae (strain ATCC 204508 / S288c) (Bakers yeast) OX=559292 GN=CNB1 PE=1 SV=3	1	6	3	6	5	5	6	7	6	7	6	3	6	5	5	6	7	6	7	53.1	53.1	53.1	19.639	175	0	285.39	By MS/MS	By MS/MS	By MS/MS	By MS/MS	By MS/MS	By MS/MS	By MS/MS	By MS/MS	By MS/MS	47.4	27.4	51.4	37.1	37.1	51.4	53.1	47.4
P25298	P25298	19	19	mRNA 3-end-processing protein RNA14	RNA14	sp|P25298|RNA14_YEAST mRNA 3-end-processing protein RNA14 OS=Saccharomyces cerevisiae (strain ATCC 204508 / S288c) (Bakers yeast) OX=559292 GN=RNA14 PE=1 SV=2	1	9	8	5	12	11	6	15	14	9	9	8	5	12	11	6	15	14	9	34.6	34.6	34.6	79.959	677	0	172.56	By MS/MS	By MS/MS	By MS/MS	By MS/MS	By MS/MS	By MS/MS	By MS/MS	By MS/MS	By MS/MS	17	14.6	9.6	21.3	18.5	11.7	29.5	23.9
P25299	P25299	3	3	mRNA 3-end-processing protein RNA15	RNA15	sp|P25299|RNA15_YEAST mRNA 3-end-processing protein RNA15 OS=Saccharomyces cerevisiae (strain ATCC 204508 / S288c) (Bakers yeast) OX=559292 GN=RNA15 PE=1 SV=1	1	0	1	0	0	1	0	2	2	2	0	1	0	0	1	0	2	2	2	13.5	13.5	13.5	32.79	296	0	34.314		By MS/MS			By MS/MS		By MS/MS	By MS/MS	By MS/MS	0	5.1	0	0	5.1	0	7.4	11.1
P25301	P25301	1	1	DNA repair protein RAD57	RAD57	sp|P25301|RAD57_YEAST DNA repair protein RAD57 OS=Saccharomyces cerevisiae (strain ATCC 204508 / S288c) (Bakers yeast) OX=559292 GN=RAD57 PE=1 SV=1	1	0	0	0	0	0	0	0	1	0	0	0	0	0	0	0	0	1	0	3.9	3.9	3.9	52.247	460	0.0068719	1.4685								By MS/MS		0	0	0	0	0	0	0	3.9
P25302	P25302	4	4	Regulatory protein SWI4	SWI4	sp|P25302|SWI4_YEAST Regulatory protein SWI4 OS=Saccharomyces cerevisiae (strain ATCC 204508 / S288c) (Bakers yeast) OX=559292 GN=SWI4 PE=1 SV=2	1	3	0	3	1	0	1	2	1	2	3	0	3	1	0	1	2	1	2	4.2	4.2	4.2	123.8	1093	0	7.1732	By MS/MS		By MS/MS	By MS/MS		By MS/MS	By matching	By MS/MS	By MS/MS	3.1	0	3.1	1.1	0	1.1	2	1
P25303	P25303	7	7	DnaJ-related protein SCJ1	SCJ1	sp|P25303|SCJ1_YEAST DnaJ-related protein SCJ1 OS=Saccharomyces cerevisiae (strain ATCC 204508 / S288c) (Bakers yeast) OX=559292 GN=SCJ1 PE=1 SV=2	1	6	6	6	5	5	5	6	6	5	6	6	6	5	5	5	6	6	5	28.1	28.1	28.1	41.543	377	0	64.361	By MS/MS	By MS/MS	By MS/MS	By MS/MS	By MS/MS	By MS/MS	By MS/MS	By MS/MS	By MS/MS	26.3	26.3	26.3	23.1	22.3	23.1	26.3	21.5
P25332	P25332	8	8	Probable ribokinase	RBK1	sp|P25332|RBSK_YEAST Ribokinase OS=Saccharomyces cerevisiae (strain ATCC 204508 / S288c) (Bakers yeast) OX=559292 GN=RBK1 PE=1 SV=2	1	5	3	2	2	1	3	4	4	4	5	3	2	2	1	3	4	4	4	27	27	27	36.924	333	0	21.79	By MS/MS	By MS/MS	By MS/MS	By MS/MS	By MS/MS	By MS/MS	By MS/MS	By MS/MS	By MS/MS	17.4	10.2	6.6	6.6	3.6	12.3	12.3	12.3
P25334	P25334	3	3	Peptidyl-prolyl cis-trans isomerase CPR4	CPR4	sp|P25334|CYPR_YEAST Peptidyl-prolyl cis-trans isomerase CPR4 OS=Saccharomyces cerevisiae (strain ATCC 204508 / S288c) (Bakers yeast) OX=559292 GN=CPR4 PE=3 SV=1	1	1	0	1	1	1	1	2	0	0	1	0	1	1	1	1	2	0	0	10.4	10.4	10.4	35.779	318	0	13.594	By MS/MS		By MS/MS	By MS/MS	By MS/MS	By MS/MS	By MS/MS			2.2	0	2.2	2.2	2.2	2.2	8.2	0
P25336	P25336	4	4	DNA mismatch repair protein MSH3	MSH3	sp|P25336|MSH3_YEAST DNA mismatch repair protein MSH3 OS=Saccharomyces cerevisiae (strain ATCC 204508 / S288c) (Bakers yeast) OX=559292 GN=MSH3 PE=1 SV=2	1	3	1	2	2	1	1	3	1	2	3	1	2	2	1	1	3	1	2	4.1	4.1	4.1	116.53	1018	0	4.1043	By MS/MS	By MS/MS	By MS/MS	By MS/MS	By MS/MS	By MS/MS	By MS/MS	By MS/MS	By MS/MS	3.3	1.3	2.1	2.1	1.3	1.3	3.3	1.3
P25339	P25339	15	15	Pumilio homology domain family member 4	PUF4	sp|P25339|PUF4_YEAST Pumilio homology domain family member 4 OS=Saccharomyces cerevisiae (strain ATCC 204508 / S288c) (Bakers yeast) OX=559292 GN=PUF4 PE=1 SV=2	1	9	9	7	7	8	9	10	10	11	9	9	7	7	8	9	10	10	11	22.1	22.1	22.1	97.797	888	0	75.344	By MS/MS	By MS/MS	By MS/MS	By MS/MS	By MS/MS	By MS/MS	By MS/MS	By MS/MS	By MS/MS	11.3	11.3	7.9	9.5	10.4	11.5	14.3	12.4
P25340	P25340	2	2	Delta(24(24(1)))-sterol reductase	ERG4	sp|P25340|ERG4_YEAST Delta(24(24(1)))-sterol reductase OS=Saccharomyces cerevisiae (strain ATCC 204508 / S288c) (Bakers yeast) OX=559292 GN=ERG4 PE=1 SV=2	1	1	1	1	1	1	1	1	1	2	1	1	1	1	1	1	1	1	2	9.9	9.9	9.9	56.039	473	0	3.8122	By MS/MS	By MS/MS	By MS/MS	By MS/MS	By MS/MS	By MS/MS	By MS/MS	By MS/MS	By MS/MS	2.3	2.3	2.3	2.3	2.3	2.3	2.3	2.3
P25341	P25341	3	2	Serine/threonine-protein kinase KIN82	KIN82	sp|P25341|KIN82_YEAST Serine/threonine-protein kinase KIN82 OS=Saccharomyces cerevisiae (strain ATCC 204508 / S288c) (Bakers yeast) OX=559292 GN=KIN82 PE=1 SV=3	1	2	0	3	1	0	0	2	2	1	1	0	2	0	0	0	1	2	0	4.7	3.5	3.5	81.461	720	0.006889	1.5068	By MS/MS		By MS/MS	By matching			By MS/MS	By matching	By matching	3.1	0	4.7	1.2	0	0	3.1	3.5
P25342	P25342	12	12	Cell division control protein 10	CDC10	sp|P25342|CDC10_YEAST Cell division control protein 10 OS=Saccharomyces cerevisiae (strain ATCC 204508 / S288c) (Bakers yeast) OX=559292 GN=CDC10 PE=1 SV=1	1	7	5	7	8	6	6	5	6	8	7	5	7	8	6	6	5	6	8	50.6	50.6	50.6	37.024	322	0	181.68	By MS/MS	By MS/MS	By MS/MS	By MS/MS	By MS/MS	By MS/MS	By MS/MS	By MS/MS	By MS/MS	26.7	18	28.9	30.4	23.6	23.3	20.5	23.6
P25343	P25343	20	20	Reduced viability upon starvation protein 161	RVS161	sp|P25343|RV161_YEAST Reduced viability upon starvation protein 161 OS=Saccharomyces cerevisiae (strain ATCC 204508 / S288c) (Bakers yeast) OX=559292 GN=RVS161 PE=1 SV=1	1	11	7	15	14	14	15	14	18	14	11	7	15	14	14	15	14	18	14	63.4	63.4	63.4	30.25	265	0	323.31	By MS/MS	By MS/MS	By MS/MS	By MS/MS	By MS/MS	By MS/MS	By MS/MS	By MS/MS	By MS/MS	46.4	34	58.5	55.5	55.5	58.5	46.4	58.9
P25344	P25344	2	2	Protein STE50	STE50	sp|P25344|STE50_YEAST Protein STE50 OS=Saccharomyces cerevisiae (strain ATCC 204508 / S288c) (Bakers yeast) OX=559292 GN=STE50 PE=1 SV=1	1	1	0	1	1	1	1	2	1	1	1	0	1	1	1	1	2	1	1	6.6	6.6	6.6	38.97	346	0	27.134	By MS/MS		By MS/MS	By MS/MS	By MS/MS	By MS/MS	By MS/MS	By MS/MS	By MS/MS	2.9	0	2.9	2.9	2.9	2.9	6.6	2.9
P25348	P25348	2	2	54S ribosomal protein L32, mitochondrial	MRPL32	sp|P25348|RM32_YEAST 54S ribosomal protein L32, mitochondrial OS=Saccharomyces cerevisiae (strain ATCC 204508 / S288c) (Bakers yeast) OX=559292 GN=MRPL32 PE=1 SV=1	1	2	1	2	2	2	2	2	2	2	2	1	2	2	2	2	2	2	2	12	12	12	21.437	183	0	47.133	By MS/MS	By MS/MS	By MS/MS	By MS/MS	By MS/MS	By MS/MS	By MS/MS	By MS/MS	By MS/MS	12	6	12	12	12	12	12	12
P25349	P25349	14	13	Flavoprotein-like protein YCP4	YCP4	sp|P25349|YCP4_YEAST Flavoprotein-like protein YCP4 OS=Saccharomyces cerevisiae (strain ATCC 204508 / S288c) (Bakers yeast) OX=559292 GN=YCP4 PE=1 SV=1	1	8	10	10	11	11	11	12	13	12	7	9	9	10	10	10	11	12	11	73.3	70.4	70.4	26.35	247	0	323.31	By MS/MS	By MS/MS	By MS/MS	By MS/MS	By MS/MS	By MS/MS	By MS/MS	By MS/MS	By MS/MS	44.9	48.2	57.5	58.3	63.6	63.6	62.3	72.9
P25353	P25353	7	7	Ectonucleotide pyrophosphatase/phosphodiesterase 1;Alkaline phosphodiesterase 1;Nucleotide pyrophosphatase	NPP1	sp|P25353|NPP1_YEAST Ectonucleotide pyrophosphatase/phosphodiesterase 1 OS=Saccharomyces cerevisiae (strain ATCC 204508 / S288c) (Bakers yeast) OX=559292 GN=NPP1 PE=1 SV=2	1	5	4	5	2	3	2	5	5	6	5	4	5	2	3	2	5	5	6	12.1	12.1	12.1	84.733	742	0	21.089	By MS/MS	By MS/MS	By MS/MS	By MS/MS	By MS/MS	By MS/MS	By MS/MS	By MS/MS	By MS/MS	7.7	6.5	8.5	3.2	4.9	3.4	8	7.7
P25355	P25355	6	6	Copper transport protein 86	CTR86	sp|P25355|CTR86_YEAST Copper transport protein 86 OS=Saccharomyces cerevisiae (strain ATCC 204508 / S288c) (Bakers yeast) OX=559292 GN=CTR86 PE=1 SV=1	1	4	1	2	3	4	1	5	6	5	4	1	2	3	4	1	5	6	5	12.1	12.1	12.1	65.205	563	0	23.347	By MS/MS	By MS/MS	By MS/MS	By MS/MS	By MS/MS	By MS/MS	By MS/MS	By MS/MS	By MS/MS	8.2	2.1	4.6	6.6	8.2	2.1	9.8	12.1
P25357	P25357	16	16	Probable DNA-binding protein SNT1	SNT1	sp|P25357|SNT1_YEAST Probable DNA-binding protein SNT1 OS=Saccharomyces cerevisiae (strain ATCC 204508 / S288c) (Bakers yeast) OX=559292 GN=SNT1 PE=1 SV=2	1	6	8	7	5	7	6	9	6	7	6	8	7	5	7	6	9	6	7	16.6	16.6	16.6	138.4	1226	0	52.543	By MS/MS	By MS/MS	By MS/MS	By MS/MS	By MS/MS	By MS/MS	By MS/MS	By MS/MS	By MS/MS	5.9	7.6	7.2	5.5	7.4	6.5	11.3	6.9
P25358	P25358	3	3	Elongation of fatty acids protein 2	ELO2	sp|P25358|ELO2_YEAST Elongation of fatty acids protein 2 OS=Saccharomyces cerevisiae (strain ATCC 204508 / S288c) (Bakers yeast) OX=559292 GN=ELO2 PE=1 SV=1	1	2	1	2	1	2	1	1	3	2	2	1	2	1	2	1	1	3	2	10.1	10.1	10.1	40.002	347	0	45.885	By MS/MS	By MS/MS	By MS/MS	By MS/MS	By MS/MS	By MS/MS	By matching	By MS/MS	By MS/MS	7.2	4.3	7.2	4.3	7.2	4.3	2.9	10.1
P25359	P25359	7	7	Exosome complex component RRP43	RRP43	sp|P25359|RRP43_YEAST Exosome complex component RRP43 OS=Saccharomyces cerevisiae (strain ATCC 204508 / S288c) (Bakers yeast) OX=559292 GN=RRP43 PE=1 SV=2	1	3	2	3	4	2	3	6	3	4	3	2	3	4	2	3	6	3	4	17.5	17.5	17.5	44.011	394	0	20.952	By MS/MS	By MS/MS	By MS/MS	By MS/MS	By MS/MS	By MS/MS	By MS/MS	By MS/MS	By MS/MS	7.6	5.1	7.4	10.2	5.1	7.9	14.7	7.4
P25360	P25360	3	1	Inorganic phosphate transporter PHO87	PHO87	sp|P25360|PHO87_YEAST Inorganic phosphate transporter PHO87 OS=Saccharomyces cerevisiae (strain ATCC 204508 / S288c) (Bakers yeast) OX=559292 GN=PHO87 PE=1 SV=2	1	2	1	1	0	1	0	2	3	1	1	1	0	0	1	0	1	1	0	3.7	3.7	1.7	102.54	923	0	8.9702	By MS/MS	By MS/MS	By matching		By MS/MS		By MS/MS	By MS/MS	By MS/MS	2.5	1.7	0.8	0	1.7	0	2.5	3.7
P25361	P25361	2	2	Uncharacterized protein YCR043C		sp|P25361|YCT3_YEAST Uncharacterized protein YCR043C OS=Saccharomyces cerevisiae (strain ATCC 204508 / S288c) (Bakers yeast) OX=559292 GN=SGD:S000000639 PE=1 SV=1	1	2	2	1	2	1	1	2	2	1	2	2	1	2	1	1	2	2	1	33.1	33.1	33.1	14.779	127	0	53.372	By MS/MS	By MS/MS	By MS/MS	By MS/MS	By MS/MS	By MS/MS	By MS/MS	By MS/MS	By MS/MS	33.1	33.1	9.4	33.1	9.4	9.4	33.1	33.1
P25364	P25364	1	1	Forkhead transcription factor HCM1	HCM1	sp|P25364|HCM1_YEAST Forkhead transcription factor HCM1 OS=Saccharomyces cerevisiae (strain ATCC 204508 / S288c) (Bakers yeast) OX=559292 GN=HCM1 PE=1 SV=3	1	1	0	1	0	0	1	0	1	1	1	0	1	0	0	1	0	1	1	2	2	2	63.646	564	0	4.0441	By MS/MS		By MS/MS			By MS/MS		By MS/MS	By MS/MS	2	0	2	0	0	2	0	2
P25365	P25365	6	6	Putative guanine nucleotide-exchange factor SED4	SED4	sp|P25365|SED4_YEAST Putative guanine nucleotide-exchange factor SED4 OS=Saccharomyces cerevisiae (strain ATCC 204508 / S288c) (Bakers yeast) OX=559292 GN=SED4 PE=1 SV=1	1	3	3	4	2	3	2	4	5	3	3	3	4	2	3	2	4	5	3	5.8	5.8	5.8	114.08	1065	0	14.949	By MS/MS	By MS/MS	By MS/MS	By MS/MS	By MS/MS	By MS/MS	By MS/MS	By MS/MS	By MS/MS	3.6	3.6	4.4	2.9	2.8	2.9	4.2	5.2
P25366	P25366	2	2	Protein OCA4	OCA4	sp|P25366|OCA4_YEAST Protein OCA4 OS=Saccharomyces cerevisiae (strain ATCC 204508 / S288c) (Bakers yeast) OX=559292 GN=OCA4 PE=1 SV=1	1	1	1	0	1	1	1	1	0	0	1	1	0	1	1	1	1	0	0	6.4	6.4	6.4	41.647	362	0	18.139	By MS/MS	By MS/MS		By MS/MS	By MS/MS	By MS/MS	By MS/MS			3.3	3.3	0	3.3	3	3.3	3.3	0
P25367	P25367	6	6	[PIN+] prion protein RNQ1	RNQ1	sp|P25367|RNQ1_YEAST [PIN+] prion protein RNQ1 OS=Saccharomyces cerevisiae (strain ATCC 204508 / S288c) (Bakers yeast) OX=559292 GN=RNQ1 PE=1 SV=2	1	5	4	3	4	2	3	5	4	5	5	4	3	4	2	3	5	4	5	21.7	21.7	21.7	42.579	405	0	61.589	By MS/MS	By MS/MS	By MS/MS	By MS/MS	By MS/MS	By MS/MS	By MS/MS	By MS/MS	By MS/MS	21.7	15.6	13.3	15.6	9.9	9.9	19.5	16
P25368	P25368	5	5	Ribosomal RNA-processing protein 7	RRP7	sp|P25368|RRP7_YEAST Ribosomal RNA-processing protein 7 OS=Saccharomyces cerevisiae (strain ATCC 204508 / S288c) (Bakers yeast) OX=559292 GN=RRP7 PE=1 SV=1	1	2	1	0	1	2	2	2	3	2	2	1	0	1	2	2	2	3	2	15.8	15.8	15.8	34.47	297	0	14.152	By MS/MS	By MS/MS		By MS/MS	By MS/MS	By MS/MS	By MS/MS	By MS/MS	By MS/MS	6.7	3	0	5.1	9.1	7.1	7.1	10.4
P25369	P25369	10	10	LAS seventeen-binding protein 5	LSB5	sp|P25369|LSB5_YEAST LAS seventeen-binding protein 5 OS=Saccharomyces cerevisiae (strain ATCC 204508 / S288c) (Bakers yeast) OX=559292 GN=LSB5 PE=1 SV=3	1	6	5	8	4	4	6	8	7	8	6	5	8	4	4	6	8	7	8	37	37	37	39.872	354	0	155.8	By MS/MS	By MS/MS	By MS/MS	By MS/MS	By MS/MS	By MS/MS	By MS/MS	By MS/MS	By MS/MS	22.6	21.8	29.7	14.4	18.4	24	33.9	25.4
P25371	P25371	9	9	Probable ATP-dependent permease	ADP1	sp|P25371|ADP1_YEAST Probable ATP-dependent permease OS=Saccharomyces cerevisiae (strain ATCC 204508 / S288c) (Bakers yeast) OX=559292 GN=ADP1 PE=1 SV=2	1	6	4	4	4	4	2	5	8	7	6	4	4	4	4	2	5	8	7	9.8	9.8	9.8	117.23	1049	0	15.404	By MS/MS	By MS/MS	By MS/MS	By MS/MS	By MS/MS	By MS/MS	By MS/MS	By MS/MS	By MS/MS	7	4.9	4.8	5.1	5.1	2.3	5.8	8.8
P25372	P25372	6	6	Thioredoxin-3, mitochondrial	TRX3	sp|P25372|TRX3_YEAST Thioredoxin-3, mitochondrial OS=Saccharomyces cerevisiae (strain ATCC 204508 / S288c) (Bakers yeast) OX=559292 GN=TRX3 PE=1 SV=1	1	2	2	5	6	5	6	3	4	5	2	2	5	6	5	6	3	4	5	47.2	47.2	47.2	14.432	127	0	5.6569	By MS/MS	By MS/MS	By MS/MS	By MS/MS	By MS/MS	By MS/MS	By MS/MS	By MS/MS	By MS/MS	17.3	17.3	38.6	47.2	38.6	47.2	26	31.5
P25373	P25373	9	9	Glutaredoxin-1	GRX1	sp|P25373|GLRX1_YEAST Glutaredoxin-1 OS=Saccharomyces cerevisiae (strain ATCC 204508 / S288c) (Bakers yeast) OX=559292 GN=GRX1 PE=1 SV=1	1	6	7	7	7	8	8	7	8	7	6	7	7	7	8	8	7	8	7	93.6	93.6	93.6	12.38	110	0	323.31	By MS/MS	By MS/MS	By MS/MS	By MS/MS	By MS/MS	By MS/MS	By MS/MS	By MS/MS	By MS/MS	74.5	83.6	83.6	83.6	90.9	90.9	77.3	90.9
P25374	P25374	12	12	Cysteine desulfurase, mitochondrial	NFS1	sp|P25374|NFS1_YEAST Cysteine desulfurase, mitochondrial OS=Saccharomyces cerevisiae (strain ATCC 204508 / S288c) (Bakers yeast) OX=559292 GN=NFS1 PE=1 SV=2	1	5	4	5	7	3	1	10	8	7	5	4	5	7	3	1	10	8	7	31.6	31.6	31.6	54.466	497	0	84.299	By MS/MS	By MS/MS	By MS/MS	By MS/MS	By MS/MS	By MS/MS	By MS/MS	By MS/MS	By MS/MS	11.3	10.9	11.7	18.1	8.2	3.4	27.6	20.3
P25375	P25375	32	32	Saccharolysin	PRD1	sp|P25375|PRTD_YEAST Saccharolysin OS=Saccharomyces cerevisiae (strain ATCC 204508 / S288c) (Bakers yeast) OX=559292 GN=PRD1 PE=1 SV=1	1	22	24	20	19	19	20	20	19	21	22	24	20	19	19	20	20	19	21	52.2	52.2	52.2	81.933	712	0	305.78	By MS/MS	By MS/MS	By MS/MS	By MS/MS	By MS/MS	By MS/MS	By MS/MS	By MS/MS	By MS/MS	38.3	39.9	35.5	34.3	35.4	35.5	31.2	31.2
P25376	P25376	2	2	General amino acid permease AGP1	AGP1	sp|P25376|AGP1_YEAST General amino acid permease AGP1 OS=Saccharomyces cerevisiae (strain ATCC 204508 / S288c) (Bakers yeast) OX=559292 GN=AGP1 PE=1 SV=3	1	0	1	0	0	0	0	1	1	1	0	1	0	0	0	0	1	1	1	3.2	3.2	3.2	69.671	633	0	2.7248		By MS/MS					By matching	By MS/MS	By MS/MS	0	1.1	0	0	0	0	1.1	1.1
P25378	P25378	5	5	Rheb-like protein RHB1	RHB1	sp|P25378|RHEB_YEAST Rheb-like protein RHB1 OS=Saccharomyces cerevisiae (strain ATCC 204508 / S288c) (Bakers yeast) OX=559292 GN=RHB1 PE=1 SV=2	1	4	3	3	4	4	4	5	4	3	4	3	3	4	4	4	5	4	3	31.6	31.6	31.6	23.338	209	0	17.865	By MS/MS	By MS/MS	By MS/MS	By MS/MS	By MS/MS	By MS/MS	By MS/MS	By MS/MS	By MS/MS	24.9	17.7	16.3	24.9	24.9	24.9	31.6	24.9
P25382	P25382	3	3	Ribosome assembly protein 4	RSA4	sp|P25382|NLE1_YEAST Ribosome assembly protein 4 OS=Saccharomyces cerevisiae (strain ATCC 204508 / S288c) (Bakers yeast) OX=559292 GN=RSA4 PE=1 SV=3	1	1	1	1	1	1	1	2	1	1	1	1	1	1	1	1	2	1	1	7.6	7.6	7.6	57.025	515	0	9.1675	By MS/MS	By MS/MS	By MS/MS	By MS/MS	By MS/MS	By MS/MS	By MS/MS	By MS/MS	By MS/MS	2.9	2.9	2.3	2.9	2.9	2.9	5.2	2.9
P25384;P0CX64;P0CX63;Q12501;Q03494;P0C2J3;Q12113	P25384;P0CX64;P0CX63;Q12501;Q03494;P0C2J3;Q12113	24;23;23;22;22;22;21	1;1;1;0;0;0;0	Transposon Ty2-C Gag-Pol polyprotein;Capsid protein;Ty2 protease;Integrase;Reverse transcriptase/ribonuclease H;Transposon Ty2-GR2 Gag-Pol polyprotein;Capsid protein;Ty2 protease;Integrase;Reverse transcriptase/ribonuclease H;Transposon Ty2-F Gag-Pol polyprotein;Capsid protein;Ty2 protease;Integrase;Reverse transcriptase/ribonuclease H;Transposon Ty2-OR2 Gag-Pol polyprotein;Capsid protein;Ty2 pro…	TY2B-C;TY2B-GR2;TY2B-F;TY2B-OR2;TY2B-DR2;TY2B-LR1;TY2B-OR1	sp|P25384|YC21B_YEAST Transposon Ty2-C Gag-Pol polyprotein OS=Saccharomyces cerevisiae (strain ATCC 204508 / S288c) (Bakers yeast) OX=559292 GN=TY2B-C PE=3 SV=2;sp|P0CX64|YG22B_YEAST Transposon Ty2-GR2 Gag-Pol polyprotein OS=Saccharomyces cerevisiae (stra	7	12	9	13	11	11	10	20	16	17	0	0	0	0	0	0	1	0	0	14.2	6.3	1	202.09	1770	0	18.381	By MS/MS	By MS/MS	By MS/MS	By MS/MS	By matching	By MS/MS	By MS/MS	By MS/MS	By MS/MS	8.2	6.2	8.6	6.8	6.4	5.9	12.4	9.4
P25385	P25385	6	6	Protein transport protein BOS1	BOS1	sp|P25385|BOS1_YEAST Protein transport protein BOS1 OS=Saccharomyces cerevisiae (strain ATCC 204508 / S288c) (Bakers yeast) OX=559292 GN=BOS1 PE=1 SV=1	1	6	5	5	3	4	3	5	4	4	6	5	5	3	4	3	5	4	4	35.7	35.7	35.7	27.5	244	0	79.924	By MS/MS	By MS/MS	By MS/MS	By MS/MS	By MS/MS	By MS/MS	By MS/MS	By MS/MS	By MS/MS	35.7	24.2	24.2	13.1	18.9	13.1	32.4	26.6
P25386	P25386	57	57	Intracellular protein transport protein USO1	USO1	sp|P25386|USO1_YEAST Intracellular protein transport protein USO1 OS=Saccharomyces cerevisiae (strain ATCC 204508 / S288c) (Bakers yeast) OX=559292 GN=USO1 PE=1 SV=2	1	30	16	31	12	21	19	47	34	37	30	16	31	12	21	19	47	34	37	36.8	36.8	36.8	206.45	1790	0	323.31	By MS/MS	By MS/MS	By MS/MS	By MS/MS	By MS/MS	By MS/MS	By MS/MS	By MS/MS	By MS/MS	21.2	11.6	21.2	8.7	14.2	13.1	31.3	23.9
P25389	P25389	10	10	Probable serine/threonine-protein kinase KCC4	KCC4	sp|P25389|KCC4_YEAST Probable serine/threonine-protein kinase KCC4 OS=Saccharomyces cerevisiae (strain ATCC 204508 / S288c) (Bakers yeast) OX=559292 GN=KCC4 PE=1 SV=3	1	4	1	3	2	2	2	6	5	4	4	1	3	2	2	2	6	5	4	13.1	13.1	13.1	116.47	1037	0	32.578	By MS/MS	By MS/MS	By MS/MS	By MS/MS	By MS/MS	By MS/MS	By MS/MS	By MS/MS	By MS/MS	5.2	1.6	2.7	3.1	2.5	2.5	6.6	8.3
P25441	P25441	5	5	DNA-directed RNA polymerase III subunit RPC4	RPC53	sp|P25441|RPC4_YEAST DNA-directed RNA polymerase III subunit RPC4 OS=Saccharomyces cerevisiae (strain ATCC 204508 / S288c) (Bakers yeast) OX=559292 GN=RPC53 PE=1 SV=2	1	1	0	1	1	1	3	3	1	2	1	0	1	1	1	3	3	1	2	15.2	15.2	15.2	46.667	422	0	20.756	By MS/MS		By MS/MS	By MS/MS	By MS/MS	By MS/MS	By MS/MS	By MS/MS	By MS/MS	1.9	0	1.9	3.6	3.6	11.1	6.4	1.9
P25443	P25443	23	23	40S ribosomal protein S2	RPS2	sp|P25443|RS2_YEAST 40S ribosomal protein S2 OS=Saccharomyces cerevisiae (strain ATCC 204508 / S288c) (Bakers yeast) OX=559292 GN=RPS2 PE=1 SV=3	1	17	17	18	17	15	18	21	19	18	17	17	18	17	15	18	21	19	18	68.5	68.5	68.5	27.449	254	0	323.31	By MS/MS	By MS/MS	By MS/MS	By MS/MS	By MS/MS	By MS/MS	By MS/MS	By MS/MS	By MS/MS	57.1	61	63.8	59.8	59.1	63.8	67.3	65
P25454	P25454	5	5	DNA repair protein RAD51	RAD51	sp|P25454|RAD51_YEAST DNA repair protein RAD51 OS=Saccharomyces cerevisiae (strain ATCC 204508 / S288c) (Bakers yeast) OX=559292 GN=RAD51 PE=1 SV=1	1	4	4	4	3	2	2	4	4	4	4	4	4	3	2	2	4	4	4	14.5	14.5	14.5	42.963	400	0	67.321	By MS/MS	By MS/MS	By MS/MS	By MS/MS	By MS/MS	By MS/MS	By MS/MS	By MS/MS	By MS/MS	10.8	10.8	10.8	9	7.2	7.2	12.8	10.8
P25491	P25491	23	23	Mitochondrial protein import protein MAS5	YDJ1	sp|P25491|MAS5_YEAST Mitochondrial protein import protein MAS5 OS=Saccharomyces cerevisiae (strain ATCC 204508 / S288c) (Bakers yeast) OX=559292 GN=YDJ1 PE=1 SV=1	1	19	21	17	18	16	17	20	18	20	19	21	17	18	16	17	20	18	20	50.1	50.1	50.1	44.67	409	0	323.31	By MS/MS	By MS/MS	By MS/MS	By MS/MS	By MS/MS	By MS/MS	By MS/MS	By MS/MS	By MS/MS	44.5	44.7	40.6	40.6	38.9	37.4	45.2	37.4
P25515	P25515	1	1	V-type proton ATPase subunit c	VMA3	sp|P25515|VATL1_YEAST V-type proton ATPase subunit c OS=Saccharomyces cerevisiae (strain ATCC 204508 / S288c) (Bakers yeast) OX=559292 GN=VMA3 PE=1 SV=1	1	0	0	0	0	0	0	0	1	0	0	0	0	0	0	0	0	1	0	11.2	11.2	11.2	16.35	160	0	17.874								By MS/MS		0	0	0	0	0	0	0	11.2
P25554	P25554	8	8	SAGA-associated factor 29	SGF29	sp|P25554|SGF29_YEAST SAGA-associated factor 29 OS=Saccharomyces cerevisiae (strain ATCC 204508 / S288c) (Bakers yeast) OX=559292 GN=SGF29 PE=1 SV=2	1	5	5	7	4	4	3	5	3	4	5	5	7	4	4	3	5	3	4	43.2	43.2	43.2	29.381	259	0	43.301	By MS/MS	By MS/MS	By MS/MS	By MS/MS	By MS/MS	By MS/MS	By MS/MS	By MS/MS	By MS/MS	30.9	32.4	36.7	25.5	23.2	16.2	27	17.8
P25555	P25555	13	13	Single-strand telomeric DNA-binding protein GBP2	GBP2	sp|P25555|GBP2_YEAST Single-strand telomeric DNA-binding protein GBP2 OS=Saccharomyces cerevisiae (strain ATCC 204508 / S288c) (Bakers yeast) OX=559292 GN=GBP2 PE=1 SV=1	1	9	8	8	6	7	6	12	11	10	9	8	8	6	7	6	12	11	10	36.5	36.5	36.5	48.728	427	0	104.43	By MS/MS	By MS/MS	By MS/MS	By MS/MS	By MS/MS	By MS/MS	By MS/MS	By MS/MS	By MS/MS	27.2	24.4	24.6	19.7	20.4	16.4	34.2	31.6
P25558	P25558	18	18	Bud site selection protein 3	BUD3	sp|P25558|BUD3_YEAST Bud site selection protein 3 OS=Saccharomyces cerevisiae (strain ATCC 204508 / S288c) (Bakers yeast) OX=559292 GN=BUD3 PE=1 SV=2	1	7	7	7	6	7	5	10	8	9	7	7	7	6	7	5	10	8	9	13.2	13.2	13.2	184.72	1636	0	42.873	By MS/MS	By MS/MS	By MS/MS	By MS/MS	By MS/MS	By MS/MS	By MS/MS	By MS/MS	By MS/MS	4.2	4.5	4.2	3.6	4.8	4	7.2	5.2
P25559	P25559	4	4	Sister chromatid cohesion protein DCC1	DCC1	sp|P25559|DCC1_YEAST Sister chromatid cohesion protein DCC1 OS=Saccharomyces cerevisiae (strain ATCC 204508 / S288c) (Bakers yeast) OX=559292 GN=DCC1 PE=1 SV=2	1	0	0	0	1	0	1	2	1	1	0	0	0	1	0	1	2	1	1	12.9	12.9	12.9	44.073	380	0	11.997				By MS/MS		By MS/MS	By MS/MS	By MS/MS	By MS/MS	0	0	0	2.9	0	2.4	7.6	3.9
P25560	P25560	5	5	Protein RER1	RER1	sp|P25560|RER1_YEAST Protein RER1 OS=Saccharomyces cerevisiae (strain ATCC 204508 / S288c) (Bakers yeast) OX=559292 GN=RER1 PE=1 SV=2	1	2	3	2	2	2	1	4	3	3	2	3	2	2	2	1	4	3	3	28.2	28.2	28.2	22.27	188	0	21.26	By MS/MS	By MS/MS	By MS/MS	By MS/MS	By MS/MS	By MS/MS	By MS/MS	By MS/MS	By MS/MS	14.9	14.4	9.6	9.6	9.6	4.8	23.4	14.4
P25566	P25566	4	4	Peptide methionine sulfoxide reductase 2	MXR2	sp|P25566|MXR2_YEAST Peptide methionine sulfoxide reductase 2 OS=Saccharomyces cerevisiae (strain ATCC 204508 / S288c) (Bakers yeast) OX=559292 GN=MXR2 PE=1 SV=1	1	2	2	2	2	1	2	2	2	2	2	2	2	2	1	2	2	2	2	25.6	25.6	25.6	19.279	168	0	36.223	By MS/MS	By MS/MS	By MS/MS	By MS/MS	By MS/MS	By MS/MS	By MS/MS	By MS/MS	By MS/MS	12.5	14.3	14.9	14.9	6.5	14.9	11.3	14.9
P25567	P25567	16	16	RNA-binding protein SRO9	SRO9	sp|P25567|SRO9_YEAST RNA-binding protein SRO9 OS=Saccharomyces cerevisiae (strain ATCC 204508 / S288c) (Bakers yeast) OX=559292 GN=SRO9 PE=1 SV=2	1	7	7	7	7	10	9	13	15	14	7	7	7	7	10	9	13	15	14	48.2	48.2	48.2	48.059	434	0	323.31	By MS/MS	By MS/MS	By MS/MS	By MS/MS	By MS/MS	By MS/MS	By MS/MS	By MS/MS	By MS/MS	25.3	24.9	23.3	24.4	37.1	34.6	41	47.7
P25569	P25569	2	2	Glucose-induced degradation protein 7	GID7	sp|P25569|GID7_YEAST Glucose-induced degradation protein 7 OS=Saccharomyces cerevisiae (strain ATCC 204508 / S288c) (Bakers yeast) OX=559292 GN=GID7 PE=1 SV=2	1	1	0	1	0	0	0	2	0	1	1	0	1	0	0	0	2	0	1	4	4	4	84.516	745	0	4.1545	By MS/MS		By MS/MS				By MS/MS		By MS/MS	1.5	0	1.5	0	0	0	4	0
P25572	P25572	1	1	Putative uncharacterized protein YCL042W		sp|P25572|YCE2_YEAST Putative uncharacterized protein YCL042W OS=Saccharomyces cerevisiae (strain ATCC 204508 / S288c) (Bakers yeast) OX=559292 GN=SGD:S000000547 PE=4 SV=2	1	1	1	1	0	1	0	0	1	1	1	1	1	0	1	0	0	1	1	7.6	7.6	7.6	13.36	119	0.0089967	1.338	By MS/MS	By MS/MS	By MS/MS		By MS/MS			By MS/MS	By MS/MS	7.6	7.6	7.6	0	7.6	0	0	7.6
P25573	P25573	5	5	Mitochondrial inner membrane i-AAA protease supercomplex subunit MGR1	MGR1	sp|P25573|MGR1_YEAST Mitochondrial inner membrane i-AAA protease supercomplex subunit MGR1 OS=Saccharomyces cerevisiae (strain ATCC 204508 / S288c) (Bakers yeast) OX=559292 GN=MGR1 PE=1 SV=1	1	3	2	3	2	1	2	3	3	2	3	2	3	2	1	2	3	3	2	12.5	12.5	12.5	47.156	417	0	79.987	By MS/MS	By MS/MS	By MS/MS	By MS/MS	By MS/MS	By MS/MS	By MS/MS	By MS/MS	By MS/MS	7.9	6.2	8.4	6.2	2.6	6.2	8.6	7.9
P25574	P25574	15	15	ER membrane protein complex subunit 1	EMC1	sp|P25574|EMC1_YEAST ER membrane protein complex subunit 1 OS=Saccharomyces cerevisiae (strain ATCC 204508 / S288c) (Bakers yeast) OX=559292 GN=EMC1 PE=1 SV=1	1	12	9	12	11	10	10	13	13	11	12	9	12	11	10	10	13	13	11	25	25	25	87.18	760	0	225.79	By MS/MS	By MS/MS	By MS/MS	By MS/MS	By MS/MS	By MS/MS	By MS/MS	By MS/MS	By MS/MS	21.4	16.4	20.7	18.6	17.2	17.6	21.1	22.8
P25576	P25576	10	10	Nicotinamide mononucleotide adenylyltransferase	POF1	sp|P25576|POF1_YEAST Nicotinamide mononucleotide adenylyltransferase OS=Saccharomyces cerevisiae (strain ATCC 204508 / S288c) (Bakers yeast) OX=559292 GN=POF1 PE=1 SV=1	1	6	4	6	4	6	7	6	8	7	6	4	6	4	6	7	6	8	7	36.4	36.4	36.4	29.673	258	0	35.13	By MS/MS	By MS/MS	By MS/MS	By MS/MS	By MS/MS	By MS/MS	By MS/MS	By MS/MS	By MS/MS	15.1	17.8	21.3	12	25.2	25.2	15.5	29.8
P25579	P25579	2	2	Laminarase-resistance protein LRE1	LRE1	sp|P25579|LRE1_YEAST Laminarase-resistance protein LRE1 OS=Saccharomyces cerevisiae (strain ATCC 204508 / S288c) (Bakers yeast) OX=559292 GN=LRE1 PE=1 SV=2	1	2	2	1	1	1	0	1	1	1	2	2	1	1	1	0	1	1	1	4.8	4.8	4.8	64.791	583	0	3.9213	By MS/MS	By MS/MS	By MS/MS	By MS/MS	By MS/MS		By matching	By matching	By matching	4.8	4.8	2.4	2.4	2.4	0	2.4	2.4
P25580	P25580	2	2	Protein PBN1	PBN1	sp|P25580|PBN1_YEAST Protein PBN1 OS=Saccharomyces cerevisiae (strain ATCC 204508 / S288c) (Bakers yeast) OX=559292 GN=PBN1 PE=1 SV=1	1	0	0	0	0	0	0	1	0	1	0	0	0	0	0	0	1	0	1	5	5	5	47.923	416	0.003096	1.9056							By MS/MS		By MS/MS	0	0	0	0	0	0	2.9	0
P25582	P25582	22	22	27S pre-rRNA (guanosine(2922)-2-O)-methyltransferase	SPB1	sp|P25582|SPB1_YEAST 27S pre-rRNA (guanosine(2922)-2-O)-methyltransferase OS=Saccharomyces cerevisiae (strain ATCC 204508 / S288c) (Bakers yeast) OX=559292 GN=SPB1 PE=1 SV=2	1	11	7	13	9	9	10	17	17	17	11	7	13	9	9	10	17	17	17	30.2	30.2	30.2	96.484	841	0	233.29	By MS/MS	By MS/MS	By MS/MS	By MS/MS	By MS/MS	By MS/MS	By MS/MS	By MS/MS	By MS/MS	16.5	11.8	18.8	14.7	13.7	14.7	25.1	25.8
P25586	P25586	11	11	KRR1 small subunit processome component	KRR1	sp|P25586|KRR1_YEAST KRR1 small subunit processome component OS=Saccharomyces cerevisiae (strain ATCC 204508 / S288c) (Bakers yeast) OX=559292 GN=KRR1 PE=1 SV=1	1	7	5	3	4	3	3	9	9	7	7	5	3	4	3	3	9	9	7	29.4	29.4	29.4	37.159	316	0	30.249	By MS/MS	By MS/MS	By MS/MS	By MS/MS	By MS/MS	By MS/MS	By MS/MS	By MS/MS	By MS/MS	20.9	17.7	8.5	15.2	9.8	11.4	25.9	27.2
P25588	P25588	8	8	Mediator of replication checkpoint protein 1	MRC1	sp|P25588|MRC1_YEAST Mediator of replication checkpoint protein 1 OS=Saccharomyces cerevisiae (strain ATCC 204508 / S288c) (Bakers yeast) OX=559292 GN=MRC1 PE=1 SV=3	1	3	2	4	3	4	3	6	6	4	3	2	4	3	4	3	6	6	4	11.3	11.3	11.3	124.32	1096	0	62.327	By MS/MS	By MS/MS	By MS/MS	By MS/MS	By MS/MS	By MS/MS	By MS/MS	By MS/MS	By MS/MS	4.4	2.7	5.9	4.1	5.2	4.2	8.4	8.3
P25604	P25604	3	3	Suppressor protein STP22 of temperature-sensitive alpha-factor receptor and arginine permease	STP22	sp|P25604|STP22_YEAST Suppressor protein STP22 of temperature-sensitive alpha-factor receptor and arginine permease OS=Saccharomyces cerevisiae (strain ATCC 204508 / S288c) (Bakers yeast) OX=559292 GN=STP22 PE=1 SV=3	1	0	1	0	1	1	1	1	2	2	0	1	0	1	1	1	1	2	2	8.3	8.3	8.3	43.33	385	0	5.5942		By MS/MS		By MS/MS	By MS/MS	By MS/MS	By MS/MS	By MS/MS	By MS/MS	0	3.4	0	3.4	3.4	3.4	3.4	6
P25605	P25605	17	17	Acetolactate synthase small subunit, mitochondrial	ILV6	sp|P25605|ILV6_YEAST Acetolactate synthase small subunit, mitochondrial OS=Saccharomyces cerevisiae (strain ATCC 204508 / S288c) (Bakers yeast) OX=559292 GN=ILV6 PE=1 SV=2	1	10	7	13	13	11	10	13	14	13	10	7	13	13	11	10	13	14	13	79.3	79.3	79.3	33.986	309	0	323.31	By MS/MS	By MS/MS	By MS/MS	By MS/MS	By MS/MS	By MS/MS	By MS/MS	By MS/MS	By MS/MS	44.3	40.1	64.7	57.3	55	51.1	69.6	64.1
P25616	P25616	3	3	UPF0655 protein YCR015C		sp|P25616|CTO1_YEAST Cold tolerance protein 1 OS=Saccharomyces cerevisiae (strain ATCC 204508 / S288c) (Bakers yeast) OX=559292 GN=CTO1 PE=3 SV=2	1	0	1	1	1	2	1	1	3	3	0	1	1	1	2	1	1	3	3	9.5	9.5	9.5	36.278	317	0	9.6677		By MS/MS	By MS/MS	By MS/MS	By MS/MS	By MS/MS	By MS/MS	By MS/MS	By MS/MS	0	2.5	3.8	3.8	6.3	3.2	2.5	9.5
P25617	P25617	9	9	Uncharacterized protein YCR016W		sp|P25617|YCQ6_YEAST Uncharacterized protein YCR016W OS=Saccharomyces cerevisiae (strain ATCC 204508 / S288c) (Bakers yeast) OX=559292 GN=SGD:S000000609 PE=1 SV=2	1	2	1	1	2	2	2	7	8	6	2	1	1	2	2	2	7	8	6	41.7	41.7	41.7	33.593	290	0	39.129	By MS/MS	By MS/MS	By MS/MS	By MS/MS	By MS/MS	By MS/MS	By MS/MS	By MS/MS	By MS/MS	12.4	4.1	4.1	12.4	12.4	12.4	35.9	34.1
P25618	P25618	2	2	Protein CWH43	CWH43	sp|P25618|CWH43_YEAST Protein CWH43 OS=Saccharomyces cerevisiae (strain ATCC 204508 / S288c) (Bakers yeast) OX=559292 GN=CWH43 PE=1 SV=2	1	1	1	2	2	2	2	1	1	1	1	1	2	2	2	2	1	1	1	2.4	2.4	2.4	107.88	953	0	11.435	By MS/MS	By MS/MS	By MS/MS	By MS/MS	By MS/MS	By MS/MS	By MS/MS	By MS/MS	By MS/MS	1.3	1.3	2.4	2.4	2.4	2.4	1.3	1.3
P25619	P25619	2	2	30 kDa heat shock protein	HSP30	sp|P25619|HSP30_YEAST 30 kDa heat shock protein OS=Saccharomyces cerevisiae (strain ATCC 204508 / S288c) (Bakers yeast) OX=559292 GN=HSP30 PE=1 SV=1	1	0	1	1	2	1	0	1	0	0	0	1	1	2	1	0	1	0	0	10.2	10.2	10.2	37.044	332	0	3.9987		By MS/MS	By MS/MS	By MS/MS	By matching		By MS/MS			0	3	3	10.2	3	0	7.2	0
P25623	P25623	36	36	Suppressor of yeast profilin deletion	SYP1	sp|P25623|SYP1_YEAST Suppressor of yeast profilin deletion OS=Saccharomyces cerevisiae (strain ATCC 204508 / S288c) (Bakers yeast) OX=559292 GN=SYP1 PE=1 SV=3	1	20	16	18	17	18	19	29	21	22	20	16	18	17	18	19	29	21	22	50.3	50.3	50.3	96.136	870	0	323.31	By MS/MS	By MS/MS	By MS/MS	By MS/MS	By MS/MS	By MS/MS	By MS/MS	By MS/MS	By MS/MS	25.1	22.4	23.9	25.2	23.3	23	43.4	26.9
P25626	P25626	5	5	54S ribosomal protein IMG1, mitochondrial	IMG1	sp|P25626|IMG1_YEAST 54S ribosomal protein IMG1, mitochondrial OS=Saccharomyces cerevisiae (strain ATCC 204508 / S288c) (Bakers yeast) OX=559292 GN=IMG1 PE=1 SV=1	1	1	0	0	3	5	5	4	2	4	1	0	0	3	5	5	4	2	4	32.5	32.5	32.5	19.393	169	0	18.895	By matching			By MS/MS	By MS/MS	By MS/MS	By MS/MS	By MS/MS	By MS/MS	6.5	0	0	22.5	32.5	32.5	23.1	10.7
P25627	P25627	4	4	18S rRNA (guanine(1575)-N(7))-methyltransferase	BUD23	sp|P25627|BUD23_YEAST 18S rRNA (guanine(1575)-N(7))-methyltransferase OS=Saccharomyces cerevisiae (strain ATCC 204508 / S288c) (Bakers yeast) OX=559292 GN=BUD23 PE=1 SV=1	1	0	1	1	2	2	2	2	0	3	0	1	1	2	2	2	2	0	3	19.6	19.6	19.6	30.742	275	0	11.964		By MS/MS	By matching	By MS/MS	By MS/MS	By MS/MS	By MS/MS		By MS/MS	0	5.8	3.6	9.5	9.5	9.5	9.5	0
P25628	P25628	2	2	Sterol O-acyltransferase 1	ARE1	sp|P25628|ARE1_YEAST Sterol O-acyltransferase 1 OS=Saccharomyces cerevisiae (strain ATCC 204508 / S288c) (Bakers yeast) OX=559292 GN=ARE1 PE=1 SV=1	1	2	1	1	1	0	0	0	0	0	2	1	1	1	0	0	0	0	0	3	3	3	71.612	610	0	2.5519	By MS/MS	By MS/MS	By MS/MS	By matching						3	1.6	1.6	1.6	0	0	0	0
P25631	P25631	8	8	Ankyrin repeat-containing protein YCR051W		sp|P25631|YCU1_YEAST Ankyrin repeat-containing protein YCR051W OS=Saccharomyces cerevisiae (strain ATCC 204508 / S288c) (Bakers yeast) OX=559292 GN=SGD:S000000647 PE=1 SV=1	1	6	4	6	4	4	2	5	7	6	6	4	6	4	4	2	5	7	6	52.3	52.3	52.3	24.694	222	0	323.31	By MS/MS	By MS/MS	By MS/MS	By MS/MS	By MS/MS	By MS/MS	By MS/MS	By MS/MS	By MS/MS	38.3	32.4	38.3	34.2	29.7	14	34.7	45
P25632	P25632	15	15	Chromatin structure-remodeling complex protein RSC6	RSC6	sp|P25632|RSC6_YEAST Chromatin structure-remodeling complex protein RSC6 OS=Saccharomyces cerevisiae (strain ATCC 204508 / S288c) (Bakers yeast) OX=559292 GN=RSC6 PE=1 SV=1	1	7	5	8	5	6	5	14	8	12	7	5	8	5	6	5	14	8	12	41.8	41.8	41.8	54.164	483	0	112.57	By MS/MS	By MS/MS	By MS/MS	By MS/MS	By MS/MS	By MS/MS	By MS/MS	By MS/MS	By MS/MS	15.3	14.3	20.3	15.9	16.6	16.1	40.4	20.7
P25635	P25635	14	14	Periodic tryptophan protein 2	PWP2	sp|P25635|PWP2_YEAST Periodic tryptophan protein 2 OS=Saccharomyces cerevisiae (strain ATCC 204508 / S288c) (Bakers yeast) OX=559292 GN=PWP2 PE=1 SV=2	1	7	4	6	4	6	3	9	6	7	7	4	6	4	6	3	9	6	7	15.7	15.7	15.7	103.98	923	0	24.684	By MS/MS	By MS/MS	By MS/MS	By MS/MS	By MS/MS	By MS/MS	By MS/MS	By MS/MS	By MS/MS	7.7	5.5	6.3	5.3	7.7	4.3	10	6.7
P25637	P25637	2	2	Protein IMPACT homolog	YIH1	sp|P25637|YIH1_YEAST Protein IMPACT homolog OS=Saccharomyces cerevisiae (strain ATCC 204508 / S288c) (Bakers yeast) OX=559292 GN=YIH1 PE=1 SV=1	1	0	0	0	0	1	0	1	0	0	0	0	0	0	1	0	1	0	0	15.5	15.5	15.5	29.017	258	0	50.503					By MS/MS		By MS/MS			0	0	0	0	6.2	0	9.3	0
P25638	P25638	1	1	TPR repeat-containing protein associated with Hsp90	TAH1	sp|P25638|TAH1_YEAST TPR repeat-containing protein associated with Hsp90 OS=Saccharomyces cerevisiae (strain ATCC 204508 / S288c) (Bakers yeast) OX=559292 GN=TAH1 PE=1 SV=1	1	0	0	0	1	1	0	1	1	1	0	0	0	1	1	0	1	1	1	9.9	9.9	9.9	12.511	111	0.0049931	1.6599				By MS/MS	By matching		By MS/MS	By MS/MS	By MS/MS	0	0	0	9.9	9.9	0	9.9	9.9
P25639	P25639	1	1	Uncharacterized membrane protein YCR061W		sp|P25639|YCV1_YEAST Uncharacterized membrane protein YCR061W OS=Saccharomyces cerevisiae (strain ATCC 204508 / S288c) (Bakers yeast) OX=559292 GN=SGD:S000000657 PE=1 SV=2	1	1	1	1	0	0	0	0	0	0	1	1	1	0	0	0	0	0	0	2.9	2.9	2.9	70.921	631	0.002276	2.0973	By matching	By MS/MS	By MS/MS							2.9	2.9	2.9	0	0	0	0	0
P25642	P25642	3	3	54S ribosomal protein IMG2, mitochondrial	IMG2	sp|P25642|IMG2_YEAST 54S ribosomal protein IMG2, mitochondrial OS=Saccharomyces cerevisiae (strain ATCC 204508 / S288c) (Bakers yeast) OX=559292 GN=IMG2 PE=1 SV=2	1	2	1	1	1	1	2	2	1	2	2	1	1	1	1	2	2	1	2	22.6	22.6	22.6	16.38	146	0	8.0062	By MS/MS	By MS/MS	By MS/MS	By MS/MS	By MS/MS	By MS/MS	By MS/MS	By MS/MS	By MS/MS	15.1	8.2	8.2	8.2	8.2	15.1	15.1	8.2
P25644	P25644	26	26	DNA topoisomerase 2-associated protein PAT1	PAT1	sp|P25644|PAT1_YEAST DNA topoisomerase 2-associated protein PAT1 OS=Saccharomyces cerevisiae (strain ATCC 204508 / S288c) (Bakers yeast) OX=559292 GN=PAT1 PE=1 SV=4	1	17	16	19	16	11	15	23	22	22	17	16	19	16	11	15	23	22	22	31.8	31.8	31.8	88.51	796	0	184	By MS/MS	By MS/MS	By MS/MS	By MS/MS	By MS/MS	By MS/MS	By MS/MS	By MS/MS	By MS/MS	19.3	18.5	22.6	19.3	14.3	18.2	29.4	29.9
P25649	P25649	3	3	ADA histone acetyltransferase complex component 2	AHC2	sp|P25649|AHC2_YEAST ADA histone acetyltransferase complex component 2 OS=Saccharomyces cerevisiae (strain ATCC 204508 / S288c) (Bakers yeast) OX=559292 GN=AHC2 PE=1 SV=1	1	2	3	3	1	1	3	0	1	1	2	3	3	1	1	3	0	1	1	30.5	30.5	30.5	15.117	128	0	8.5986	By MS/MS	By MS/MS	By MS/MS	By matching	By MS/MS	By MS/MS		By MS/MS	By matching	20.3	30.5	30.5	11.7	11.7	30.5	0	11.7
P25651	P25651	2	2	Monopolin complex subunit CSM1	CSM1	sp|P25651|CSM1_YEAST Monopolin complex subunit CSM1 OS=Saccharomyces cerevisiae (strain ATCC 204508 / S288c) (Bakers yeast) OX=559292 GN=CSM1 PE=1 SV=1	1	2	2	2	2	2	2	2	2	2	2	2	2	2	2	2	2	2	2	13.7	13.7	13.7	21.751	190	0	15.377	By MS/MS	By MS/MS	By MS/MS	By MS/MS	By MS/MS	By MS/MS	By MS/MS	By MS/MS	By MS/MS	13.7	13.7	13.7	13.7	13.7	13.7	13.7	13.7
P25654	P25654	5	5	UPF0587 protein YCR090C		sp|P25654|YCY0_YEAST UPF0587 protein YCR090C OS=Saccharomyces cerevisiae (strain ATCC 204508 / S288c) (Bakers yeast) OX=559292 GN=SGD:S000000686 PE=1 SV=1	1	1	2	3	3	3	3	5	4	4	1	2	3	3	3	3	5	4	4	29.7	29.7	29.7	20.703	182	0	23.786	By MS/MS	By MS/MS	By MS/MS	By MS/MS	By MS/MS	By MS/MS	By MS/MS	By MS/MS	By MS/MS	8.2	13.2	18.7	18.7	18.7	18.7	29.7	22.5
P25655	P25655	36	36	General negative regulator of transcription subunit 1	CDC39	sp|P25655|NOT1_YEAST General negative regulator of transcription subunit 1 OS=Saccharomyces cerevisiae (strain ATCC 204508 / S288c) (Bakers yeast) OX=559292 GN=CDC39 PE=1 SV=3	1	22	20	22	17	13	11	25	18	21	22	20	22	17	13	11	25	18	21	20.4	20.4	20.4	240.28	2108	0	229.87	By MS/MS	By MS/MS	By MS/MS	By MS/MS	By MS/MS	By MS/MS	By MS/MS	By MS/MS	By MS/MS	11.7	11.8	11.7	11.3	8.1	7.5	14.4	10.8
P25694	P25694	56	56	Cell division control protein 48	CDC48	sp|P25694|CDC48_YEAST Cell division control protein 48 OS=Saccharomyces cerevisiae (strain ATCC 204508 / S288c) (Bakers yeast) OX=559292 GN=CDC48 PE=1 SV=3	1	49	44	49	42	43	40	52	51	48	49	44	49	42	43	40	52	51	48	61.1	61.1	61.1	91.995	835	0	323.31	By MS/MS	By MS/MS	By MS/MS	By MS/MS	By MS/MS	By MS/MS	By MS/MS	By MS/MS	By MS/MS	59.2	56	56.3	52.6	52.3	54.7	59.2	59.8
P25719	P25719	12	11	Peptidyl-prolyl cis-trans isomerase C, mitochondrial	CPR3	sp|P25719|CYPC_YEAST Peptidyl-prolyl cis-trans isomerase C, mitochondrial OS=Saccharomyces cerevisiae (strain ATCC 204508 / S288c) (Bakers yeast) OX=559292 GN=CPR3 PE=1 SV=1	1	6	6	10	9	9	8	9	6	7	5	6	9	8	8	7	8	6	7	53.8	50	50	19.919	182	0	80.333	By MS/MS	By MS/MS	By MS/MS	By MS/MS	By MS/MS	By MS/MS	By MS/MS	By MS/MS	By MS/MS	40.7	36.8	48.9	45.1	45.1	44.5	49.5	41.2
P25808	P25808	4	4	ATP-dependent rRNA helicase SPB4	SPB4	sp|P25808|SPB4_YEAST ATP-dependent rRNA helicase SPB4 OS=Saccharomyces cerevisiae (strain ATCC 204508 / S288c) (Bakers yeast) OX=559292 GN=SPB4 PE=1 SV=1	1	0	1	0	0	1	0	4	0	0	0	1	0	0	1	0	4	0	0	6.9	6.9	6.9	69.421	606	0	6.7958		By MS/MS			By MS/MS		By MS/MS			0	1.8	0	0	1.8	0	6.9	0
P25847	P25847	16	16	DNA mismatch repair protein MSH2	MSH2	sp|P25847|MSH2_YEAST DNA mismatch repair protein MSH2 OS=Saccharomyces cerevisiae (strain ATCC 204508 / S288c) (Bakers yeast) OX=559292 GN=MSH2 PE=1 SV=2	1	8	5	7	9	7	5	13	12	6	8	5	7	9	7	5	13	12	6	20.3	20.3	20.3	108.88	964	0	42.013	By MS/MS	By MS/MS	By MS/MS	By MS/MS	By MS/MS	By MS/MS	By MS/MS	By MS/MS	By MS/MS	9.6	5.5	7.6	11.6	9.2	7.3	15.9	14.6
P26263	P26263	13	4	Pyruvate decarboxylase isozyme 3	PDC6	sp|P26263|PDC6_YEAST Pyruvate decarboxylase isozyme 3 OS=Saccharomyces cerevisiae (strain ATCC 204508 / S288c) (Bakers yeast) OX=559292 GN=PDC6 PE=1 SV=3	1	7	8	6	11	8	8	9	8	8	1	1	0	3	1	0	1	1	1	28.6	9.1	9.1	61.58	563	0	7.2992	By MS/MS	By MS/MS	By matching	By MS/MS	By matching	By matching	By MS/MS	By MS/MS	By MS/MS	15.6	16.9	12.8	25.2	19.7	17.6	19.7	19.5
P26321	P26321	19	19	60S ribosomal protein L5	RPL5	sp|P26321|RL5_YEAST 60S ribosomal protein L5 OS=Saccharomyces cerevisiae (strain ATCC 204508 / S288c) (Bakers yeast) OX=559292 GN=RPL5 PE=1 SV=4	1	13	14	14	12	14	14	17	15	16	13	14	14	12	14	14	17	15	16	70.7	70.7	70.7	33.714	297	0	323.31	By MS/MS	By MS/MS	By MS/MS	By MS/MS	By MS/MS	By MS/MS	By MS/MS	By MS/MS	By MS/MS	65.3	65.3	65.3	56.9	65.3	65.3	70.7	65.3
P26364	P26364	2	2	GTP:AMP phosphotransferase, mitochondrial	ADK2	sp|P26364|KAD3_YEAST GTP:AMP phosphotransferase, mitochondrial OS=Saccharomyces cerevisiae (strain ATCC 204508 / S288c) (Bakers yeast) OX=559292 GN=ADK2 PE=1 SV=1	1	1	1	2	0	0	1	1	1	0	1	1	2	0	0	1	1	1	0	12	12	12	25.194	225	0	2.8569	By MS/MS	By MS/MS	By MS/MS			By MS/MS	By MS/MS	By matching		5.8	6.2	12	0	0	6.2	5.8	5.8
P26448	P26448	2	2	Mitotic check point protein BUB2	BUB2	sp|P26448|BUB2_YEAST Mitotic check point protein BUB2 OS=Saccharomyces cerevisiae (strain ATCC 204508 / S288c) (Bakers yeast) OX=559292 GN=BUB2 PE=1 SV=1	1	0	1	2	2	2	2	1	1	2	0	1	2	2	2	2	1	1	2	7.2	7.2	7.2	35.027	306	0.0039304	1.8389		By MS/MS	By MS/MS	By MS/MS	By MS/MS	By MS/MS	By MS/MS	By MS/MS	By MS/MS	0	2.6	7.2	7.2	7.2	7.2	2.6	2.6
P26570	P26570	16	10	Serine/threonine-protein phosphatase PP-Z1	PPZ1	sp|P26570|PPZ1_YEAST Serine/threonine-protein phosphatase PP-Z1 OS=Saccharomyces cerevisiae (strain ATCC 204508 / S288c) (Bakers yeast) OX=559292 GN=PPZ1 PE=1 SV=5	1	9	6	7	7	6	5	14	13	11	5	3	4	3	4	3	9	7	6	37	37	28	77.49	692	0	133.51	By MS/MS	By MS/MS	By MS/MS	By MS/MS	By MS/MS	By MS/MS	By MS/MS	By MS/MS	By MS/MS	17.2	10	11.7	10.3	13.2	10	32.5	27.5
P26637	P26637	65	64	Leucine--tRNA ligase, cytoplasmic	CDC60	sp|P26637|SYLC_YEAST Leucine--tRNA ligase, cytoplasmic OS=Saccharomyces cerevisiae (strain ATCC 204508 / S288c) (Bakers yeast) OX=559292 GN=CDC60 PE=1 SV=1	1	51	47	51	50	47	47	59	61	59	50	47	50	49	46	46	58	60	58	59.2	59.2	59.2	124.14	1090	0	323.31	By MS/MS	By MS/MS	By MS/MS	By MS/MS	By MS/MS	By MS/MS	By MS/MS	By MS/MS	By MS/MS	51.7	50.6	49.4	49.9	48.9	49.2	54.2	57.8
P26725;P33550	P26725;P33550	3;2	2;1	Probable mannosyltransferase YUR1;Probable mannosyltransferase KTR2	YUR1;KTR2	sp|P26725|YUR1_YEAST Probable mannosyltransferase YUR1 OS=Saccharomyces cerevisiae (strain ATCC 204508 / S288c) (Bakers yeast) OX=559292 GN=YUR1 PE=1 SV=1;sp|P33550|KTR2_YEAST Probable mannosyltransferase KTR2 OS=Saccharomyces cerevisiae (strain ATCC 2045	2	0	0	0	1	0	0	1	1	0	0	0	0	1	0	0	1	0	0	6.1	4.4	4.4	50.835	428	0	3.1604				By MS/MS			By MS/MS	By matching		0	0	0	2.6	0	0	1.9	1.6
P26754	P26754	7	7	Replication factor A protein 2	RFA2	sp|P26754|RFA2_YEAST Replication factor A protein 2 OS=Saccharomyces cerevisiae (strain ATCC 204508 / S288c) (Bakers yeast) OX=559292 GN=RFA2 PE=1 SV=1	1	6	5	6	3	3	5	5	4	5	6	5	6	3	3	5	5	4	5	40.3	40.3	40.3	29.936	273	0	131.87	By MS/MS	By MS/MS	By MS/MS	By MS/MS	By MS/MS	By MS/MS	By MS/MS	By MS/MS	By MS/MS	31.5	24.5	35.2	22.7	19.4	27.8	27.8	19.4
P26755	P26755	4	4	Replication factor A protein 3	RFA3	sp|P26755|RFA3_YEAST Replication factor A protein 3 OS=Saccharomyces cerevisiae (strain ATCC 204508 / S288c) (Bakers yeast) OX=559292 GN=RFA3 PE=1 SV=1	1	3	3	4	3	3	3	3	3	3	3	3	4	3	3	3	3	3	3	52.5	52.5	52.5	13.816	122	0	323.31	By MS/MS	By MS/MS	By MS/MS	By MS/MS	By MS/MS	By MS/MS	By MS/MS	By MS/MS	By MS/MS	38.5	38.5	52.5	38.5	38.5	38.5	38.5	38.5
P26783	P26783	19	19	40S ribosomal protein S5	RPS5	sp|P26783|RS5_YEAST 40S ribosomal protein S5 OS=Saccharomyces cerevisiae (strain ATCC 204508 / S288c) (Bakers yeast) OX=559292 GN=RPS5 PE=1 SV=3	1	15	12	14	13	16	14	17	17	14	15	12	14	13	16	14	17	17	14	60.4	60.4	60.4	25.038	225	0	323.31	By MS/MS	By MS/MS	By MS/MS	By MS/MS	By MS/MS	By MS/MS	By MS/MS	By MS/MS	By MS/MS	53.3	47.6	53.3	40.9	54.7	53.3	57.8	59.1
P26784	P26784	24	12	60S ribosomal protein L16-A	RPL16A	sp|P26784|RL16A_YEAST 60S ribosomal protein L16-A OS=Saccharomyces cerevisiae (strain ATCC 204508 / S288c) (Bakers yeast) OX=559292 GN=RPL16A PE=1 SV=3	1	18	17	19	18	17	19	20	21	19	8	8	10	10	8	9	11	10	9	67.3	67.3	44.2	22.201	199	0	250.76	By MS/MS	By MS/MS	By MS/MS	By MS/MS	By MS/MS	By MS/MS	By MS/MS	By MS/MS	By MS/MS	52.8	49.7	58.8	58.8	49.7	56.3	57.8	64.8
P26785	P26785	22	10	60S ribosomal protein L16-B	RPL16B	sp|P26785|RL16B_YEAST 60S ribosomal protein L16-B OS=Saccharomyces cerevisiae (strain ATCC 204508 / S288c) (Bakers yeast) OX=559292 GN=RPL16B PE=1 SV=3	1	19	16	17	15	16	16	18	19	18	9	7	8	7	7	6	9	8	8	64.1	40.9	40.9	22.249	198	0	247.22	By MS/MS	By MS/MS	By MS/MS	By MS/MS	By MS/MS	By MS/MS	By MS/MS	By MS/MS	By MS/MS	61.1	52.5	54.5	52.5	52.5	47.5	56.1	60.6
P26786	P26786	25	12	40S ribosomal protein S7-A	RPS7A	sp|P26786|RS7A_YEAST 40S ribosomal protein S7-A OS=Saccharomyces cerevisiae (strain ATCC 204508 / S288c) (Bakers yeast) OX=559292 GN=RPS7A PE=1 SV=4	1	22	20	19	18	20	22	21	22	21	10	8	9	9	11	11	10	11	8	84.2	84.2	55.8	21.622	190	0	323.31	By MS/MS	By MS/MS	By MS/MS	By MS/MS	By MS/MS	By MS/MS	By MS/MS	By MS/MS	By MS/MS	82.1	67.4	75.8	65.3	81.6	81.6	78.4	80
P26793	P26793	6	6	Flap endonuclease 1	RAD27	sp|P26793|FEN1_YEAST Flap endonuclease 1 OS=Saccharomyces cerevisiae (strain ATCC 204508 / S288c) (Bakers yeast) OX=559292 GN=RAD27 PE=1 SV=1	1	3	1	0	0	1	0	5	2	4	3	1	0	0	1	0	5	2	4	14.9	14.9	14.9	43.279	382	0	16.229	By MS/MS	By MS/MS			By MS/MS		By MS/MS	By MS/MS	By MS/MS	10.5	2.9	0	0	3.7	0	12.8	6.5
P27351	P27351	8	8	AP-2 complex subunit beta	APL1	sp|P27351|AP2B_YEAST AP-2 complex subunit beta OS=Saccharomyces cerevisiae (strain ATCC 204508 / S288c) (Bakers yeast) OX=559292 GN=APL1 PE=1 SV=2	1	7	6	6	6	4	4	7	7	7	7	6	6	6	4	4	7	7	7	11.3	11.3	11.3	80.452	700	0	27.267	By MS/MS	By MS/MS	By MS/MS	By MS/MS	By MS/MS	By MS/MS	By MS/MS	By MS/MS	By MS/MS	10.1	8.6	8.6	9	5.7	5.9	10.1	9.7
P27466	P27466	11	11	Calcium/calmodulin-dependent protein kinase I	CMK1	sp|P27466|KCC1_YEAST Calcium/calmodulin-dependent protein kinase I OS=Saccharomyces cerevisiae (strain ATCC 204508 / S288c) (Bakers yeast) OX=559292 GN=CMK1 PE=1 SV=2	1	5	5	3	2	4	3	8	4	6	5	5	3	2	4	3	8	4	6	25.8	25.8	25.8	50.296	446	0	45.259	By MS/MS	By MS/MS	By MS/MS	By MS/MS	By MS/MS	By MS/MS	By MS/MS	By MS/MS	By MS/MS	13	13.5	7.6	5.8	10.8	8.7	19.7	9.4
P27472	P27472	34	27	Glycogen [starch] synthase isoform 2	GSY2	sp|P27472|GYS2_YEAST Glycogen [starch] synthase isoform 2 OS=Saccharomyces cerevisiae (strain ATCC 204508 / S288c) (Bakers yeast) OX=559292 GN=GSY2 PE=1 SV=3	1	21	20	24	19	18	21	29	28	23	16	15	19	17	13	15	23	21	18	48.1	48.1	40.7	80.078	705	0	323.31	By MS/MS	By MS/MS	By MS/MS	By MS/MS	By MS/MS	By MS/MS	By MS/MS	By MS/MS	By MS/MS	38.7	34.9	41.6	35.7	30.4	36.7	46.7	42.8
P27476	P27476	21	21	Nuclear localization sequence-binding protein	NSR1	sp|P27476|NSR1_YEAST Nuclear localization sequence-binding protein OS=Saccharomyces cerevisiae (strain ATCC 204508 / S288c) (Bakers yeast) OX=559292 GN=NSR1 PE=1 SV=1	1	11	11	13	13	10	13	18	19	18	11	11	13	13	10	13	18	19	18	41.3	41.3	41.3	44.535	414	0	323.31	By MS/MS	By MS/MS	By MS/MS	By MS/MS	By MS/MS	By MS/MS	By MS/MS	By MS/MS	By MS/MS	25.1	22.2	27.8	30.9	25.6	28.5	38.6	41.1
P27514	P27514	5	5	Low-affinity phosphate transporter PHO91	PHO91	sp|P27514|PHO91_YEAST Low-affinity phosphate transporter PHO91 OS=Saccharomyces cerevisiae (strain ATCC 204508 / S288c) (Bakers yeast) OX=559292 GN=PHO91 PE=1 SV=2	1	2	3	3	2	1	2	5	5	5	2	3	3	2	1	2	5	5	5	7.4	7.4	7.4	99.489	894	0	30.957	By MS/MS	By MS/MS	By MS/MS	By MS/MS	By MS/MS	By MS/MS	By MS/MS	By MS/MS	By MS/MS	2.8	5.7	3.7	2.7	1.8	3.8	7.4	7.4
P27515	P27515	2	2	Uridine kinase	URK1	sp|P27515|URK1_YEAST Uridine kinase OS=Saccharomyces cerevisiae (strain ATCC 204508 / S288c) (Bakers yeast) OX=559292 GN=URK1 PE=1 SV=1	1	0	0	0	1	0	0	1	0	0	0	0	0	1	0	0	1	0	0	6.6	6.6	6.6	56.295	501	0	3.7148				By MS/MS			By MS/MS			0	0	0	2.4	0	0	4.2	0
P27614	P27614	21	21	Carboxypeptidase S	CPS1	sp|P27614|CBPS_YEAST Carboxypeptidase S OS=Saccharomyces cerevisiae (strain ATCC 204508 / S288c) (Bakers yeast) OX=559292 GN=CPS1 PE=1 SV=2	1	18	15	17	16	17	10	19	19	20	18	15	17	16	17	10	19	19	20	37.7	37.7	37.7	64.596	576	0	323.31	By MS/MS	By MS/MS	By MS/MS	By MS/MS	By MS/MS	By MS/MS	By MS/MS	By MS/MS	By MS/MS	27.1	22.6	25.9	23.8	29.2	17.2	28.3	30.4
P27616	P27616	21	21	Phosphoribosylaminoimidazole-succinocarboxamide synthase	ADE1	sp|P27616|PUR7_YEAST Phosphoribosylaminoimidazole-succinocarboxamide synthase OS=Saccharomyces cerevisiae (strain ATCC 204508 / S288c) (Bakers yeast) OX=559292 GN=ADE1 PE=1 SV=2	1	14	10	11	9	10	8	14	16	15	14	10	11	9	10	8	14	16	15	68	68	68	34.603	306	0	255.43	By MS/MS	By MS/MS	By MS/MS	By MS/MS	By MS/MS	By MS/MS	By MS/MS	By MS/MS	By MS/MS	53.3	40.2	42.2	36.6	39.2	28.4	52	52
P27637	P27637	6	6	Bud site selection protein 14	BUD14	sp|P27637|BUD14_YEAST Bud site selection protein 14 OS=Saccharomyces cerevisiae (strain ATCC 204508 / S288c) (Bakers yeast) OX=559292 GN=BUD14 PE=1 SV=4	1	3	4	2	2	3	3	5	4	3	3	4	2	2	3	3	5	4	3	11.8	11.8	11.8	78.981	709	0	45.198	By MS/MS	By MS/MS	By MS/MS	By MS/MS	By MS/MS	By MS/MS	By MS/MS	By MS/MS	By MS/MS	6.1	8.2	3.9	3.9	5.4	6.1	9.7	8.3
P27680	P27680	5	5	Ubiquinone biosynthesis O-methyltransferase, mitochondrial	COQ3	sp|P27680|COQ3_YEAST Ubiquinone biosynthesis O-methyltransferase, mitochondrial OS=Saccharomyces cerevisiae (strain ATCC 204508 / S288c) (Bakers yeast) OX=559292 GN=COQ3 PE=1 SV=2	1	2	4	2	0	2	1	3	3	2	2	4	2	0	2	1	3	3	2	24	24	24	36.33	312	0	10.294	By MS/MS	By MS/MS	By MS/MS		By MS/MS	By matching	By MS/MS	By MS/MS	By MS/MS	9.6	21.2	9.6	0	9.6	5.4	14.1	12.5
P27692	P27692	36	36	Transcription elongation factor SPT5	SPT5	sp|P27692|SPT5_YEAST Transcription elongation factor SPT5 OS=Saccharomyces cerevisiae (strain ATCC 204508 / S288c) (Bakers yeast) OX=559292 GN=SPT5 PE=1 SV=1	1	23	21	22	21	25	19	26	31	25	23	21	22	21	25	19	26	31	25	41.8	41.8	41.8	115.65	1063	0	323.31	By MS/MS	By MS/MS	By MS/MS	By MS/MS	By MS/MS	By MS/MS	By MS/MS	By MS/MS	By MS/MS	25	24.4	23.9	23.7	28.3	23	32.2	35.4
P27697	P27697	1	1	Atypical kinase COQ8, mitochondrial	COQ8	sp|P27697|COQ8_YEAST Atypical kinase COQ8, mitochondrial OS=Saccharomyces cerevisiae (strain ATCC 204508 / S288c) (Bakers yeast) OX=559292 GN=COQ8 PE=1 SV=1	1	1	1	1	1	1	1	1	1	1	1	1	1	1	1	1	1	1	1	2.2	2.2	2.2	56.741	501	0	2.7915	By MS/MS	By MS/MS	By MS/MS	By MS/MS	By MS/MS	By MS/MS	By MS/MS	By MS/MS	By MS/MS	2.2	2.2	2.2	2.2	2.2	2.2	2.2	2.2
P27705	P27705	1	1	Regulatory protein MIG1	MIG1	sp|P27705|MIG1_YEAST Regulatory protein MIG1 OS=Saccharomyces cerevisiae (strain ATCC 204508 / S288c) (Bakers yeast) OX=559292 GN=MIG1 PE=1 SV=1	1	1	0	0	0	0	0	1	1	1	1	0	0	0	0	0	1	1	1	2.4	2.4	2.4	55.531	504	0	2.7827	By matching						By MS/MS	By MS/MS	By MS/MS	2.4	0	0	0	0	0	2.4	2.4
P27796	P27796	5	5	3-ketoacyl-CoA thiolase, peroxisomal	POT1	sp|P27796|THIK_YEAST 3-ketoacyl-CoA thiolase, peroxisomal OS=Saccharomyces cerevisiae (strain ATCC 204508 / S288c) (Bakers yeast) OX=559292 GN=POT1 PE=1 SV=1	1	0	1	0	2	3	3	1	1	1	0	1	0	2	3	3	1	1	1	16.5	16.5	16.5	44.73	417	0	8.1873		By MS/MS		By MS/MS	By MS/MS	By MS/MS	By MS/MS	By MS/MS	By MS/MS	0	5.3	0	8.4	12	9.8	3.1	3.1
P27801	P27801	11	11	Vacuolar membrane protein PEP3	PEP3	sp|P27801|PEP3_YEAST Vacuolar membrane protein PEP3 OS=Saccharomyces cerevisiae (strain ATCC 204508 / S288c) (Bakers yeast) OX=559292 GN=PEP3 PE=1 SV=1	1	4	5	4	5	6	5	7	3	4	4	5	4	5	6	5	7	3	4	15.1	15.1	15.1	107.4	918	0	50.434	By MS/MS	By MS/MS	By MS/MS	By MS/MS	By MS/MS	By MS/MS	By MS/MS	By MS/MS	By MS/MS	6.1	7.7	6.1	6.3	8.8	7.1	10.2	4.9
P27809	P27809	12	12	Glycolipid 2-alpha-mannosyltransferase	KRE2	sp|P27809|KRE2_YEAST Glycolipid 2-alpha-mannosyltransferase OS=Saccharomyces cerevisiae (strain ATCC 204508 / S288c) (Bakers yeast) OX=559292 GN=KRE2 PE=1 SV=1	1	10	7	6	6	6	7	12	11	9	10	7	6	6	6	7	12	11	9	35.7	35.7	35.7	51.386	442	0	216.75	By MS/MS	By MS/MS	By MS/MS	By MS/MS	By MS/MS	By MS/MS	By MS/MS	By MS/MS	By MS/MS	27.1	17.4	15.8	18.3	16.3	20.6	35.7	31
P27810	P27810	18	18	Alpha-1,2 mannosyltransferase KTR1	KTR1	sp|P27810|KTR1_YEAST Alpha-1,2 mannosyltransferase KTR1 OS=Saccharomyces cerevisiae (strain ATCC 204508 / S288c) (Bakers yeast) OX=559292 GN=KTR1 PE=1 SV=1	1	9	10	11	11	11	10	15	12	17	9	10	11	11	11	10	15	12	17	48.1	48.1	48.1	46.022	393	0	132.32	By MS/MS	By MS/MS	By MS/MS	By MS/MS	By MS/MS	By MS/MS	By MS/MS	By MS/MS	By MS/MS	29	30.8	32.3	35.4	37.2	34.6	43	36.4
P27882	P27882	7	7	Mitochondrial FAD-linked sulfhydryl oxidase ERV1	ERV1	sp|P27882|ERV1_YEAST Mitochondrial FAD-linked sulfhydryl oxidase ERV1 OS=Saccharomyces cerevisiae (strain ATCC 204508 / S288c) (Bakers yeast) OX=559292 GN=ERV1 PE=1 SV=2	1	4	3	3	4	5	4	3	4	5	4	3	3	4	5	4	3	4	5	49.2	49.2	49.2	21.639	189	0	108.49	By MS/MS	By MS/MS	By MS/MS	By MS/MS	By MS/MS	By MS/MS	By MS/MS	By MS/MS	By MS/MS	35.4	21.2	18.5	28.6	35.4	28.6	23.8	34.9
P27895	P27895	3	3	Kinesin-like protein CIN8	CIN8	sp|P27895|CIN8_YEAST Kinesin-like protein CIN8 OS=Saccharomyces cerevisiae (strain ATCC 204508 / S288c) (Bakers yeast) OX=559292 GN=CIN8 PE=1 SV=3	1	0	0	0	1	1	2	2	0	1	0	0	0	1	1	2	2	0	1	3.7	3.7	3.7	113.31	1000	0	3.2749				By MS/MS	By MS/MS	By MS/MS	By MS/MS		By MS/MS	0	0	0	1.4	1.1	2.5	2.6	0
P27929	P27929	8	8	37S ribosomal protein NAM9, mitochondrial	NAM9	sp|P27929|NAM9_YEAST 37S ribosomal protein NAM9, mitochondrial OS=Saccharomyces cerevisiae (strain ATCC 204508 / S288c) (Bakers yeast) OX=559292 GN=NAM9 PE=1 SV=2	1	0	0	0	1	3	4	6	2	1	0	0	0	1	3	4	6	2	1	17.7	17.7	17.7	56.355	486	0	9.9423				By MS/MS	By MS/MS	By MS/MS	By MS/MS	By MS/MS	By MS/MS	0	0	0	2.9	6.4	9.9	11.3	3.3
P27999	P27999	2	2	DNA-directed RNA polymerase II subunit RPB9	RPB9	sp|P27999|RPB9_YEAST DNA-directed RNA polymerase II subunit RPB9 OS=Saccharomyces cerevisiae (strain ATCC 204508 / S288c) (Bakers yeast) OX=559292 GN=RPB9 PE=1 SV=1	1	2	1	1	2	2	2	2	2	2	2	1	1	2	2	2	2	2	2	28.7	28.7	28.7	14.288	122	0	123.36	By MS/MS	By MS/MS	By MS/MS	By MS/MS	By MS/MS	By MS/MS	By MS/MS	By MS/MS	By MS/MS	28.7	8.2	8.2	28.7	28.7	28.7	28.7	28.7
P28000	P28000	7	7	DNA-directed RNA polymerases I and III subunit RPAC2	RPC19	sp|P28000|RPAC2_YEAST DNA-directed RNA polymerases I and III subunit RPAC2 OS=Saccharomyces cerevisiae (strain ATCC 204508 / S288c) (Bakers yeast) OX=559292 GN=RPC19 PE=1 SV=1	1	6	4	6	5	5	5	7	7	5	6	4	6	5	5	5	7	7	5	68.3	68.3	68.3	16.151	142	0	215.27	By MS/MS	By MS/MS	By MS/MS	By MS/MS	By MS/MS	By MS/MS	By MS/MS	By MS/MS	By MS/MS	47.9	32.4	47.9	39.4	47.9	39.4	68.3	68.3
P28003	P28003	1	1	SWIRM domain-containing protein FUN19	FUN19	sp|P28003|FUN19_YEAST SWIRM domain-containing protein FUN19 OS=Saccharomyces cerevisiae (strain ATCC 204508 / S288c) (Bakers yeast) OX=559292 GN=FUN19 PE=1 SV=3	1	0	0	1	0	1	0	0	0	0	0	0	1	0	1	0	0	0	0	2.9	2.9	2.9	47.068	413	0.0068927	1.5129			By MS/MS		By MS/MS					0	0	2.9	0	2.9	0	0	0
P28004	P28004	1	1	Pre-mRNA-processing protein 45	PRP45	sp|P28004|PRP45_YEAST Pre-mRNA-processing protein 45 OS=Saccharomyces cerevisiae (strain ATCC 204508 / S288c) (Bakers yeast) OX=559292 GN=PRP45 PE=1 SV=2	1	0	0	0	0	0	0	1	0	0	0	0	0	0	0	0	1	0	0	5.5	5.5	5.5	42.482	379	0	4.8091							By MS/MS			0	0	0	0	0	0	5.5	0
P28005	P28005	4	4	Ribonuclease P/MRP protein subunit POP5	POP5	sp|P28005|POP5_YEAST Ribonuclease P/MRP protein subunit POP5 OS=Saccharomyces cerevisiae (strain ATCC 204508 / S288c) (Bakers yeast) OX=559292 GN=POP5 PE=1 SV=1	1	3	3	4	4	4	4	2	3	4	3	3	4	4	4	4	2	3	4	27.2	27.2	27.2	19.573	173	0	18.169	By MS/MS	By MS/MS	By MS/MS	By MS/MS	By MS/MS	By MS/MS	By MS/MS	By MS/MS	By MS/MS	19.7	19.7	27.2	27.2	27.2	27.2	12.7	22
P28007	P28007	6	6	H/ACA ribonucleoprotein complex subunit 1	GAR1	sp|P28007|GAR1_YEAST H/ACA ribonucleoprotein complex subunit GAR1 OS=Saccharomyces cerevisiae (strain ATCC 204508 / S288c) (Bakers yeast) OX=559292 GN=GAR1 PE=1 SV=1	1	5	5	6	5	5	6	6	6	6	5	5	6	5	5	6	6	6	6	27.3	27.3	27.3	21.48	205	0	151.91	By MS/MS	By MS/MS	By MS/MS	By MS/MS	By MS/MS	By MS/MS	By MS/MS	By MS/MS	By MS/MS	27.3	24.9	27.3	22	22	27.3	27.3	27.3
P28239	P28239	4	4	Inorganic pyrophosphatase, mitochondrial	PPA2	sp|P28239|IPYR2_YEAST Inorganic pyrophosphatase, mitochondrial OS=Saccharomyces cerevisiae (strain ATCC 204508 / S288c) (Bakers yeast) OX=559292 GN=PPA2 PE=1 SV=1	1	2	3	2	2	1	2	0	2	2	2	3	2	2	1	2	0	2	2	14.5	14.5	14.5	35.572	310	0	6.7102	By MS/MS	By MS/MS	By MS/MS	By MS/MS	By MS/MS	By MS/MS		By MS/MS	By MS/MS	7.1	10.3	7.4	7.4	4.2	7.4	0	6.1
P28241	P28241	16	16	Isocitrate dehydrogenase [NAD] subunit 2, mitochondrial	IDH2	sp|P28241|IDH2_YEAST Isocitrate dehydrogenase [NAD] subunit 2, mitochondrial OS=Saccharomyces cerevisiae (strain ATCC 204508 / S288c) (Bakers yeast) OX=559292 GN=IDH2 PE=1 SV=1	1	14	13	12	12	13	10	13	14	14	14	13	12	12	13	10	13	14	14	54.2	54.2	54.2	39.739	369	0	323.31	By MS/MS	By MS/MS	By MS/MS	By MS/MS	By MS/MS	By MS/MS	By MS/MS	By MS/MS	By MS/MS	54.2	51.2	40.1	40.1	40.1	35	45.3	48.2
P28263	P28263	2	2	Ubiquitin-conjugating enzyme E2-24 kDa	UBC8	sp|P28263|UBC8_YEAST Ubiquitin-conjugating enzyme E2-24 kDa OS=Saccharomyces cerevisiae (strain ATCC 204508 / S288c) (Bakers yeast) OX=559292 GN=UBC8 PE=1 SV=2	1	1	2	1	1	2	1	1	2	1	1	2	1	1	2	1	1	2	1	15.1	15.1	15.1	24.633	218	0	9.0476	By MS/MS	By MS/MS	By MS/MS	By MS/MS	By MS/MS	By MS/MS	By MS/MS	By MS/MS	By MS/MS	5.5	15.1	9.6	9.6	15.1	9.6	9.6	15.1
P28272	P28272	17	17	Dihydroorotate dehydrogenase (fumarate)	URA1	sp|P28272|PYRD_YEAST Dihydroorotate dehydrogenase (fumarate) OS=Saccharomyces cerevisiae (strain ATCC 204508 / S288c) (Bakers yeast) OX=559292 GN=URA1 PE=1 SV=1	1	12	11	9	9	12	9	14	14	12	12	11	9	9	12	9	14	14	12	82.2	82.2	82.2	34.801	314	0	323.31	By MS/MS	By MS/MS	By MS/MS	By MS/MS	By MS/MS	By MS/MS	By MS/MS	By MS/MS	By MS/MS	50.3	46.5	38.5	37.3	58	36.6	69.1	70.7
P28273	P28273	40	40	5-oxoprolinase	OXP1	sp|P28273|OPLA_YEAST 5-oxoprolinase OS=Saccharomyces cerevisiae (strain ATCC 204508 / S288c) (Bakers yeast) OX=559292 GN=OXP1 PE=1 SV=2	1	25	20	26	22	21	21	30	30	26	25	20	26	22	21	21	30	30	26	38.4	38.4	38.4	140.43	1286	0	303.35	By MS/MS	By MS/MS	By MS/MS	By MS/MS	By MS/MS	By MS/MS	By MS/MS	By MS/MS	By MS/MS	23.5	19.4	24.4	21	22.2	21.8	28.8	29.2
P28274	P28274	33	30	CTP synthase 1	URA7	sp|P28274|URA7_YEAST CTP synthase 1 OS=Saccharomyces cerevisiae (strain ATCC 204508 / S288c) (Bakers yeast) OX=559292 GN=URA7 PE=1 SV=2	1	22	23	20	21	20	21	28	28	26	20	21	18	20	18	20	26	26	23	64.6	64.6	60.8	64.71	579	0	323.31	By MS/MS	By MS/MS	By MS/MS	By MS/MS	By MS/MS	By MS/MS	By MS/MS	By MS/MS	By MS/MS	48	54.1	37.5	44.4	48.9	45.4	60.1	61.7
P28319	P28319	3	3	Cell wall protein CWP1	CWP1	sp|P28319|CWP1_YEAST Cell wall protein CWP1 OS=Saccharomyces cerevisiae (strain ATCC 204508 / S288c) (Bakers yeast) OX=559292 GN=CWP1 PE=1 SV=2	1	1	0	0	0	0	0	3	1	1	1	0	0	0	0	0	3	1	1	20.5	20.5	20.5	24.268	239	0	23.624	By MS/MS						By MS/MS	By MS/MS	By MS/MS	7.5	0	0	0	0	0	20.5	5.9
P28321	P28321	10	10	Monoglyceride lipase	YJU3	sp|P28321|MGLL_YEAST Monoglyceride lipase OS=Saccharomyces cerevisiae (strain ATCC 204508 / S288c) (Bakers yeast) OX=559292 GN=YJU3 PE=1 SV=2	1	3	5	4	3	2	2	4	4	4	3	5	4	3	2	2	4	4	4	48.9	48.9	48.9	35.562	313	0	52.492	By MS/MS	By MS/MS	By MS/MS	By MS/MS	By MS/MS	By MS/MS	By MS/MS	By MS/MS	By MS/MS	22	30.7	19.8	14.7	10.9	10.9	19.8	19.5
P28495	P28495	12	12	F-actin-capping protein subunit alpha	CAP1	sp|P28495|CAPZA_YEAST F-actin-capping protein subunit alpha OS=Saccharomyces cerevisiae (strain ATCC 204508 / S288c) (Bakers yeast) OX=559292 GN=CAP1 PE=1 SV=1	1	9	10	8	10	11	10	12	11	9	9	10	8	10	11	10	12	11	9	42.5	42.5	42.5	30.699	268	0	223.78	By MS/MS	By MS/MS	By MS/MS	By MS/MS	By MS/MS	By MS/MS	By MS/MS	By MS/MS	By MS/MS	39.2	35.8	36.2	42.2	42.2	37.7	42.5	42.5
P28496	P28496	2	2	Sphingosine N-acyltransferase LAC1	LAC1	sp|P28496|LAC1_YEAST Ceramide synthase LAC1 OS=Saccharomyces cerevisiae (strain ATCC 204508 / S288c) (Bakers yeast) OX=559292 GN=LAC1 PE=1 SV=2	1	1	1	0	2	1	0	1	2	2	1	1	0	2	1	0	1	2	2	7.2	7.2	7.2	48.991	418	0	5.1691	By MS/MS	By matching		By MS/MS	By MS/MS		By MS/MS	By MS/MS	By MS/MS	4.1	4.1	0	7.2	3.1	0	3.1	7.2
P28625	P28625	8	8	Protein YIM1	YIM1	sp|P28625|YIM1_YEAST Protein YIM1 OS=Saccharomyces cerevisiae (strain ATCC 204508 / S288c) (Bakers yeast) OX=559292 GN=YIM1 PE=1 SV=2	1	4	5	4	4	3	3	4	6	4	4	5	4	4	3	3	4	6	4	30.7	30.7	30.7	41.637	365	0	122.01	By MS/MS	By MS/MS	By MS/MS	By MS/MS	By MS/MS	By MS/MS	By MS/MS	By MS/MS	By MS/MS	17	19.7	17	17	11.5	11.5	17.3	22.2
P28627	P28627	1	1	Mitochondrial inner membrane protease subunit 1	IMP1	sp|P28627|IMP1_YEAST Mitochondrial inner membrane protease subunit 1 OS=Saccharomyces cerevisiae (strain ATCC 204508 / S288c) (Bakers yeast) OX=559292 GN=IMP1 PE=1 SV=3	1	1	1	1	1	1	1	1	1	1	1	1	1	1	1	1	1	1	1	8.9	8.9	8.9	21.432	190	0	2.7901	By MS/MS	By MS/MS	By matching	By MS/MS	By matching	By matching	By MS/MS	By MS/MS	By matching	8.9	8.9	8.9	8.9	8.9	8.9	8.9	8.9
P28707	P28707	8	8	Co-chaperone protein SBA1	SBA1	sp|P28707|SBA1_YEAST Co-chaperone protein SBA1 OS=Saccharomyces cerevisiae (strain ATCC 204508 / S288c) (Bakers yeast) OX=559292 GN=SBA1 PE=1 SV=3	1	8	7	7	8	7	8	8	8	8	8	7	7	8	7	8	8	8	8	32.9	32.9	32.9	24.081	216	0	116.41	By MS/MS	By MS/MS	By MS/MS	By MS/MS	By MS/MS	By MS/MS	By MS/MS	By MS/MS	By MS/MS	32.9	28.2	22.2	32.9	22.2	32.9	32.9	32.9
P28708	P28708	4	4	Serine/threonine-protein kinase PRR1	PRR1	sp|P28708|PRR1_YEAST Serine/threonine-protein kinase PRR1 OS=Saccharomyces cerevisiae (strain ATCC 204508 / S288c) (Bakers yeast) OX=559292 GN=PRR1 PE=1 SV=1	1	0	1	3	3	0	1	1	2	2	0	1	3	3	0	1	1	2	2	10.2	10.2	10.2	58.955	518	0	2.8265		By MS/MS	By MS/MS	By MS/MS		By MS/MS	By MS/MS	By MS/MS	By MS/MS	0	1.4	7.7	6.8	0	2.5	1.4	4.8
P28737	P28737	9	8	Protein MSP1	MSP1	sp|P28737|MSP1_YEAST Protein MSP1 OS=Saccharomyces cerevisiae (strain ATCC 204508 / S288c) (Bakers yeast) OX=559292 GN=MSP1 PE=1 SV=2	1	3	4	2	3	4	4	7	8	6	3	4	2	3	4	4	6	7	5	28.5	26.5	26.5	40.343	362	0	31.61	By MS/MS	By MS/MS	By MS/MS	By MS/MS	By MS/MS	By MS/MS	By MS/MS	By MS/MS	By MS/MS	9.7	13.5	6.9	10.8	13.3	13.5	19.9	25.4
P28743	P28743	3	3	Kinesin-like protein KIP2	KIP2	sp|P28743|KIP2_YEAST Kinesin-like protein KIP2 OS=Saccharomyces cerevisiae (strain ATCC 204508 / S288c) (Bakers yeast) OX=559292 GN=KIP2 PE=1 SV=1	1	0	0	1	0	1	0	1	1	0	0	0	1	0	1	0	1	1	0	3.7	3.7	3.7	78.377	706	0.0092668	1.3293			By MS/MS		By MS/MS		By MS/MS	By MS/MS		0	0	1.3	0	1.3	0	1.3	1.1
P28777	P28777	21	21	Chorismate synthase	ARO2	sp|P28777|AROC_YEAST Chorismate synthase OS=Saccharomyces cerevisiae (strain ATCC 204508 / S288c) (Bakers yeast) OX=559292 GN=ARO2 PE=1 SV=1	1	13	12	12	9	10	11	16	16	14	13	12	12	9	10	11	16	16	14	63.3	63.3	63.3	40.838	376	0	323.31	By MS/MS	By MS/MS	By MS/MS	By MS/MS	By MS/MS	By MS/MS	By MS/MS	By MS/MS	By MS/MS	44.4	41.2	41.8	33	34	38.8	59.6	49.5
P28778	P28778	2	2	37S ribosomal protein MRP17, mitochondrial	MRP17	sp|P28778|RT06_YEAST 37S ribosomal protein MRP17, mitochondrial OS=Saccharomyces cerevisiae (strain ATCC 204508 / S288c) (Bakers yeast) OX=559292 GN=MRP17 PE=1 SV=1	1	1	0	1	0	0	0	1	1	2	1	0	1	0	0	0	1	1	2	17.6	17.6	17.6	15.02	131	0	4.5212	By MS/MS		By MS/MS				By MS/MS	By MS/MS	By MS/MS	7.6	0	7.6	0	0	0	7.6	7.6
P28789	P28789	8	8	Porphobilinogen deaminase	HEM3	sp|P28789|HEM3_YEAST Porphobilinogen deaminase OS=Saccharomyces cerevisiae (strain ATCC 204508 / S288c) (Bakers yeast) OX=559292 GN=HEM3 PE=1 SV=1	1	3	3	3	3	3	2	6	6	5	3	3	3	3	3	2	6	6	5	26	26	26	36.674	327	0	62.535	By MS/MS	By MS/MS	By MS/MS	By MS/MS	By MS/MS	By MS/MS	By MS/MS	By MS/MS	By MS/MS	16.5	16.5	15	14.7	15	11.9	21.4	22.6
P28817	P28817	6	6	3-hydroxyisobutyryl-CoA hydrolase, mitochondrial	EHD3	sp|P28817|HIBCH_YEAST 3-hydroxyisobutyryl-CoA hydrolase, mitochondrial OS=Saccharomyces cerevisiae (strain ATCC 204508 / S288c) (Bakers yeast) OX=559292 GN=EHD3 PE=1 SV=2	1	1	1	1	2	1	2	3	3	3	1	1	1	2	1	2	3	3	3	13.6	13.6	13.6	56.288	500	0	9.0249	By MS/MS	By MS/MS	By MS/MS	By MS/MS	By matching	By MS/MS	By MS/MS	By MS/MS	By MS/MS	3	1.6	1.6	4.8	1.6	4	6.2	7.2
P28834	P28834	21	21	Isocitrate dehydrogenase [NAD] subunit 1, mitochondrial	IDH1	sp|P28834|IDH1_YEAST Isocitrate dehydrogenase [NAD] subunit 1, mitochondrial OS=Saccharomyces cerevisiae (strain ATCC 204508 / S288c) (Bakers yeast) OX=559292 GN=IDH1 PE=1 SV=2	1	12	10	11	11	10	11	16	14	12	12	10	11	11	10	11	16	14	12	63.6	63.6	63.6	39.324	360	0	323.31	By MS/MS	By MS/MS	By MS/MS	By MS/MS	By MS/MS	By MS/MS	By MS/MS	By MS/MS	By MS/MS	47.5	38.1	40	41.7	37.8	42.2	51.4	46.9
P29029	P29029	3	3	Endochitinase	CTS1	sp|P29029|CHIT_YEAST Endochitinase OS=Saccharomyces cerevisiae (strain ATCC 204508 / S288c) (Bakers yeast) OX=559292 GN=CTS1 PE=1 SV=2	1	2	3	2	2	1	1	2	3	3	2	3	2	2	1	1	2	3	3	5.9	5.9	5.9	59.014	562	0	6.606	By MS/MS	By MS/MS	By MS/MS	By MS/MS	By MS/MS	By MS/MS	By MS/MS	By MS/MS	By MS/MS	4.1	5.9	3.2	3.2	1.4	1.4	4.1	5.9
P29055	P29055	6	6	Transcription initiation factor IIB	SUA7	sp|P29055|TF2B_YEAST Transcription initiation factor IIB OS=Saccharomyces cerevisiae (strain ATCC 204508 / S288c) (Bakers yeast) OX=559292 GN=SUA7 PE=1 SV=1	1	2	1	1	2	2	1	5	2	2	2	1	1	2	2	1	5	2	2	20	20	20	38.2	345	0	17.244	By MS/MS	By MS/MS	By MS/MS	By MS/MS	By MS/MS	By MS/MS	By MS/MS	By MS/MS	By MS/MS	7.2	3.8	3.8	7.2	7.2	3.8	18	5.8
P29056	P29056	4	4	Transcription factor IIIB 70 kDa subunit	BRF1	sp|P29056|TF3B_YEAST Transcription factor IIIB 70 kDa subunit OS=Saccharomyces cerevisiae (strain ATCC 204508 / S288c) (Bakers yeast) OX=559292 GN=BRF1 PE=1 SV=1	1	1	1	1	0	0	0	3	2	1	1	1	1	0	0	0	3	2	1	13.3	13.3	13.3	66.906	596	0	29.398	By MS/MS	By MS/MS	By matching				By MS/MS	By MS/MS	By MS/MS	1.8	1.8	1.8	0	0	0	10.6	4.5
P29295	P29295	16	16	Casein kinase I homolog HRR25	HRR25	sp|P29295|HRR25_YEAST Casein kinase I homolog HRR25 OS=Saccharomyces cerevisiae (strain ATCC 204508 / S288c) (Bakers yeast) OX=559292 GN=HRR25 PE=1 SV=1	1	3	4	3	1	2	4	11	9	6	3	4	3	1	2	4	11	9	6	37.2	37.2	37.2	57.339	494	0	262.67	By MS/MS	By MS/MS	By MS/MS	By MS/MS	By MS/MS	By MS/MS	By MS/MS	By MS/MS	By MS/MS	6.9	12.6	7.1	2.4	4.9	12.3	28.3	20.2
P29311	P29311	23	6	Protein BMH1	BMH1	sp|P29311|BMH1_YEAST Protein BMH1 OS=Saccharomyces cerevisiae (strain ATCC 204508 / S288c) (Bakers yeast) OX=559292 GN=BMH1 PE=1 SV=4	1	19	18	17	18	17	17	21	20	20	4	4	4	4	4	4	5	4	5	83.5	83.5	33.7	30.091	267	0	323.31	By MS/MS	By MS/MS	By MS/MS	By MS/MS	By MS/MS	By MS/MS	By MS/MS	By MS/MS	By MS/MS	64.8	64.8	64	64.8	63.3	64	79.8	64.8
P29340	P29340	4	4	Ubiquitin-conjugating enzyme E2-21 kDa	PEX4	sp|P29340|UBCX_YEAST Ubiquitin-conjugating enzyme E2-21 kDa OS=Saccharomyces cerevisiae (strain ATCC 204508 / S288c) (Bakers yeast) OX=559292 GN=PEX4 PE=1 SV=1	1	2	2	2	2	4	2	2	3	3	2	2	2	2	4	2	2	3	3	35	35	35	21.118	183	0	37.404	By MS/MS	By MS/MS	By MS/MS	By MS/MS	By MS/MS	By MS/MS	By MS/MS	By MS/MS	By MS/MS	15.3	15.3	15.3	15.3	35	16.9	15.3	24
P29366	P29366	4	4	Bud emergence protein 1	BEM1	sp|P29366|BEM1_YEAST Bud emergence protein 1 OS=Saccharomyces cerevisiae (strain ATCC 204508 / S288c) (Bakers yeast) OX=559292 GN=BEM1 PE=1 SV=1	1	1	1	0	1	0	1	2	0	1	1	1	0	1	0	1	2	0	1	6.9	6.9	6.9	61.605	551	0.0044482	1.6838	By MS/MS	By MS/MS		By MS/MS		By matching	By MS/MS		By MS/MS	1.3	1.3	0	2	0	1.3	3.6	0
P29453	P29453	33	7	60S ribosomal protein L8-B	RPL8B	sp|P29453|RL8B_YEAST 60S ribosomal protein L8-B OS=Saccharomyces cerevisiae (strain ATCC 204508 / S288c) (Bakers yeast) OX=559292 GN=RPL8B PE=1 SV=3	1	25	24	25	25	23	23	28	31	27	5	4	5	5	5	4	6	6	6	80.1	80.1	20.7	28.111	256	0	323.31	By MS/MS	By MS/MS	By MS/MS	By MS/MS	By MS/MS	By MS/MS	By MS/MS	By MS/MS	By MS/MS	66	62.1	65.6	60.9	72.3	55.9	69.1	76.6
P29468	P29468	6	6	Poly(A) polymerase	PAP1	sp|P29468|PAP_YEAST Poly(A) polymerase OS=Saccharomyces cerevisiae (strain ATCC 204508 / S288c) (Bakers yeast) OX=559292 GN=PAP1 PE=1 SV=1	1	4	4	5	3	4	1	6	5	2	4	4	5	3	4	1	6	5	2	12.3	12.3	12.3	64.551	568	0	78.853	By MS/MS	By MS/MS	By MS/MS	By MS/MS	By MS/MS	By MS/MS	By MS/MS	By MS/MS	By MS/MS	9.5	9.5	10.9	5.3	6.9	2.1	12.3	10.6
P29469	P29469	27	26	DNA replication licensing factor MCM2	MCM2	sp|P29469|MCM2_YEAST DNA replication licensing factor MCM2 OS=Saccharomyces cerevisiae (strain ATCC 204508 / S288c) (Bakers yeast) OX=559292 GN=MCM2 PE=1 SV=2	1	16	12	12	10	13	8	22	15	20	15	11	11	9	12	7	21	14	19	37.1	37.1	35.4	98.778	868	0	195.4	By MS/MS	By MS/MS	By MS/MS	By MS/MS	By MS/MS	By MS/MS	By MS/MS	By MS/MS	By MS/MS	20.2	15.4	15.1	13.6	17.3	9.9	31.8	22.8
P29478	P29478	8	8	Signal recognition particle subunit SEC65	SEC65	sp|P29478|SEC65_YEAST Signal recognition particle subunit SEC65 OS=Saccharomyces cerevisiae (strain ATCC 204508 / S288c) (Bakers yeast) OX=559292 GN=SEC65 PE=1 SV=1	1	4	7	4	5	3	6	5	4	6	4	7	4	5	3	6	5	4	6	28.9	28.9	28.9	31.169	273	0	14.532	By MS/MS	By MS/MS	By MS/MS	By MS/MS	By MS/MS	By MS/MS	By MS/MS	By MS/MS	By MS/MS	16.5	26.4	14.7	20.5	13.6	23.8	17.2	15.4
P29496	P29496	18	17	Minichromosome maintenance protein 5	MCM5	sp|P29496|MCM5_YEAST Minichromosome maintenance protein 5 OS=Saccharomyces cerevisiae (strain ATCC 204508 / S288c) (Bakers yeast) OX=559292 GN=MCM5 PE=1 SV=1	1	11	9	10	7	9	10	13	10	11	10	8	9	6	8	9	12	9	10	27.9	25.9	25.9	86.41	775	0	82.43	By MS/MS	By MS/MS	By MS/MS	By MS/MS	By MS/MS	By MS/MS	By MS/MS	By MS/MS	By MS/MS	18.1	16.8	17	13.4	15.7	16.6	20.6	15.4
P29509	P29509	15	13	Thioredoxin reductase 1	TRR1	sp|P29509|TRXB1_YEAST Thioredoxin reductase 1 OS=Saccharomyces cerevisiae (strain ATCC 204508 / S288c) (Bakers yeast) OX=559292 GN=TRR1 PE=1 SV=3	1	13	13	13	12	11	10	12	12	14	11	11	11	10	10	9	10	11	12	69	69	54.9	34.238	319	0	323.31	By MS/MS	By MS/MS	By MS/MS	By MS/MS	By MS/MS	By MS/MS	By MS/MS	By MS/MS	By MS/MS	65.2	65.2	65.2	62.4	54.2	44.5	65.2	60.2
P29539	P29539	2	2	Telomere length regulator protein RIF1	RIF1	sp|P29539|RIF1_YEAST Telomere length regulator protein RIF1 OS=Saccharomyces cerevisiae (strain ATCC 204508 / S288c) (Bakers yeast) OX=559292 GN=RIF1 PE=1 SV=3	1	1	0	0	1	2	1	1	2	1	1	0	0	1	2	1	1	2	1	1	1	1	217.93	1916	0	3.8461	By MS/MS			By MS/MS	By MS/MS	By MS/MS	By MS/MS	By MS/MS	By matching	0.6	0	0	0.6	1	0.6	0.4	1
P29547	P29547	20	18	Elongation factor 1-gamma 1	CAM1	sp|P29547|EF1G1_YEAST Elongation factor 1-gamma 1 OS=Saccharomyces cerevisiae (strain ATCC 204508 / S288c) (Bakers yeast) OX=559292 GN=CAM1 PE=1 SV=2	1	13	12	11	12	13	13	18	18	13	12	11	10	11	11	12	16	16	12	44.1	41.7	41.7	47.087	415	0	268.79	By MS/MS	By MS/MS	By MS/MS	By MS/MS	By MS/MS	By MS/MS	By MS/MS	By MS/MS	By MS/MS	29.4	29.9	26.7	29.9	34.7	35.7	36.6	40
P29703	P29703	8	8	Protein farnesyltransferase/geranylgeranyltransferase type-1 subunit alpha	RAM2	sp|P29703|FNTA_YEAST Protein farnesyltransferase/geranylgeranyltransferase type-1 subunit alpha OS=Saccharomyces cerevisiae (strain ATCC 204508 / S288c) (Bakers yeast) OX=559292 GN=RAM2 PE=1 SV=1	1	2	2	3	2	1	2	3	3	5	2	2	3	2	1	2	3	3	5	25.6	25.6	25.6	37.507	316	0	15.992	By MS/MS	By MS/MS	By MS/MS	By MS/MS	By MS/MS	By MS/MS	By MS/MS	By MS/MS	By MS/MS	7.6	8.9	11.7	8.9	4.1	8.9	9.2	10.4
P29704	P29704	11	11	Squalene synthase	ERG9	sp|P29704|FDFT_YEAST Squalene synthase OS=Saccharomyces cerevisiae (strain ATCC 204508 / S288c) (Bakers yeast) OX=559292 GN=ERG9 PE=1 SV=2	1	9	10	9	5	6	8	7	10	8	9	10	9	5	6	8	7	10	8	24.3	24.3	24.3	51.719	444	0	65.711	By MS/MS	By MS/MS	By MS/MS	By MS/MS	By MS/MS	By MS/MS	By MS/MS	By MS/MS	By MS/MS	22.3	23.9	22.3	13.7	16.2	20.7	17.6	23.9
P29952	P29952	22	22	Mannose-6-phosphate isomerase	PMI40	sp|P29952|MPI_YEAST Mannose-6-phosphate isomerase OS=Saccharomyces cerevisiae (strain ATCC 204508 / S288c) (Bakers yeast) OX=559292 GN=PMI40 PE=1 SV=4	1	16	16	12	16	12	14	19	18	17	16	16	12	16	12	14	19	18	17	59.7	59.7	59.7	48.188	429	0	323.31	By MS/MS	By MS/MS	By MS/MS	By MS/MS	By MS/MS	By MS/MS	By MS/MS	By MS/MS	By MS/MS	48	51.3	40.3	53.1	42.9	49.2	57.1	55.7
P30402	P30402	4	3	Orotate phosphoribosyltransferase 2	URA10	sp|P30402|PYRX_YEAST Orotate phosphoribosyltransferase 2 OS=Saccharomyces cerevisiae (strain ATCC 204508 / S288c) (Bakers yeast) OX=559292 GN=URA10 PE=1 SV=3	1	2	1	3	4	4	3	3	3	4	2	1	2	3	3	2	2	2	3	16.7	12.3	12.3	24.81	227	0	6.4486	By MS/MS	By MS/MS	By MS/MS	By MS/MS	By MS/MS	By MS/MS	By MS/MS	By MS/MS	By MS/MS	9.3	4.4	11.9	16.7	16.7	11.9	13.7	13.7
P30605;P30606	P30605	6;1	6;1	Myo-inositol transporter 1	ITR1	sp|P30605|ITR1_YEAST Myo-inositol transporter 1 OS=Saccharomyces cerevisiae (strain ATCC 204508 / S288c) (Bakers yeast) OX=559292 GN=ITR1 PE=1 SV=2	2	2	2	3	2	4	4	4	4	5	2	2	3	2	4	4	4	4	5	10.3	10.3	10.3	63.569	584	0	35.944	By MS/MS	By MS/MS	By MS/MS	By MS/MS	By MS/MS	By MS/MS	By MS/MS	By MS/MS	By MS/MS	2.9	2.9	5.7	3.8	6.5	8.2	8.2	7.4
P30619	P30619	21	21	Protein transport protein SEC1	SEC1	sp|P30619|SEC1_YEAST Protein transport protein SEC1 OS=Saccharomyces cerevisiae (strain ATCC 204508 / S288c) (Bakers yeast) OX=559292 GN=SEC1 PE=1 SV=1	1	10	6	10	11	8	8	17	14	12	10	6	10	11	8	8	17	14	12	38.4	38.4	38.4	83.479	724	0	275.42	By MS/MS	By MS/MS	By MS/MS	By MS/MS	By MS/MS	By MS/MS	By MS/MS	By MS/MS	By MS/MS	16.7	11.7	17	18.8	13.3	13.4	32	28
P30624	P30624	43	41	Long-chain-fatty-acid--CoA ligase 1	FAA1	sp|P30624|LCF1_YEAST Long-chain-fatty-acid--CoA ligase 1 OS=Saccharomyces cerevisiae (strain ATCC 204508 / S288c) (Bakers yeast) OX=559292 GN=FAA1 PE=1 SV=1	1	30	24	28	31	26	27	39	36	37	28	23	27	29	26	25	37	35	36	61.6	61.6	58.9	77.865	700	0	323.31	By MS/MS	By MS/MS	By MS/MS	By MS/MS	By MS/MS	By MS/MS	By MS/MS	By MS/MS	By MS/MS	50.4	41.4	46.7	48.3	40.6	45.9	55.4	58.7
P30665	P30665	39	38	DNA replication licensing factor MCM4	MCM4	sp|P30665|MCM4_YEAST DNA replication licensing factor MCM4 OS=Saccharomyces cerevisiae (strain ATCC 204508 / S288c) (Bakers yeast) OX=559292 GN=MCM4 PE=1 SV=2	1	25	18	24	17	21	25	33	26	25	25	18	24	17	20	25	32	26	25	43.7	43.7	43	105	933	0	313.9	By MS/MS	By MS/MS	By MS/MS	By MS/MS	By MS/MS	By MS/MS	By MS/MS	By MS/MS	By MS/MS	31.5	23.6	30.2	22.9	28.2	30.5	39.8	31.7
P30771	P30771	14	14	ATP-dependent helicase NAM7	NAM7	sp|P30771|NAM7_YEAST ATP-dependent helicase NAM7 OS=Saccharomyces cerevisiae (strain ATCC 204508 / S288c) (Bakers yeast) OX=559292 GN=NAM7 PE=1 SV=1	1	8	7	7	7	8	6	11	12	9	8	7	7	7	8	6	11	12	9	18.1	18.1	18.1	109.43	971	0	152.05	By MS/MS	By MS/MS	By MS/MS	By MS/MS	By MS/MS	By MS/MS	By MS/MS	By MS/MS	By MS/MS	10.9	10.1	10.4	11.5	12.2	9.8	14.8	16.1
P30775	P30775	2	2	Peptide chain release factor 1, mitochondrial	MRF1	sp|P30775|RF1M_YEAST Peptide chain release factor 1, mitochondrial OS=Saccharomyces cerevisiae (strain ATCC 204508 / S288c) (Bakers yeast) OX=559292 GN=MRF1 PE=1 SV=1	1	1	0	1	1	1	1	1	0	1	1	0	1	1	1	1	1	0	1	6.1	6.1	6.1	46.77	413	0	10.112	By MS/MS		By MS/MS	By matching	By MS/MS	By MS/MS	By MS/MS		By MS/MS	2.9	0	3.1	2.9	2.9	2.9	2.9	0
P30822	P30822	42	42	Exportin-1	CRM1	sp|P30822|XPO1_YEAST Exportin-1 OS=Saccharomyces cerevisiae (strain ATCC 204508 / S288c) (Bakers yeast) OX=559292 GN=CRM1 PE=1 SV=1	1	20	15	24	22	19	23	38	30	32	20	15	24	22	19	23	38	30	32	44	44	44	124.1	1084	0	323.31	By MS/MS	By MS/MS	By MS/MS	By MS/MS	By MS/MS	By MS/MS	By MS/MS	By MS/MS	By MS/MS	19.5	15.9	22.6	20.7	20.7	24.3	38.6	33.4
P30902	P30902	14	14	ATP synthase subunit d, mitochondrial	ATP7	sp|P30902|ATP7_YEAST ATP synthase subunit d, mitochondrial OS=Saccharomyces cerevisiae (strain ATCC 204508 / S288c) (Bakers yeast) OX=559292 GN=ATP7 PE=1 SV=2	1	5	4	6	10	11	11	12	10	11	5	4	6	10	11	11	12	10	11	63.2	63.2	63.2	19.809	174	0	323.31	By MS/MS	By MS/MS	By MS/MS	By MS/MS	By MS/MS	By MS/MS	By MS/MS	By MS/MS	By MS/MS	37.9	31	40.8	61.5	61.5	61.5	58.6	52.9
P31109	P31109	5	4	Synaptobrevin homolog 1	SNC1	sp|P31109|SNC1_YEAST Synaptobrevin homolog 1 OS=Saccharomyces cerevisiae (strain ATCC 204508 / S288c) (Bakers yeast) OX=559292 GN=SNC1 PE=1 SV=1	1	4	4	4	2	2	3	5	5	3	4	3	3	2	2	3	4	4	3	51.3	51.3	51.3	13.201	117	0	90.157	By MS/MS	By MS/MS	By MS/MS	By MS/MS	By MS/MS	By MS/MS	By MS/MS	By MS/MS	By MS/MS	51.3	29.9	29.9	16.2	16.2	29.9	51.3	51.3
P31115	P31115	3	3	tRNA pseudouridine(38/39) synthase	DEG1	sp|P31115|PUS3_YEAST tRNA pseudouridine(38/39) synthase OS=Saccharomyces cerevisiae (strain ATCC 204508 / S288c) (Bakers yeast) OX=559292 GN=DEG1 PE=1 SV=1	1	1	0	2	1	1	1	3	0	1	1	0	2	1	1	1	3	0	1	7.7	7.7	7.7	50.888	442	0	5.6127	By MS/MS		By MS/MS	By MS/MS	By MS/MS	By MS/MS	By MS/MS		By MS/MS	2	0	5.7	3.6	3.6	3.6	7.7	0
P31116	P31116	25	25	Homoserine dehydrogenase	HOM6	sp|P31116|DHOM_YEAST Homoserine dehydrogenase OS=Saccharomyces cerevisiae (strain ATCC 204508 / S288c) (Bakers yeast) OX=559292 GN=HOM6 PE=1 SV=1	1	16	19	20	18	17	21	22	22	21	16	19	20	18	17	21	22	22	21	83.3	83.3	83.3	38.502	359	0	323.31	By MS/MS	By MS/MS	By MS/MS	By MS/MS	By MS/MS	By MS/MS	By MS/MS	By MS/MS	By MS/MS	55.4	73.5	71.3	68.2	69.9	73.8	68	68
P31334	P31334	1	1	54S ribosomal protein L9, mitochondrial	MRPL9	sp|P31334|RM09_YEAST 54S ribosomal protein L9, mitochondrial OS=Saccharomyces cerevisiae (strain ATCC 204508 / S288c) (Bakers yeast) OX=559292 GN=MRPL9 PE=1 SV=3	1	0	0	0	1	1	1	1	1	1	0	0	0	1	1	1	1	1	1	6.3	6.3	6.3	29.79	269	0.0025546	2.0616				By MS/MS	By matching	By MS/MS	By MS/MS	By MS/MS	By matching	0	0	0	6.3	6.3	6.3	6.3	6.3
P31373	P31373	19	19	Cystathionine gamma-lyase	CYS3	sp|P31373|CYS3_YEAST Cystathionine gamma-lyase OS=Saccharomyces cerevisiae (strain ATCC 204508 / S288c) (Bakers yeast) OX=559292 GN=CYS3 PE=1 SV=2	1	14	13	14	11	10	14	18	15	14	14	13	14	11	10	14	18	15	14	85.3	85.3	85.3	42.542	394	0	323.31	By MS/MS	By MS/MS	By MS/MS	By MS/MS	By MS/MS	By MS/MS	By MS/MS	By MS/MS	By MS/MS	56.9	52.8	53.8	45.7	53.6	54.1	82.5	59.4
P31374	P31374	11	9	Serine/threonine-protein kinase PSK1	PSK1	sp|P31374|PSK1_YEAST Serine/threonine-protein kinase PSK1 OS=Saccharomyces cerevisiae (strain ATCC 204508 / S288c) (Bakers yeast) OX=559292 GN=PSK1 PE=1 SV=2	1	5	1	5	3	4	5	10	5	6	5	1	4	3	3	5	8	3	5	9.6	9.6	8.1	152.33	1356	0	88.221	By MS/MS	By MS/MS	By MS/MS	By MS/MS	By MS/MS	By MS/MS	By MS/MS	By MS/MS	By MS/MS	4.5	0.9	3.9	2.7	3.5	4.2	8.3	4.7
P31376	P31376	2	2	SWR1-complex protein 3	SWC3	sp|P31376|SWC3_YEAST SWR1-complex protein 3 OS=Saccharomyces cerevisiae (strain ATCC 204508 / S288c) (Bakers yeast) OX=559292 GN=SWC3 PE=1 SV=2	1	0	1	1	1	0	0	2	2	0	0	1	1	1	0	0	2	2	0	5.8	5.8	5.8	72.514	625	0	2.9649		By MS/MS	By matching	By MS/MS			By MS/MS	By MS/MS		0	2.1	2.1	2.1	0	0	5.8	5.8
P31380	P31380	21	21	ATP-dependent helicase FUN30	FUN30	sp|P31380|FUN30_YEAST ATP-dependent helicase FUN30 OS=Saccharomyces cerevisiae (strain ATCC 204508 / S288c) (Bakers yeast) OX=559292 GN=FUN30 PE=1 SV=1	1	11	8	13	6	7	10	18	11	15	11	8	13	6	7	10	18	11	15	23.8	23.8	23.8	128.51	1131	0	93.04	By MS/MS	By MS/MS	By MS/MS	By MS/MS	By MS/MS	By MS/MS	By MS/MS	By MS/MS	By MS/MS	10.9	10.1	11.8	6.7	9.2	11.6	21	14.4
P31382	P31382	21	18	Dolichyl-phosphate-mannose--protein mannosyltransferase 2	PMT2	sp|P31382|PMT2_YEAST Dolichyl-phosphate-mannose--protein mannosyltransferase 2 OS=Saccharomyces cerevisiae (strain ATCC 204508 / S288c) (Bakers yeast) OX=559292 GN=PMT2 PE=1 SV=2	1	8	9	8	10	7	8	16	16	14	8	8	6	9	6	8	13	13	12	37.9	37.9	33.7	86.869	759	0	110.45	By MS/MS	By MS/MS	By MS/MS	By MS/MS	By MS/MS	By MS/MS	By MS/MS	By MS/MS	By MS/MS	10.9	14	10.7	14.5	12	11.6	25.6	23.7
P31383	P31383	19	19	Protein phosphatase PP2A regulatory subunit A	TPD3	sp|P31383|2AAA_YEAST Protein phosphatase PP2A regulatory subunit A OS=Saccharomyces cerevisiae (strain ATCC 204508 / S288c) (Bakers yeast) OX=559292 GN=TPD3 PE=1 SV=3	1	12	13	12	12	8	7	12	14	13	12	13	12	12	8	7	12	14	13	37.8	37.8	37.8	70.907	635	0	323.31	By MS/MS	By MS/MS	By MS/MS	By MS/MS	By MS/MS	By MS/MS	By MS/MS	By MS/MS	By MS/MS	21.6	22.4	21.1	22.2	15.6	12.4	23.3	25.8
P31384	P31384	25	25	Glucose-repressible alcohol dehydrogenase transcriptional effector	CCR4	sp|P31384|CCR4_YEAST Glucose-repressible alcohol dehydrogenase transcriptional effector OS=Saccharomyces cerevisiae (strain ATCC 204508 / S288c) (Bakers yeast) OX=559292 GN=CCR4 PE=1 SV=2	1	16	17	13	11	16	15	19	22	22	16	17	13	11	16	15	19	22	22	39.7	39.7	39.7	94.669	837	0	323.31	By MS/MS	By MS/MS	By MS/MS	By MS/MS	By MS/MS	By MS/MS	By MS/MS	By MS/MS	By MS/MS	24.5	27	16.8	15.5	25.8	22.5	30.7	34.1
P31385	P31385	6	6	Transcriptional regulatory protein DEP1	DEP1	sp|P31385|DEP1_YEAST Transcriptional regulatory protein DEP1 OS=Saccharomyces cerevisiae (strain ATCC 204508 / S288c) (Bakers yeast) OX=559292 GN=DEP1 PE=1 SV=3	1	3	1	2	1	1	2	3	4	4	3	1	2	1	1	2	3	4	4	18	18	18	46.977	405	0	12.96	By MS/MS	By MS/MS	By MS/MS	By MS/MS	By MS/MS	By MS/MS	By MS/MS	By MS/MS	By MS/MS	10.6	2.5	4.7	2.5	4	6.7	8.1	11.9
P31412	P31412	23	23	V-type proton ATPase subunit C	VMA5	sp|P31412|VATC_YEAST V-type proton ATPase subunit C OS=Saccharomyces cerevisiae (strain ATCC 204508 / S288c) (Bakers yeast) OX=559292 GN=VMA5 PE=1 SV=4	1	17	16	18	14	18	17	21	20	17	17	16	18	14	18	17	21	20	17	70.2	70.2	70.2	44.188	392	0	323.31	By MS/MS	By MS/MS	By MS/MS	By MS/MS	By MS/MS	By MS/MS	By MS/MS	By MS/MS	By MS/MS	58.2	56.1	63.5	56.6	54.8	58.9	68.1	62.8
P31539	P31539	83	82	Heat shock protein 104	HSP104	sp|P31539|HS104_YEAST Heat shock protein 104 OS=Saccharomyces cerevisiae (strain ATCC 204508 / S288c) (Bakers yeast) OX=559292 GN=HSP104 PE=1 SV=2	1	73	65	72	59	54	55	75	73	71	72	65	71	59	53	54	74	72	70	73.5	73.5	73.5	102.03	908	0	323.31	By MS/MS	By MS/MS	By MS/MS	By MS/MS	By MS/MS	By MS/MS	By MS/MS	By MS/MS	By MS/MS	69.3	65.1	69.4	57.9	60.6	61.7	67.1	69.2
P31688	P31688	54	54	Trehalose-phosphatase	TPS2	sp|P31688|TPS2_YEAST Trehalose-phosphatase OS=Saccharomyces cerevisiae (strain ATCC 204508 / S288c) (Bakers yeast) OX=559292 GN=TPS2 PE=1 SV=3	1	45	38	42	32	31	35	46	44	47	45	38	42	32	31	35	46	44	47	58.7	58.7	58.7	102.98	896	0	323.31	By MS/MS	By MS/MS	By MS/MS	By MS/MS	By MS/MS	By MS/MS	By MS/MS	By MS/MS	By MS/MS	48	46	45	40.8	40.4	43.3	50.8	51.7
P31755	P31755	8	8	Initiation-specific alpha-1,6-mannosyltransferase	OCH1	sp|P31755|OCH1_YEAST Initiation-specific alpha-1,6-mannosyltransferase OS=Saccharomyces cerevisiae (strain ATCC 204508 / S288c) (Bakers yeast) OX=559292 GN=OCH1 PE=1 SV=1	1	5	5	5	2	1	4	7	6	5	5	5	5	2	1	4	7	6	5	18.1	18.1	18.1	55.155	480	0	80.291	By MS/MS	By MS/MS	By MS/MS	By MS/MS	By MS/MS	By MS/MS	By MS/MS	By MS/MS	By MS/MS	13.8	13.8	13.8	3.8	2.1	12.1	16.7	15.2
P31787	P31787	5	5	Acyl-CoA-binding protein	ACB1	sp|P31787|ACBP_YEAST Acyl-CoA-binding protein OS=Saccharomyces cerevisiae (strain ATCC 204508 / S288c) (Bakers yeast) OX=559292 GN=ACB1 PE=1 SV=3	1	4	2	2	3	4	1	4	3	3	4	2	2	3	4	1	4	3	3	67.8	67.8	67.8	10.061	87	0	27.514	By MS/MS	By MS/MS	By MS/MS	By MS/MS	By MS/MS	By MS/MS	By MS/MS	By MS/MS	By MS/MS	67.8	20.7	31	42.5	67.8	9.2	42.5	42.5
P32047	P32047	6	6	Protein MLF3	MLF3	sp|P32047|MLF3_YEAST Protein MLF3 OS=Saccharomyces cerevisiae (strain ATCC 204508 / S288c) (Bakers yeast) OX=559292 GN=MLF3 PE=1 SV=2	1	3	2	2	0	0	2	4	0	0	3	2	2	0	0	2	4	0	0	23.2	23.2	23.2	49.21	452	0	91.356	By MS/MS	By MS/MS	By MS/MS			By MS/MS	By MS/MS			11.1	6.6	6.6	0	0	5.1	18.1	0
P32074	P32074	53	53	Coatomer subunit gamma	SEC21	sp|P32074|COPG_YEAST Coatomer subunit gamma OS=Saccharomyces cerevisiae (strain ATCC 204508 / S288c) (Bakers yeast) OX=559292 GN=SEC21 PE=1 SV=2	1	43	35	43	33	33	30	43	50	46	43	35	43	33	33	30	43	50	46	60.6	60.6	60.6	104.83	935	0	323.31	By MS/MS	By MS/MS	By MS/MS	By MS/MS	By MS/MS	By MS/MS	By MS/MS	By MS/MS	By MS/MS	52.6	47.2	54	44.1	44.4	43.4	51	60.6
P32178	P32178	21	21	Chorismate mutase	ARO7	sp|P32178|CHMU_YEAST Chorismate mutase OS=Saccharomyces cerevisiae (strain ATCC 204508 / S288c) (Bakers yeast) OX=559292 GN=ARO7 PE=1 SV=1	1	11	8	10	12	10	12	16	13	13	11	8	10	12	10	12	16	13	13	73.4	73.4	73.4	29.747	256	0	262.94	By MS/MS	By MS/MS	By MS/MS	By MS/MS	By MS/MS	By MS/MS	By MS/MS	By MS/MS	By MS/MS	51.2	36.7	48	43.8	53.9	48.4	62.9	53.9
P32179	P32179	10	10	3(2),5-bisphosphate nucleotidase	MET22	sp|P32179|MET22_YEAST 3(2),5-bisphosphate nucleotidase OS=Saccharomyces cerevisiae (strain ATCC 204508 / S288c) (Bakers yeast) OX=559292 GN=MET22 PE=1 SV=1	1	5	3	5	4	6	3	7	8	4	5	3	5	4	6	3	7	8	4	31.9	31.9	31.9	39.149	357	0	30.311	By MS/MS	By MS/MS	By MS/MS	By MS/MS	By MS/MS	By MS/MS	By MS/MS	By MS/MS	By MS/MS	17.9	11.2	16.2	13.7	19	10.9	23.8	26.9
P32191	P32191	18	18	Glycerol-3-phosphate dehydrogenase, mitochondrial	GUT2	sp|P32191|GPDM_YEAST Glycerol-3-phosphate dehydrogenase, mitochondrial OS=Saccharomyces cerevisiae (strain ATCC 204508 / S288c) (Bakers yeast) OX=559292 GN=GUT2 PE=1 SV=2	1	9	9	10	9	7	6	12	9	10	9	9	10	9	7	6	12	9	10	29.6	29.6	29.6	72.388	649	0	37.848	By MS/MS	By MS/MS	By MS/MS	By MS/MS	By MS/MS	By MS/MS	By MS/MS	By MS/MS	By MS/MS	13.3	14.2	15.1	14.8	10.9	10	19.6	14.5
P32259	P32259	13	13	Mediator of RNA polymerase II transcription subunit 16	SIN4	sp|P32259|MED16_YEAST Mediator of RNA polymerase II transcription subunit 16 OS=Saccharomyces cerevisiae (strain ATCC 204508 / S288c) (Bakers yeast) OX=559292 GN=SIN4 PE=1 SV=1	1	7	5	7	6	6	4	5	6	5	7	5	7	6	6	4	5	6	5	15.1	15.1	15.1	111.3	974	0	17.997	By MS/MS	By MS/MS	By MS/MS	By MS/MS	By MS/MS	By MS/MS	By MS/MS	By MS/MS	By MS/MS	7.6	6.1	7.7	7.3	8.4	4.5	5.4	7.5
P32263	P32263	11	11	Pyrroline-5-carboxylate reductase	PRO3	sp|P32263|P5CR_YEAST Pyrroline-5-carboxylate reductase OS=Saccharomyces cerevisiae (strain ATCC 204508 / S288c) (Bakers yeast) OX=559292 GN=PRO3 PE=1 SV=1	1	6	5	4	5	6	4	10	7	8	6	5	4	5	6	4	10	7	8	51	51	51	30.131	286	0	171.46	By MS/MS	By MS/MS	By MS/MS	By MS/MS	By MS/MS	By MS/MS	By MS/MS	By MS/MS	By MS/MS	25.5	21	15.4	19.6	29.7	15.4	45.5	35.7
P32264	P32264	14	14	Glutamate 5-kinase	PRO1	sp|P32264|PROB_YEAST Glutamate 5-kinase OS=Saccharomyces cerevisiae (strain ATCC 204508 / S288c) (Bakers yeast) OX=559292 GN=PRO1 PE=1 SV=2	1	6	4	3	8	6	5	8	8	3	6	4	3	8	6	5	8	8	3	48.8	48.8	48.8	47.162	428	0	87.492	By MS/MS	By MS/MS	By MS/MS	By MS/MS	By MS/MS	By MS/MS	By MS/MS	By MS/MS	By MS/MS	23.1	12.1	10.7	28.7	22.7	17.3	31.8	29.4
P32266	P32266	24	24	Dynamin-like GTPase MGM1, mitochondrial;Dynamin-like GTPase MGM1 large isoform;Dynamin-like GTPase MGM1 small isoform	MGM1	sp|P32266|MGM1_YEAST Dynamin-like GTPase MGM1, mitochondrial OS=Saccharomyces cerevisiae (strain ATCC 204508 / S288c) (Bakers yeast) OX=559292 GN=MGM1 PE=1 SV=3	1	20	10	16	11	12	9	23	19	22	20	10	16	11	12	9	23	19	22	30	30	30	99.177	881	0	164.86	By MS/MS	By MS/MS	By MS/MS	By MS/MS	By MS/MS	By MS/MS	By MS/MS	By MS/MS	By MS/MS	27	13.3	21.5	15.1	16.1	12.4	29.3	23.5
P32288	P32288	16	16	Glutamine synthetase	GLN1	sp|P32288|GLNA_YEAST Glutamine synthetase OS=Saccharomyces cerevisiae (strain ATCC 204508 / S288c) (Bakers yeast) OX=559292 GN=GLN1 PE=1 SV=4	1	14	13	11	10	10	10	15	14	13	14	13	11	10	10	10	15	14	13	53.2	53.2	53.2	41.766	370	0	323.31	By MS/MS	By MS/MS	By MS/MS	By MS/MS	By MS/MS	By MS/MS	By MS/MS	By MS/MS	By MS/MS	41.4	38.9	30.8	33.8	29.5	26.5	49.2	41.4
P32316	P32316	17	17	Acetyl-CoA hydrolase	ACH1	sp|P32316|ACH1_YEAST Acetyl-CoA hydrolase OS=Saccharomyces cerevisiae (strain ATCC 204508 / S288c) (Bakers yeast) OX=559292 GN=ACH1 PE=1 SV=2	1	10	8	8	10	6	9	13	13	12	10	8	8	10	6	9	13	13	12	37.1	37.1	37.1	58.711	526	0	186.2	By MS/MS	By MS/MS	By MS/MS	By MS/MS	By MS/MS	By MS/MS	By MS/MS	By MS/MS	By MS/MS	23.2	16.7	18.6	26.6	17.1	21.1	28.1	29.1
P32317	P32317	10	10	Protein AFG1	AFG1	sp|P32317|AFG1_YEAST Protein AFG1 OS=Saccharomyces cerevisiae (strain ATCC 204508 / S288c) (Bakers yeast) OX=559292 GN=AFG1 PE=1 SV=1	1	3	4	3	4	2	4	6	4	3	3	4	3	4	2	4	6	4	3	23.8	23.8	23.8	58.264	509	0	29.886	By MS/MS	By MS/MS	By MS/MS	By MS/MS	By MS/MS	By MS/MS	By MS/MS	By MS/MS	By MS/MS	5.5	10	6.5	10.6	4.9	11	14.3	9.4
P32319;P53751	P32319	52;6	47;1	Vacuolar protein sorting/targeting protein VPS10	PEP1	sp|P32319|VPS10_YEAST Vacuolar protein sorting/targeting protein VPS10 OS=Saccharomyces cerevisiae (strain ATCC 204508 / S288c) (Bakers yeast) OX=559292 GN=PEP1 PE=1 SV=1	2	32	26	30	18	18	20	40	38	37	27	22	26	16	17	18	36	34	32	37.7	37.7	34.7	177.78	1579	0	322.7	By MS/MS	By MS/MS	By MS/MS	By MS/MS	By MS/MS	By MS/MS	By MS/MS	By MS/MS	By MS/MS	23.6	19.7	23.7	13	15.1	15	30.2	29.6
P32324	P32324	76	76	Elongation factor 2	EFT1	sp|P32324|EF2_YEAST Elongation factor 2 OS=Saccharomyces cerevisiae (strain ATCC 204508 / S288c) (Bakers yeast) OX=559292 GN=EFT1 PE=1 SV=1	1	67	63	61	63	62	64	74	72	73	67	63	61	63	62	64	74	72	73	77.8	77.8	77.8	93.288	842	0	323.31	By MS/MS	By MS/MS	By MS/MS	By MS/MS	By MS/MS	By MS/MS	By MS/MS	By MS/MS	By MS/MS	67	65.4	66.4	66	69.4	69.1	77.7	76.2
P32327	P32327	58	23	Pyruvate carboxylase 2	PYC2	sp|P32327|PYC2_YEAST Pyruvate carboxylase 2 OS=Saccharomyces cerevisiae (strain ATCC 204508 / S288c) (Bakers yeast) OX=559292 GN=PYC2 PE=1 SV=2	1	43	42	38	35	32	33	47	47	49	14	13	8	6	8	8	15	15	16	50.8	50.8	21	130.17	1180	0	323.31	By MS/MS	By MS/MS	By MS/MS	By MS/MS	By MS/MS	By MS/MS	By MS/MS	By MS/MS	By MS/MS	38.1	39	33	30.7	29.1	30.9	40.8	45.6
P32328	P32328	7	2	Serine/threonine-protein kinase DBF20	DBF20	sp|P32328|DBF20_YEAST Serine/threonine-protein kinase DBF20 OS=Saccharomyces cerevisiae (strain ATCC 204508 / S288c) (Bakers yeast) OX=559292 GN=DBF20 PE=1 SV=2	1	1	2	3	3	0	2	2	4	2	0	0	1	0	0	0	0	1	0	10.3	3.9	3.9	65.879	564	0	3.6451	By matching	By matching	By MS/MS	By matching		By matching	By matching	By MS/MS	By matching	1.4	2.7	4.8	3.9	0	2.7	2.7	5.7
P32330	P32330	1	1	2-deoxy-glucose resistant protein 2	DGR2	sp|P32330|DGR2_YEAST 2-deoxy-glucose resistant protein 2 OS=Saccharomyces cerevisiae (strain ATCC 204508 / S288c) (Bakers yeast) OX=559292 GN=DGR2 PE=1 SV=1	1	0	1	0	0	0	1	1	0	0	0	1	0	0	0	1	1	0	0	1.6	1.6	1.6	96.021	852	0.0039041	1.7447		By MS/MS				By MS/MS	By MS/MS			0	1.6	0	0	0	1.6	1.6	0
P32331	P32331	8	8	Carrier protein YMC1, mitochondrial	YMC1	sp|P32331|YMC1_YEAST Mitochondrial glycine transporter YMC1 OS=Saccharomyces cerevisiae (strain ATCC 204508 / S288c) (Bakers yeast) OX=559292 GN=YMC1 PE=1 SV=2	1	0	1	2	5	4	5	6	5	5	0	1	2	5	4	5	6	5	5	32.2	32.2	32.2	33.375	307	0	28.892		By matching	By MS/MS	By MS/MS	By MS/MS	By MS/MS	By MS/MS	By MS/MS	By MS/MS	0	2.6	5.2	16.9	14	16.6	20.5	17.3
P32332	P32332	15	15	Mitochondrial oxaloacetate transport protein	OAC1	sp|P32332|OAC1_YEAST Mitochondrial oxaloacetate transport protein OS=Saccharomyces cerevisiae (strain ATCC 204508 / S288c) (Bakers yeast) OX=559292 GN=OAC1 PE=1 SV=1	1	6	4	6	11	10	8	15	13	8	6	4	6	11	10	8	15	13	8	54.9	54.9	54.9	35.153	324	0	313.02	By MS/MS	By MS/MS	By MS/MS	By MS/MS	By MS/MS	By MS/MS	By MS/MS	By MS/MS	By MS/MS	19.8	13.9	20.7	38	32.7	27.2	54.9	50
P32333	P32333	27	27	TATA-binding protein-associated factor MOT1	MOT1	sp|P32333|MOT1_YEAST TATA-binding protein-associated factor MOT1 OS=Saccharomyces cerevisiae (strain ATCC 204508 / S288c) (Bakers yeast) OX=559292 GN=MOT1 PE=1 SV=1	1	12	11	14	7	7	9	20	18	13	12	11	14	7	7	9	20	18	13	19	19	19	209.97	1867	0	93.286	By MS/MS	By MS/MS	By MS/MS	By MS/MS	By MS/MS	By MS/MS	By MS/MS	By MS/MS	By MS/MS	7.2	6.8	8.9	4.3	5.6	6.4	13.9	11.6
P32335	P32335	10	10	Protein MSS51, mitochondrial	MSS51	sp|P32335|MSS51_YEAST Protein MSS51, mitochondrial OS=Saccharomyces cerevisiae (strain ATCC 204508 / S288c) (Bakers yeast) OX=559292 GN=MSS51 PE=1 SV=2	1	0	1	1	5	2	5	7	5	2	0	1	1	5	2	5	7	5	2	25.2	25.2	25.2	50.88	436	0	16.673		By MS/MS	By MS/MS	By MS/MS	By MS/MS	By MS/MS	By MS/MS	By MS/MS	By MS/MS	0	2.3	1.6	11.5	5	12.4	17.7	11.2
P32336	P32336	6	6	Protein NUD1	NUD1	sp|P32336|NUD1_YEAST Protein NUD1 OS=Saccharomyces cerevisiae (strain ATCC 204508 / S288c) (Bakers yeast) OX=559292 GN=NUD1 PE=1 SV=2	1	3	3	2	3	4	4	4	1	3	3	3	2	3	4	4	4	1	3	7.9	7.9	7.9	94.103	851	0	21.989	By MS/MS	By MS/MS	By MS/MS	By MS/MS	By MS/MS	By MS/MS	By MS/MS	By MS/MS	By MS/MS	4.6	4.6	3.1	4.6	4.9	6	5.4	1.5
P32337	P32337	26	26	Importin subunit beta-3	PSE1	sp|P32337|IMB3_YEAST Importin subunit beta-3 OS=Saccharomyces cerevisiae (strain ATCC 204508 / S288c) (Bakers yeast) OX=559292 GN=PSE1 PE=1 SV=2	1	15	12	16	13	15	17	18	22	21	15	12	16	13	15	17	18	22	21	29.7	29.7	29.7	121.03	1089	0	323.31	By MS/MS	By MS/MS	By MS/MS	By MS/MS	By MS/MS	By MS/MS	By MS/MS	By MS/MS	By MS/MS	15.8	13.1	17.8	14.2	17.9	20.8	21.9	25.5
P32340	P32340	16	16	Rotenone-insensitive NADH-ubiquinone oxidoreductase, mitochondrial	NDI1	sp|P32340|NDI1_YEAST Rotenone-insensitive NADH-ubiquinone oxidoreductase, mitochondrial OS=Saccharomyces cerevisiae (strain ATCC 204508 / S288c) (Bakers yeast) OX=559292 GN=NDI1 PE=1 SV=1	1	7	5	7	4	5	5	12	8	7	7	5	7	4	5	5	12	8	7	40.7	40.7	40.7	57.249	513	0	245.38	By MS/MS	By MS/MS	By MS/MS	By MS/MS	By MS/MS	By MS/MS	By MS/MS	By MS/MS	By MS/MS	20.3	17	22.4	11.5	14.2	15.4	31.8	22.4
P32341	P32341	6	6	Vacuolar ATPase assembly integral membrane protein VPH2	VPH2	sp|P32341|VPH2_YEAST Vacuolar ATPase assembly integral membrane protein VPH2 OS=Saccharomyces cerevisiae (strain ATCC 204508 / S288c) (Bakers yeast) OX=559292 GN=VPH2 PE=1 SV=1	1	2	3	3	1	2	2	4	3	3	2	3	3	1	2	2	4	3	3	36.3	36.3	36.3	25.286	215	0	62.343	By MS/MS	By MS/MS	By MS/MS	By matching	By MS/MS	By MS/MS	By MS/MS	By MS/MS	By MS/MS	14.4	20	17.2	6	13	13	25.1	20.5
P32342	P32342	5	5	Signal recognition particle subunit SRP21	SRP21	sp|P32342|SRP21_YEAST Signal recognition particle subunit SRP21 OS=Saccharomyces cerevisiae (strain ATCC 204508 / S288c) (Bakers yeast) OX=559292 GN=SRP21 PE=1 SV=3	1	3	5	5	3	3	3	2	3	4	3	5	5	3	3	3	2	3	4	35.9	35.9	35.9	18.425	167	0	85.959	By MS/MS	By MS/MS	By MS/MS	By MS/MS	By MS/MS	By MS/MS	By MS/MS	By MS/MS	By MS/MS	22.8	35.9	35.9	21	21	21	11.4	22.8
P32345	P32345	3	3	Serine/threonine-protein phosphatase 4 catalytic subunit	PPH3	sp|P32345|PP4C_YEAST Serine/threonine-protein phosphatase 4 catalytic subunit OS=Saccharomyces cerevisiae (strain ATCC 204508 / S288c) (Bakers yeast) OX=559292 GN=PPH3 PE=1 SV=2	1	2	1	0	1	2	1	0	1	1	2	1	0	1	2	1	0	1	1	9.1	9.1	9.1	35.264	308	0.00057504	2.2958	By MS/MS	By MS/MS		By MS/MS	By MS/MS	By MS/MS		By MS/MS	By MS/MS	6.2	2.9	0	3.2	6.2	2.9	0	3.2
P32347	P32347	12	12	Uroporphyrinogen decarboxylase	HEM12	sp|P32347|DCUP_YEAST Uroporphyrinogen decarboxylase OS=Saccharomyces cerevisiae (strain ATCC 204508 / S288c) (Bakers yeast) OX=559292 GN=HEM12 PE=1 SV=1	1	6	3	2	1	1	2	5	5	7	6	3	2	1	1	2	5	5	7	35.9	35.9	35.9	41.349	362	0	13.715	By MS/MS	By MS/MS	By MS/MS	By MS/MS	By MS/MS	By MS/MS	By MS/MS	By MS/MS	By MS/MS	21.3	11.6	6.6	4.4	4.4	7.2	16.9	17.1
P32349	P32349	23	23	DNA-directed RNA polymerase III subunit RPC3	RPC82	sp|P32349|RPC3_YEAST DNA-directed RNA polymerase III subunit RPC3 OS=Saccharomyces cerevisiae (strain ATCC 204508 / S288c) (Bakers yeast) OX=559292 GN=RPC82 PE=1 SV=2	1	12	9	11	18	15	14	22	20	16	12	9	11	18	15	14	22	20	16	43.1	43.1	43.1	74.016	654	0	112.87	By MS/MS	By MS/MS	By MS/MS	By MS/MS	By MS/MS	By MS/MS	By MS/MS	By MS/MS	By MS/MS	24	19.3	21.1	35.5	28.4	27.2	39.4	37.6
P32350	P32350	3	3	Dual specificity protein kinase KNS1	KNS1	sp|P32350|KNS1_YEAST Dual specificity protein kinase KNS1 OS=Saccharomyces cerevisiae (strain ATCC 204508 / S288c) (Bakers yeast) OX=559292 GN=KNS1 PE=1 SV=2	1	2	0	1	0	1	0	2	0	2	2	0	1	0	1	0	2	0	2	6	6	6	83.842	737	0.0028249	1.9976	By MS/MS		By matching		By MS/MS		By MS/MS		By MS/MS	4.1	0	1.4	0	1.4	0	4.1	0
P32351	P32351	3	3	Sugar utilization regulatory protein IMP2	IMP2	sp|P32351|IMPX_YEAST Sugar utilization regulatory protein IMP2 OS=Saccharomyces cerevisiae (strain ATCC 204508 / S288c) (Bakers yeast) OX=559292 GN=IMP2 PE=1 SV=2	1	3	0	1	1	2	0	2	2	3	3	0	1	1	2	0	2	2	3	12.7	12.7	12.7	39.07	346	0	41.205	By MS/MS		By MS/MS	By MS/MS	By MS/MS		By MS/MS	By MS/MS	By MS/MS	12.7	0	5.2	5.2	7.5	0	10.4	10.4
P32352	P32352	3	3	C-8 sterol isomerase	ERG2	sp|P32352|ERG2_YEAST C-8 sterol isomerase OS=Saccharomyces cerevisiae (strain ATCC 204508 / S288c) (Bakers yeast) OX=559292 GN=ERG2 PE=1 SV=1	1	3	3	3	3	3	3	3	3	2	3	3	3	3	3	3	3	3	2	19.4	19.4	19.4	24.895	222	0	323.31	By MS/MS	By MS/MS	By MS/MS	By MS/MS	By MS/MS	By MS/MS	By MS/MS	By MS/MS	By MS/MS	19.4	19.4	19.4	19.4	19.4	19.4	19.4	19.4
P32353	P32353	4	4	C-5 sterol desaturase	ERG3	sp|P32353|ERG3_YEAST Delta(7)-sterol 5(6)-desaturase OS=Saccharomyces cerevisiae (strain ATCC 204508 / S288c) (Bakers yeast) OX=559292 GN=ERG3 PE=1 SV=1	1	3	3	2	2	2	1	3	1	3	3	3	2	2	2	1	3	1	3	13.7	13.7	13.7	42.73	365	0	16.529	By MS/MS	By MS/MS	By MS/MS	By MS/MS	By MS/MS	By MS/MS	By MS/MS	By MS/MS	By MS/MS	8.5	8.5	6.3	5.8	6.3	3.6	11	3.6
P32356	P32356	45	41	Neutral trehalase	NTH1	sp|P32356|TREA_YEAST Neutral trehalase OS=Saccharomyces cerevisiae (strain ATCC 204508 / S288c) (Bakers yeast) OX=559292 GN=NTH1 PE=1 SV=3	1	30	30	30	26	23	26	41	40	37	28	27	27	24	20	24	37	37	34	69.8	69.8	64.4	85.878	751	0	323.31	By MS/MS	By MS/MS	By MS/MS	By MS/MS	By MS/MS	By MS/MS	By MS/MS	By MS/MS	By MS/MS	49.5	45	48.6	39.5	38.1	39.1	65.8	64.2
P32361	P32361	3	3	Serine/threonine-protein kinase/endoribonuclease IRE1;Serine/threonine-protein kinase;Endoribonuclease	IRE1	sp|P32361|IRE1_YEAST Serine/threonine-protein kinase/endoribonuclease IRE1 OS=Saccharomyces cerevisiae (strain ATCC 204508 / S288c) (Bakers yeast) OX=559292 GN=IRE1 PE=1 SV=2	1	2	0	2	1	0	1	2	1	2	2	0	2	1	0	1	2	1	2	3.3	3.3	3.3	126.97	1115	0	6.1873	By MS/MS		By MS/MS	By MS/MS		By MS/MS	By matching	By MS/MS	By matching	2.2	0	2.2	1.1	0	1.1	2.2	1.2
P32364	P32364	7	7	Kinesin-related protein SMY1	SMY1	sp|P32364|SMY1_YEAST Kinesin-related protein SMY1 OS=Saccharomyces cerevisiae (strain ATCC 204508 / S288c) (Bakers yeast) OX=559292 GN=SMY1 PE=1 SV=1	1	5	5	5	4	3	1	6	6	7	5	5	5	4	3	1	6	6	7	12	12	12	73.798	656	0	73.325	By MS/MS	By MS/MS	By MS/MS	By MS/MS	By MS/MS	By MS/MS	By MS/MS	By MS/MS	By MS/MS	8.8	8.7	8.8	6.9	4.9	1.5	10.7	10.7
P32366	P32366	12	12	V-type proton ATPase subunit d	VMA6	sp|P32366|VA0D_YEAST V-type proton ATPase subunit d OS=Saccharomyces cerevisiae (strain ATCC 204508 / S288c) (Bakers yeast) OX=559292 GN=VMA6 PE=1 SV=2	1	3	5	5	7	9	7	8	6	8	3	5	5	7	9	7	8	6	8	45.8	45.8	45.8	39.79	345	0	258.68	By MS/MS	By MS/MS	By MS/MS	By MS/MS	By MS/MS	By MS/MS	By MS/MS	By MS/MS	By MS/MS	13.6	18.6	18.6	25.5	38	22.6	27	18.6
P32367	P32367	16	16	Transcription factor tau 95 kDa subunit	TFC1	sp|P32367|TFC1_YEAST Transcription factor tau 95 kDa subunit OS=Saccharomyces cerevisiae (strain ATCC 204508 / S288c) (Bakers yeast) OX=559292 GN=TFC1 PE=1 SV=1	1	10	10	10	8	7	11	11	11	9	10	10	10	8	7	11	11	11	9	33.3	33.3	33.3	73.553	649	0	61.29	By MS/MS	By MS/MS	By MS/MS	By MS/MS	By MS/MS	By MS/MS	By MS/MS	By MS/MS	By MS/MS	18.5	24.2	20	15.7	15.6	21.9	21.9	21.7
P32368	P32368	26	26	Phosphoinositide phosphatase SAC1	SAC1	sp|P32368|SAC1_YEAST Phosphoinositide phosphatase SAC1 OS=Saccharomyces cerevisiae (strain ATCC 204508 / S288c) (Bakers yeast) OX=559292 GN=SAC1 PE=1 SV=1	1	14	13	14	17	16	15	21	19	14	14	13	14	17	16	15	21	19	14	56.5	56.5	56.5	71.124	623	0	323.31	By MS/MS	By MS/MS	By MS/MS	By MS/MS	By MS/MS	By MS/MS	By MS/MS	By MS/MS	By MS/MS	28.7	26.3	28.7	36.3	32.3	30	46.1	40
P32377	P32377	16	16	Diphosphomevalonate decarboxylase	MVD1	sp|P32377|MVD1_YEAST Diphosphomevalonate decarboxylase OS=Saccharomyces cerevisiae (strain ATCC 204508 / S288c) (Bakers yeast) OX=559292 GN=MVD1 PE=1 SV=2	1	11	11	10	9	11	12	14	12	13	11	11	10	9	11	12	14	12	13	59.1	59.1	59.1	44.115	396	0	323.31	By MS/MS	By MS/MS	By MS/MS	By MS/MS	By MS/MS	By MS/MS	By MS/MS	By MS/MS	By MS/MS	48	45.2	44.9	40.2	48	48.2	55.8	53.8
P32380	P32380	35	35	Spindle pole body component 110	SPC110	sp|P32380|SP110_YEAST Spindle pole body component 110 OS=Saccharomyces cerevisiae (strain ATCC 204508 / S288c) (Bakers yeast) OX=559292 GN=SPC110 PE=1 SV=1	1	20	15	21	11	15	13	28	24	25	20	15	21	11	15	13	28	24	25	38.9	38.9	38.9	111.78	944	0	127.21	By MS/MS	By MS/MS	By MS/MS	By MS/MS	By MS/MS	By MS/MS	By MS/MS	By MS/MS	By MS/MS	23.6	18.4	25.2	14	17.6	16.1	32	29
P32381	P32381	20	20	Actin-related protein 2	ARP2	sp|P32381|ARP2_YEAST Actin-related protein 2 OS=Saccharomyces cerevisiae (strain ATCC 204508 / S288c) (Bakers yeast) OX=559292 GN=ARP2 PE=1 SV=1	1	16	13	15	14	13	13	17	16	15	16	13	15	14	13	13	17	16	15	54	54	54	44.073	391	0	323.31	By MS/MS	By MS/MS	By MS/MS	By MS/MS	By MS/MS	By MS/MS	By MS/MS	By MS/MS	By MS/MS	43	38.9	40.9	43.2	38.9	43.2	43.7	43
P32386	P32386	16	16	ATP-dependent bile acid permease	YBT1	sp|P32386|YBT1_YEAST ATP-dependent bile acid permease OS=Saccharomyces cerevisiae (strain ATCC 204508 / S288c) (Bakers yeast) OX=559292 GN=YBT1 PE=1 SV=2	1	10	10	10	7	4	6	12	6	9	10	10	10	7	4	6	12	6	9	10.8	10.8	10.8	189.16	1661	0	72.983	By MS/MS	By MS/MS	By MS/MS	By MS/MS	By MS/MS	By MS/MS	By MS/MS	By MS/MS	By MS/MS	6.3	7	7.1	4.5	2.8	3.9	7.8	4
P32387	P32387	4	4	54S ribosomal protein L41, mitochondrial	MRP20	sp|P32387|RM41_YEAST 54S ribosomal protein L41, mitochondrial OS=Saccharomyces cerevisiae (strain ATCC 204508 / S288c) (Bakers yeast) OX=559292 GN=MRP20 PE=1 SV=1	1	1	1	0	1	2	2	3	1	3	1	1	0	1	2	2	3	1	3	19.4	19.4	19.4	30.566	263	0	5.0887	By matching	By MS/MS		By MS/MS	By MS/MS	By MS/MS	By MS/MS	By MS/MS	By MS/MS	3.4	3.4	0	3	6.5	6.5	10.3	3.4
P32388	P32388	3	3	54S ribosomal protein MRP49, mitochondrial	MRP49	sp|P32388|RM49_YEAST 54S ribosomal protein MRP49, mitochondrial OS=Saccharomyces cerevisiae (strain ATCC 204508 / S288c) (Bakers yeast) OX=559292 GN=MRP49 PE=1 SV=1	1	1	1	1	1	1	1	2	2	2	1	1	1	1	1	1	2	2	2	31.4	31.4	31.4	16.021	137	0	20.92	By matching	By MS/MS	By MS/MS	By MS/MS	By matching	By MS/MS	By MS/MS	By MS/MS	By MS/MS	11.7	6.6	13.1	11.7	13.1	11.7	24.8	24.8
P32389	P32389	4	4	Transcriptional activator of sulfur metabolism MET4	MET4	sp|P32389|MET4_YEAST Transcriptional activator of sulfur metabolism MET4 OS=Saccharomyces cerevisiae (strain ATCC 204508 / S288c) (Bakers yeast) OX=559292 GN=MET4 PE=1 SV=2	1	3	2	3	1	2	2	4	1	1	3	2	3	1	2	2	4	1	1	7.4	7.4	7.4	74.372	672	0	26.118	By MS/MS	By MS/MS	By MS/MS	By MS/MS	By MS/MS	By MS/MS	By MS/MS	By MS/MS	By MS/MS	5.4	3.6	5.4	1.5	4.2	4.2	7.4	2.1
P32419	P32419	18	18	Malate dehydrogenase, peroxisomal	MDH3	sp|P32419|MDHP_YEAST Malate dehydrogenase, peroxisomal OS=Saccharomyces cerevisiae (strain ATCC 204508 / S288c) (Bakers yeast) OX=559292 GN=MDH3 PE=1 SV=3	1	14	15	15	15	14	14	16	14	16	14	15	15	15	14	14	16	14	16	65.9	65.9	65.9	37.186	343	0	322.08	By MS/MS	By MS/MS	By MS/MS	By MS/MS	By MS/MS	By MS/MS	By MS/MS	By MS/MS	By MS/MS	58.9	57.1	59.2	59.2	51.6	53.4	61.5	54.5
P32432	P32432	3	3	Transcription factor SFP1	SFP1	sp|P32432|SFP1_YEAST Transcription factor SFP1 OS=Saccharomyces cerevisiae (strain ATCC 204508 / S288c) (Bakers yeast) OX=559292 GN=SFP1 PE=1 SV=1	1	2	2	1	0	0	0	3	2	2	2	2	1	0	0	0	3	2	2	7.5	7.5	7.5	74.784	683	0	13.535	By MS/MS	By MS/MS	By MS/MS				By MS/MS	By MS/MS	By MS/MS	3.4	3.4	1.6	0	0	0	7.5	3.4
P32445	P32445	8	8	Single-stranded DNA-binding protein RIM1, mitochondrial	RIM1	sp|P32445|RIM1_YEAST Single-stranded DNA-binding protein RIM1, mitochondrial OS=Saccharomyces cerevisiae (strain ATCC 204508 / S288c) (Bakers yeast) OX=559292 GN=RIM1 PE=1 SV=1	1	7	6	6	6	7	6	7	8	6	7	6	6	6	7	6	7	8	6	51.9	51.9	51.9	15.386	135	0	323.31	By MS/MS	By MS/MS	By MS/MS	By MS/MS	By MS/MS	By MS/MS	By MS/MS	By MS/MS	By MS/MS	45.2	45.2	51.9	51.9	51.9	51.9	51.9	51.9
P32447	P32447	7	7	Histone chaperone ASF1	ASF1	sp|P32447|ASF1_YEAST Histone chaperone ASF1 OS=Saccharomyces cerevisiae (strain ATCC 204508 / S288c) (Bakers yeast) OX=559292 GN=ASF1 PE=1 SV=1	1	6	4	6	4	4	5	7	6	5	6	4	6	4	4	5	7	6	5	29	29	29	31.603	279	0	72.774	By MS/MS	By MS/MS	By MS/MS	By MS/MS	By MS/MS	By MS/MS	By MS/MS	By MS/MS	By MS/MS	26.2	18.3	26.2	15.8	15.8	18.6	29	26.2
P32449	P32449	19	17	Phospho-2-dehydro-3-deoxyheptonate aldolase, tyrosine-inhibited	ARO4	sp|P32449|AROG_YEAST Phospho-2-dehydro-3-deoxyheptonate aldolase, tyrosine-inhibited OS=Saccharomyces cerevisiae (strain ATCC 204508 / S288c) (Bakers yeast) OX=559292 GN=ARO4 PE=1 SV=2	1	11	10	9	8	9	9	15	16	13	10	9	8	8	8	9	13	14	12	59.2	59.2	55.1	39.749	370	0	212.64	By MS/MS	By MS/MS	By MS/MS	By MS/MS	By MS/MS	By MS/MS	By MS/MS	By MS/MS	By MS/MS	36.5	38.1	25.1	28.6	33.8	30.5	44.1	51.9
P32451	P32451	5	5	Biotin synthase, mitochondrial	BIO2	sp|P32451|BIOB_YEAST Biotin synthase, mitochondrial OS=Saccharomyces cerevisiae (strain ATCC 204508 / S288c) (Bakers yeast) OX=559292 GN=BIO2 PE=1 SV=2	1	0	0	0	0	1	0	3	2	4	0	0	0	0	1	0	3	2	4	10.9	10.9	10.9	41.884	375	0	5.3906					By MS/MS		By MS/MS	By MS/MS	By MS/MS	0	0	0	0	2.7	0	6.4	5.1
P32452	P32452	6	6	Putative prephenate dehydratase	PHA2	sp|P32452|PHA2_YEAST Putative prephenate dehydratase OS=Saccharomyces cerevisiae (strain ATCC 204508 / S288c) (Bakers yeast) OX=559292 GN=PHA2 PE=1 SV=3	1	1	1	0	0	1	2	5	2	1	1	1	0	0	1	2	5	2	1	18.3	18.3	18.3	38.225	334	0	15.125	By MS/MS	By MS/MS			By MS/MS	By MS/MS	By MS/MS	By MS/MS	By MS/MS	3.3	3.6	0	0	2.1	5.4	15	6.9
P32453	P32453	9	9	Protein ATP11, mitochondrial	ATP11	sp|P32453|ATP11_YEAST Protein ATP11, mitochondrial OS=Saccharomyces cerevisiae (strain ATCC 204508 / S288c) (Bakers yeast) OX=559292 GN=ATP11 PE=1 SV=1	1	4	5	5	7	5	6	5	6	4	4	5	5	7	5	6	5	6	4	28.9	28.9	28.9	36.851	318	0	25.945	By MS/MS	By MS/MS	By MS/MS	By MS/MS	By MS/MS	By MS/MS	By MS/MS	By MS/MS	By MS/MS	15.1	20.4	19.2	23.3	17.9	22	16	22
P32454	P32454	57	54	Aminopeptidase 2, mitochondrial	APE2	sp|P32454|APE2_YEAST Aminopeptidase 2, mitochondrial OS=Saccharomyces cerevisiae (strain ATCC 204508 / S288c) (Bakers yeast) OX=559292 GN=APE2 PE=1 SV=4	1	47	35	39	34	33	34	48	46	46	44	33	37	32	31	32	45	43	43	63.1	63.1	60.2	107.75	952	0	323.31	By MS/MS	By MS/MS	By MS/MS	By MS/MS	By MS/MS	By MS/MS	By MS/MS	By MS/MS	By MS/MS	58.8	48.1	47.3	47.3	48.3	49.6	56.5	58.2
P32457	P32457	21	21	Cell division control protein 3	CDC3	sp|P32457|CDC3_YEAST Cell division control protein 3 OS=Saccharomyces cerevisiae (strain ATCC 204508 / S288c) (Bakers yeast) OX=559292 GN=CDC3 PE=1 SV=3	1	13	12	11	12	12	14	18	13	17	13	12	11	12	12	14	18	13	17	45	45	45	60.054	520	0	185.95	By MS/MS	By MS/MS	By MS/MS	By MS/MS	By MS/MS	By MS/MS	By MS/MS	By MS/MS	By MS/MS	27.9	24.8	23.5	26.9	27.9	31	40	30.4
P32458	P32458	9	9	Cell division control protein 11	CDC11	sp|P32458|CDC11_YEAST Cell division control protein 11 OS=Saccharomyces cerevisiae (strain ATCC 204508 / S288c) (Bakers yeast) OX=559292 GN=CDC11 PE=1 SV=1	1	4	3	2	2	2	4	8	5	3	4	3	2	2	2	4	8	5	3	22.9	22.9	22.9	47.648	415	0	37.588	By MS/MS	By MS/MS	By MS/MS	By MS/MS	By MS/MS	By MS/MS	By MS/MS	By MS/MS	By MS/MS	11.6	9.6	6.7	4.8	7.7	12.5	19.5	15.4
P32459	P32459	3	3	Ureidoglycolate lyase	DAL3	sp|P32459|ALLA_YEAST Ureidoglycolate lyase OS=Saccharomyces cerevisiae (strain ATCC 204508 / S288c) (Bakers yeast) OX=559292 GN=DAL3 PE=1 SV=1	1	0	1	1	1	1	1	2	2	1	0	1	1	1	1	1	2	2	1	19.5	19.5	19.5	21.726	195	0	17.682		By MS/MS	By matching	By MS/MS	By MS/MS	By MS/MS	By MS/MS	By MS/MS	By MS/MS	0	5.1	5.1	5.1	5.1	5.1	14.4	10.3
P32460	P32460	1	1	Protein DCG1	DCG1	sp|P32460|DCG1_YEAST Protein DCG1 OS=Saccharomyces cerevisiae (strain ATCC 204508 / S288c) (Bakers yeast) OX=559292 GN=DCG1 PE=2 SV=1	1	0	1	1	1	1	1	0	0	1	0	1	1	1	1	1	0	0	1	5.3	5.3	5.3	27.313	244	0.0068681	1.4609		By MS/MS	By MS/MS	By MS/MS	By MS/MS	By MS/MS			By MS/MS	0	5.3	5.3	5.3	5.3	5.3	0	0
P32461	P32461	6	6	Diphthamide biosynthesis protein 2	DPH2	sp|P32461|DPH2_YEAST 2-(3-amino-3-carboxypropyl)histidine synthase subunit 2 OS=Saccharomyces cerevisiae (strain ATCC 204508 / S288c) (Bakers yeast) OX=559292 GN=DPH2 PE=1 SV=1	1	4	1	2	1	1	2	2	3	2	4	1	2	1	1	2	2	3	2	12	12	12	59.775	534	0	38.942	By MS/MS	By MS/MS	By MS/MS	By MS/MS	By MS/MS	By MS/MS	By MS/MS	By MS/MS	By MS/MS	8.1	2.1	4.5	2.4	2.4	4.5	4.3	6.7
P32462	P32462	4	4	Delta(14)-sterol reductase	ERG24	sp|P32462|ERG24_YEAST Delta(14)-sterol reductase OS=Saccharomyces cerevisiae (strain ATCC 204508 / S288c) (Bakers yeast) OX=559292 GN=ERG24 PE=1 SV=1	1	1	0	2	1	0	1	3	3	1	1	0	2	1	0	1	3	3	1	10.3	10.3	10.3	50.615	438	0	8.2188	By MS/MS		By MS/MS	By MS/MS		By matching	By MS/MS	By MS/MS	By MS/MS	2.3	0	6.4	2.1	0	4.3	8.2	8.2
P32463	P32463	2	2	Acyl carrier protein, mitochondrial	ACP1	sp|P32463|ACPM_YEAST Acyl carrier protein, mitochondrial OS=Saccharomyces cerevisiae (strain ATCC 204508 / S288c) (Bakers yeast) OX=559292 GN=ACP1 PE=1 SV=1	1	2	1	1	2	1	0	2	1	1	2	1	1	2	1	0	2	1	1	22.4	22.4	22.4	13.943	125	0	37.647	By MS/MS	By MS/MS	By MS/MS	By MS/MS	By MS/MS		By MS/MS	By MS/MS	By MS/MS	22.4	12.8	12.8	22.4	12.8	0	22.4	12.8
P32464	P32464	3	3	Protein HYM1	HYM1	sp|P32464|HYM1_YEAST Protein HYM1 OS=Saccharomyces cerevisiae (strain ATCC 204508 / S288c) (Bakers yeast) OX=559292 GN=HYM1 PE=1 SV=1	1	2	1	0	0	0	0	2	1	0	2	1	0	0	0	0	2	1	0	8	8	8	45.853	399	0	4.7547	By MS/MS	By MS/MS					By MS/MS	By MS/MS		5.8	3	0	0	0	0	5	3
P32465	P32465	6	4	Low-affinity glucose transporter HXT1	HXT1	sp|P32465|HXT1_YEAST Low-affinity glucose transporter HXT1 OS=Saccharomyces cerevisiae (strain ATCC 204508 / S288c) (Bakers yeast) OX=559292 GN=HXT1 PE=1 SV=1	1	5	2	1	5	1	2	5	5	4	4	1	1	4	0	2	3	3	3	13.9	10.2	10.2	63.261	570	0	9.1929	By MS/MS	By matching	By MS/MS	By MS/MS	By matching	By MS/MS	By MS/MS	By MS/MS	By MS/MS	12.3	5.1	1.2	12.3	1.6	4.7	11.6	10.7
P32466	P32466	10	7	Low-affinity glucose transporter HXT3	HXT3	sp|P32466|HXT3_YEAST Low-affinity glucose transporter HXT3 OS=Saccharomyces cerevisiae (strain ATCC 204508 / S288c) (Bakers yeast) OX=559292 GN=HXT3 PE=1 SV=1	1	8	8	5	7	8	5	8	10	8	6	6	4	5	6	4	5	7	6	26.3	26.3	18.2	62.557	567	0	81.82	By MS/MS	By MS/MS	By MS/MS	By MS/MS	By MS/MS	By MS/MS	By MS/MS	By MS/MS	By MS/MS	26.3	24.2	19	24.5	24.2	18.7	24.5	26.3
[truncated: 2,746 more rows]
[truncated: 32 more columns]

## Sheet: Table S2 Term Enrichment
Category value	Total size	Selection size	Category size	Intersection size	Enrichment factor	P value	Benj. Hoch. FDR
[truncated: 47 more rows]

[truncated: 9 more sheets: Table S3 All AGPP, Table S4 Native vs Denaturation, Table S5 Whole cell vs AGPP, Table S6 wt AGPP, Table S7 Alpha3 AGPP, Table S8 Sem1 AGPP, Table S9 Peptidase activity, Table S10 PIP analysis, Table S11 Semi-tryptic search]
